# Supplementary material for: The histone variant H3.3 G34W substitution in giant cell tumor of the bone link chromatin and RNA processing
Source: Sci Rep. 2017 Oct 18;7:13459. doi: 10.1038/s41598-017-13887-y (PMC5647428; doi:10.1038/s41598-017-13887-y)
Supplement: Supplementary file 2 — Supplementary Table S1 [file 41598_2017_13887_MOESM2_ESM.xlsx]

## Sheet: KOREAN SAMPLES
No.	Source	Sample type	H3F3A	Age	Gender	Location
1	NCC Korea	Biobank N2 storage	WT	59	Female	C492 Malignant neoplasm of connective and soft tissue of lower limb, including hip
2	NCC Korea	Biobank N2 storage	N/A	24	Male	C402 Malignant neoplasm of long bones of lower limb
3	NCC Korea	Biobank N2 storage	WT	30	Male	C402 Malignant neoplasm of long bones of lower limb
4	NCC Korea	Biobank N2 storage	G34W	28	Female	C492 Malignant neoplasm of connective and soft tissue of lower limb, including hip
5	NCC Korea	Biobank N2 storage	N/A	51	Male	C491 Malignant neoplasm of connective and soft tissue of upper limb, including shoulder
6	NCC Korea	Biobank N2 storage	WT	18	Female	C402 Malignant neoplasm of long bones of lower limb
7	NCC Korea	Biobank N2 storage	G34W	20	Female	C401 Malignant neoplasm of short bones of upper limb
8	NCC Korea	Biobank N2 storage	G34W	22	Female	C400 Malignant neoplasm of scapula and long bones of upper limb
9	NCC Korea	Biobank N2 storage	G34W	15	Male	C402 Malignant neoplasm of long bones of lower limb
10	NCC Korea	Biobank N2 storage	G34W	38	Female	C414 Malignant neoplasm of pelvic bones, sacrum and coccyx
11	NCC Korea	Biobank N2 storage	G34W	38	Female	C495 Malignant neoplasm of connective and soft tissue of pelvis
12	NCC Korea	Biobank N2 storage	G34W	28	Male	C400 Malignant neoplasm of scapula and long bones of upper limb
13	NCC Korea	Biobank N2 storage	G34W	53	Female	C492 Malignant neoplasm of connective and soft tissue of lower limb, including hip
14	NCC Korea	Biobank N2 storage	G34W	63	Male	C402 Malignant neoplasm of long bones of lower limb
15	NCC Korea	Biobank N2 storage	G34W	63	Male	C402 Malignant neoplasm of long bones of lower limb
16	NCC Korea	Biobank N2 storage	WT	53	Male	C491 Malignant neoplasm of connective and soft tissue of upper limb, including shoulder
17	NCC Korea	Biobank N2 storage	G34W	51	Male	C400 Malignant neoplasm of scapula and long bones of upper limb
18	NCC Korea	Biobank N2 storage	G34W	29	Female	C402 Malignant neoplasm of long bones of lower limb
19	NCC Korea	Biobank N2 storage	G34W	31	Male	C402 Malignant neoplasm of long bones of lower limb
20	NCC Korea	Biobank N2 storage	G34W	38	Female	C402 Malignant neoplasm of long bones of lower limb
21	NCC Korea	Biobank N2 storage	WT	33	Male	C492 Malignant neoplasm of connective and soft tissue of lower limb, including hip
22	NCC Korea	Biobank N2 storage	G34W	57	Female	C492 Malignant neoplasm of connective and soft tissue of lower limb, including hip
23	NCC Korea	Biobank N2 storage	G34W	26	Male	C400 Malignant neoplasm of scapula and long bones of upper limb
24	NCC Korea	Biobank N2 storage	G34W	26	Male	C491 Malignant neoplasm of connective and soft tissue of upper limb, including shoulder
25	NCC Korea	Biobank N2 storage	G34W	27	Male	C402 Malignant neoplasm of long bones of lower limb
26	NCC/S. Korea	Biobank N2 storage	WT	63	Male	right thigh
27	NCC/S. Korea	Biobank N2 storage	G34W	42	Female	right distal radius
28	NCC/S. Korea	Biobank N2 storage	G34W	23	Female	distal radius, subcondral
29	NCC/S. Korea	Biobank N2 storage	WT	75	Male	R/O fibular head
30	NCC/S. Korea	Biobank N2 storage	WT	21	Female	Permanent Lt. distal femur
31	NCC/S. Korea	Biobank N2 storage	G34W	32	Female	Permanent Lt. Distal femur
32	NCC/S. Korea	Biobank N2 storage	WT	30	Male	Left patella
33	NCC/S. Korea	Biobank N2 storage	G34W	32	Male	Distal femur
34	NCC/S. Korea	Biobank N2 storage	G34W	35	Female	Left proximal tibia
35	NCC/S. Korea	Biobank N2 storage	WT	20	Male	Distal femur
36	NCC/S. Korea	Biobank N2 storage	G34W	31	Male	Proximal tibia

## Sheet: GERMAN SAMPLES
No.	Source	Sample type	H3F3A	Age	Gender	Location
1	Hamburg	FFPE	G34W	N/A	N/A	dist. femur right
2	Hamburg	FFPE	G34W	N/A	N/A	dist. femur
3	Hamburg	FFPE	G34W	N/A	N/A	dist. femur left
4	Hamburg	FFPE	WT	N/A	N/A	dist. femur right
5	Hamburg	FFPE	G34W	N/A	N/A	dist. femur right
6	Hamburg	FFPE	G34W	N/A	N/A	dist. femur left
7	Hamburg	FFPE	WT	N/A	N/A	dist humerus right
8	Hamburg	FFPE	G34W	N/A	N/A	unknown
9	Hamburg	FFPE	G34W	N/A	N/A	dist. ulna right
10	Hamburg	FFPE	G34W	N/A	N/A	prox. tibia right
11	Hamburg	FFPE	G34W	N/A	N/A	dist. femur right
12	Hamburg	FFPE	G34W	N/A	N/A	dist. tibia right
13	Hamburg	FFPE	G34R	N/A	N/A	lower arm
14	Hamburg	FFPE	G34W	N/A	N/A	10th rip left
15	Hamburg	FFPE	G34W	N/A	N/A	dist. femur left
16	Hamburg	FFPE	WT	N/A	N/A	os ilium right
17	Hamburg	FFPE	G34W	N/A	N/A	Os metatarsale I right
18	Hamburg	FFPE	G34W	N/A	N/A	patella
19	Hamburg	FFPE	G34W	N/A	N/A	dist. femur right
20	Hamburg	FFPE	G34R	N/A	N/A	prox. tibia right
21	Hamburg	FFPE	G34L	N/A	N/A	prox. tibia left
22	Leipzig	FFPE	WT	74	Male	humerus
23	Leipzig	FFPE	G34W	22	Female	femur
24	Leipzig	FFPE	WT	48	Male	scapula
25	Leipzig	FFPE	G34W	26	Female	tibia
26	Leipzig	FFPE	G34W	41	Female	ulna/radius
27	Leipzig	FFPE	G34W	56	Male	femur
28	Leipzig	FFPE	G34W	26	Male	ulna/radius
29	Leipzig	FFPE	G34W	44	Male	femur
30	Leipzig	FFPE	G34W	27	Female	fibula
31	Leipzig	FFPE	G34W	45	Female	pelvis
32	Leipzig	FFPE	WT	25	Female	talus
33	Leipzig	FFPE	G34W	47	Male	femur
34	Leipzig	FFPE	G34W	38	Male	femur
35	Leipzig	FFPE	G34W	65	Male	femur
36	Leipzig	FFPE	G34W	36	Male	fibula
37	Leipzig	FFPE	WT	47	Female	base of skull
38	Leipzig	FFPE	G34W	71	Male	femur
39	Leipzig	FFPE	G34W	37	Female	pelvis
40	Leipzig	FFPE	G34W	15	Female	spine
41	Leipzig	FFPE	G34W	19	Male	humerus
42	Heidelberg Univ.	primary cell line	WT	27	Male	dist. femur
43	Heidelberg Univ.	primary cell line	G34W	27	Male	dist. femur
44	Heidelberg Univ.	primary cell line	G34W	22	Male	dist. femur
45	Heidelberg Univ.	primary cell line	G34W	37	Male	prox. tibia
46	Heidelberg Univ.	primary cell line	G34W	22	Male	dist. femur
47	Heidelberg Univ.	primary cell line	G34W	22	Female	dist. femur
48	Heidelberg Univ.	primary cell line	G34W	53	Male	femur
49	Heidelberg Univ.	primary cell line	G34W	41	Male	prox. tibia
50	Heidelberg Univ.	primary cell line	G34W	31	Male	prox. tibia

## Sheet: CTRL CELL
No.	Pseudonym	Source	Sample type	H3F3A	Age	Gender	Note
1	hFOB1.19	ATCC	Immortalized pre-osteoblast cell line	WT	N/A	F	control cell line
2	KM1234	Heidelberg	Mesenchyma stromal cell line	WT	N/A	F	control cell line

## Sheet: VALIDATION SET
Genotype	Sample type	ID	Comment	Samples unsed in DATA
WT (n=1)	Reference sample (used for normalization)	KM1234	Control cell line	O (for normalization)
WT (n = 11)	Tissue (n = 8)	WF1-2	Korean biobank biopsy	O (1st array)
		WF1-9		O (1st array)
		WM1-6		O (1st array)
		WM2-6		O (1st array)
		T05	NCC GCTB biopsy	O (1st array)
		T08		O (1st array)
		T09		O (1st array)
		T11		O (1st array)
	Cell (n = 3)	AO	German cell line	O (2nd array)
		C05	NCC GCTB cells	O (2nd array)
		C14	NCC GCTB cells	O (RT-qPCR)
MT (n = 26)	Tissue (n = 14)	T06	NCC GCTB biopsy	X (1st array)
		T10		X (1st array)
		T12		X (1st array)
		T13		X (1st array)
		GF1-14	Korean biobank biopsy	X (1st array)
		GF1-16		X (1st array)
		GF1-22		X (1st array)
		GF2-5		X (1st array)
		GM1-12		X (1st array)
		GM1-15		X (1st array)
		GM1-17		X (1st array)
		GM1-21		X (1st array)
		GM2-1		X (1st array)
		GF2-7		X (1st array)
	Cell (n = 12)	AP	German cell line	O (2nd array)
		AQ		O (2nd array)
		AR		O (2nd array)
		AS		O (2nd array)
		AT		O (2nd array)
		AU		O (2nd array)
		AW		O (2nd array)
		AX		O (2nd array)
		C06	NCC GCTB cells	O (2nd array)
		C07		O (1st array)
		C13		O (2nd array)
		C14		O (RT-qPCR)
