# Supplementary material for: The histone variant H3.3 G34W substitution in giant cell tumor of the bone link chromatin and RNA processing
Source: Sci Rep. 2017 Oct 18;7:13459. doi: 10.1038/s41598-017-13887-y (PMC5647428; doi:10.1038/s41598-017-13887-y)
Supplement: Supplementary file 3 — Supplementary Table S2 [file 41598_2017_13887_MOESM3_ESM.xlsx]

## Sheet: VENN DATA
1	1	1	1	2	2	2	2	2	2	3	3	3	3	4	contain group #
WT	-	-	-	WT	WT	WT	-	-	-	WT	WT	WT		WT
-	K27M	-	-	K27M	-	-	K27M	K27M	-	K27M	K27M	-	K27M	K27M
-	-	G34R	-	-	G34R	-	G34R	-	G34R	G34R	-	G34R	G34R	G34R
-	-	-	G34W	-	-	G34W	-	G34W	G34W	-	G34W	G34W	G34W	G34W
13	47	20	40	9	4	5	21	26	8	10	14	9	41	225	total number
WT only	KM Only	GR Only	GW only	WT,KM	WT,GR	WT,GW	KM,GR	KM,GW	GR,GW	WT,KM,GR	WT,KM,GW	WT,GR,GW	KM,GR,GW	WT,KM,GR,GW
A6NHS1	PLEKHA6	CDC2L1	PRRC2C	HIST1H1D	RPL13a	SYNCRIP	RBM28	ATAD2	DDX46	RPL26L1	HIST1H2AH	HNRNPA1	SND1	RPL4
RBMXL1	PPIG	SMARCA5	ARID2	MKI67	BXDC2	ARL6IP4	POLR2B	AATF	CHAF1A	H2AFX	STAU2	ACTG1	UBTF	HIST1H1C
MED14	AP3D1	MPHOSPH8	WDR87	CDK11A	TAF1L	CCT4	HEATR1	MYH10	PNISR	H2AFV	RPL31	RAI1	DDX54	RPL8
ZZEF1	LLDBP	MCM2	BRIX	KRT5	MSANTD3	SAP18	MYBBP1A	LARP4B	INCENP	HMGN4	RBM34	ZC3H13	ADNP	NCL
IRS4	BAZ2A	BRD1	HNRPU	MDH2		EIF4B	SMC3	CTCF	MTA2	RPS19	WDR74	MIK67	MPHOSPH10	RPL14
GYS2	GNL2	GATAD2B	TSR1	BMS1			DDX21	UBAP2L	MRPS27	PRPF19	HNRNPK	PRPF38B	THRAP3	HIST1H1E
LRP1	NOC3L	KRT6B	CWC22	CHAF1B			BRPF1	TRIM41	KPNA2	TUBB	CPSF6	USHBP1	BCLAF1	HIST1H2BD
ARHGAP20	HDLBP	MBD1	HNRNPA1L2	SMC1A			RBM25	BRIX1	HSPD1	RPLP2	TMPO	ZNF512	MAP4	HIST1H2BO
CLPX	TCF20	RUVBL1	DKFZp686J01190	PPP4R3A			MDC1	TUBB4B		FAU	RPS20	SUZ12	UBB	HIST1H2BK
WTAP	FLNA	PCBP1	MRPS31				HNRPA1	SURF6		PHIP	MRPS22		ZC3H4	RPL7A
DDX5	PRO2221	PNKP	CCDC7				MEPCE	ABCF2			ISG20L2		MTHFD1	RPL13
PROC	CHD2	HIST1H2AC	SRSF8				RPL13AP3	DDX56			EIF4A1		RRP1B	H2AFY
EHMT1	NAT10	HIST3H2A	CMAS				HIST1H2BJ	RBBP7			NUPL2		RBBP6	RPL24
	TRIM28	OGFOD2	RAD51AP1				HIST2H2AA3	GKAP1			PPAN		DDX27	RPS4X
	SMARCA4	JMJD1C	USP39				HIST1H2AB	HSP90AB1					XRN2	RRS1
	ZC3HAV1	GPT	CXorf57				RPL37	LUC7L3					HIST	RPL6
	SUMO2	LDOC1	MRPS9				MRPS34	RALY					MRPS15	RPL7
	PBRM1	PDE4C	CSDA				RPS26	RTCB					GNL3	HIST3H2BB
	ACTA1	PA2G4	HNRNPH1				SRSF1	MTF2					DDX17	RPL29
	KRT83	AEBP1	DDX1				NHP2	WDR12					TUFM	RPL28
	KRTAP11-1		SPTY2D1				RARP1	KRT8					HSPA5	H1FX
	IFRD1		ZMYND11					RPL13A					ILF2	RPL10A
	G3BP2		PTCD3					ARHGAP30					ZCCHC7	NPM1
	MTA1		ATP5B					MRPS2					KHDRBS1	RPL26
	POGZ		ZNF48					CCDC124					SNW1	RPL18
	DNAJC21		PEG3					ZNF428					HNRNPU	SERBP1
	KRT36		ECH1										ZCCHC3	HNRNPA2B1
	STIP1		UTP6										GATAD2A	H3F3B
	PABPC1		HDAC2										SMARCD1	RPS10
	ZNF326		VPS13A										IGF2BP3	RPL21
	DKFZp686G2045		SMARCA1										YTHDF2	EBNA1BP2
	HIST1H2BL		CPSF7										CCNL2	SSRP1
	HIST1H2AD		HIST1H2AA										DDX41	RPL18A
	HIST2H2AC		JMJD4										KRI1	RPL12
	HDAC9		HMGN3										ALB	PARP1
	ABCD1		MMTAG2										UTP15	RSL1D1
	NCOA6		MGC11257										PKM	NOLC1
	SLC6A17		THEMIS										NOL11	RPL5
	pkd1		SLFN12L										SRSF2	RPS25
	FLJ00169		SNRPA1										MEAF6	RPL17
	HES2												IMP4	RPS27A
	CCDC28A													UBC
	NGDN													MTDH
	PDAP1													RPL15
	RACK1													RPS8
	ANKRD31													HIST1H1T
	STRA6													H2AFY2
														PSIP1
														ZRANB2
														RBMX
														SRSF6
														RPS5
														RPLP0
														SRRM1
														NUCKS1
														HMGN2
														RPS11
														PNN
														LOC388524
														SRSF3
														RPL23A
														GTPBP4
														KRT1
														H1F0
														SNRNP70
														RPS9
														CENPV
														RPF2
														RPS15
														RPS2
														HNRPA2B1
														KRT9
														HSPA8
														RPL9
														WDR43
														RPL11
														RPS17
														RPL3
														PWP1
														RRP1
														COIL
														HP1BP3
														RPL27A
														HNRNPA0
														PDZD2
														SUPT16H
														RPL10
														PES1
														RPL19
														HMGN1
														HDGFRP2
														RPS3A
														NOL7
														SAP30BP
														HSPA1A
														CCDC86
														HIST1H4A
														FBL
														RPL32
														ZNF280C
														ATP5A1
														WDR46
														DDX3X
														GPATCH4
														NOP16
														HSPA9
														KRT2
														U2AF2
														NOP2
														HMG20A
														LMNB2
														DCAF13
														BUD13
														EEF1A1
														RPS14
														LARP1
														RRP8
														STAU1
														CBX5
														DKC1
														CHD1
														UTP18
														HNRNPM
														KAT7
														ACIN1
														RPL35
														CBX3
														PHF6
														NOP58
														LYAR
														YTHDC1
														RPS6
														RCC2
														REXO4
														ATRX
														TCOF1
														RPL34
														RPS13
														RRP15
														FTSJ3
														RNPS1
														LARP7
														LLPH
														SRPK1
														BRD2
														HNRNPAB
														RPS3
														ARGLU1
														ALYREF
														NIFK
														TIMM50
														HNRNPR
														NONO
														DNTTIP2
														BNIP3L
														SRSF5
														TOE1
														TUBA1B
														TRA2A
														KIAA0324
														SRPK2
														DGKK
														HNRNPC
														RPF1
														DDX18
														PRPF4B
														U2AF1
														KRT10
														NOP56
														RPS23
														LMNB1
														LUC7L2
														BOP1
														RPL35A
														RRP9
														HMGA1
														XRCC1
														RPL7L1
														DHX9
														RBM14
														UTP3
														RSL24D1
														MSH6
														SRSF4
														RSF1
														LTV1
														RBM39
														XPC
														SRSF7
														KNOP1
														RPS7
														MECP2
														SR-A1
														SRSF10
														RPL27
														RPS24
														UHRF1
														TOP2B
														MRPS5
														MCM7
														BYSL
														NKAP
														NOP14
														TRA2B
														IGF2BP1
														TAF15
														HNRNPA3
														ILF3
														WHSC1
														TOP1
														RPS18
														ZCCHC10
														SRSF9
														TOP2A
														VIM
														HMGA2
														RPL36A
														PAPD5
														SPEN
														SRP72
														RAE1
														EIF6
														LMNA
														RPSA
														NOB1

## Sheet: SPECIFIC int.
Group	Unique GN	Description	Unique GN	WT only (# 13)	KM Only (# 48)	GR Only (# 20)	GW only (#40)	comment
WT	A6NHS1	Putative uncharacterized protein ENSP00000347057 OS=Homo sapiens PE=5 SV=3 - [YK042_HUMAN]	A6NHS1	40.8593	#N/A	#N/A	#N/A	Omit_could not find GN		Functional enrichments in your network
WT	RBMXL1	RBM1 (Fragment) OS=Homo sapiens PE=4 SV=1 - [Q2VIN3_HUMAN]	RBMXL1	11.2674	#N/A	#N/A	#N/A			- no significant enrichment detected -
WT	MED14	cDNA FLJ77399, highly similar to Homo sapiens cofactor required for Sp1 transcriptional activation, subunit 2, 150kDa (CRSP2), mRNA OS=Homo sapiens PE=2 SV=1 - [A8KAK5_HUMAN]	MED14	5.76065	#N/A	#N/A	#N/A
WT	ZZEF1	Zinc finger ZZ-type and EF-hand domain-containing protein 1 OS=Homo sapiens GN=ZZEF1 PE=1 SV=6 - [ZZEF1_HUMAN]	ZZEF1	3.24113	#N/A	#N/A	#N/A
WT	IRS4	Insulin receptor substrate 4 OS=Homo sapiens GN=IRS4 PE=1 SV=1 - [IRS4_HUMAN]	IRS4	3.14859	#N/A	#N/A	#N/A
WT	GYS2	Glycogen synthase 2 (Liver), isoform CRA_a OS=Homo sapiens GN=GYS2 PE=4 SV=1 - [A0A024RAU5_HUMAN]	GYS2	2.9396	#N/A	#N/A	#N/A
WT	LRP1	Prolow-density lipoprotein receptor-related protein 1 OS=Homo sapiens GN=LRP1 PE=1 SV=2 - [LRP1_HUMAN]	LRP1	2.68192	#N/A	#N/A	#N/A
WT	ARHGAP20	Rho GTPase-activating protein 20 OS=Homo sapiens GN=ARHGAP20 PE=1 SV=2 - [RHG20_HUMAN]	ARHGAP20	2.5623	#N/A	#N/A	#N/A
WT	CLPX	ATP-dependent Clp protease ATP-binding subunit clpX-like, mitochondrial (Fragment) OS=Homo sapiens GN=CLPX PE=1 SV=1 - [H0YK07_HUMAN]	CLPX	2.53421	#N/A	#N/A	#N/A
WT	WTAP	Putative uncharacterized protein DKFZp686F20131 (Fragment) OS=Homo sapiens GN=DKFZp686F20131 PE=2 SV=1 - [Q6AHX7_HUMAN]	WTAP	2.4096	#N/A	#N/A	#N/A
WT	DDX5	Probable ATP-dependent RNA helicase DDX5 OS=Homo sapiens GN=DDX5 PE=1 SV=1 - [J3QR02_HUMAN]	DDX5	2.3325	#N/A	#N/A	#N/A
WT	PROC	Osteocalcin (Fragment) OS=Homo sapiens GN=PROC PE=3 SV=1 - [E7EU72_HUMAN]	PROC	2.3316	#N/A	#N/A	#N/A
WT	EHMT1	Histone-lysine N-methyltransferase EHMT1 (Fragment) OS=Homo sapiens GN=EHMT1 PE=1 SV=1 - [A0A0C4DGF8_HUMAN]	EHMT1	2.2656	#N/A	#N/A	#N/A
K27M	PLEKHA6	Pleckstrin homology domain-containing family A member 6 OS=Homo sapiens GN=PLEKHA6 PE=1 SV=4 - [PKHA6_HUMAN]	PLEKHA6	#N/A	4.81733	#N/A	#N/A			No Biological Process GO terms
K27M	PPIG	Peptidyl-prolyl cis-trans isomerase (Fragment) OS=Homo sapiens GN=PPIG PE=1 SV=1 - [C9JN15_HUMAN]	PPIG	#N/A	3.96257	#N/A	#N/A
K27M	AP3D1	AP3D1 protein (Fragment) OS=Homo sapiens GN=AP3D1 PE=2 SV=1 - [Q6PK82_HUMAN]	AP3D1	#N/A	3.47508	#N/A	#N/A
K27M	LLDBP	LLDBP (Fragment) OS=Homo sapiens GN=LLDBP PE=2 SV=1 - [Q14756_HUMAN]	LLDBP	#N/A	3.22389	#N/A	#N/A
K27M	BAZ2A	Bromodomain adjacent to zinc finger domain protein 2A (Fragment) OS=Homo sapiens GN=BAZ2A PE=1 SV=1 - [A0A0C4DGI9_HUMAN]	BAZ2A	#N/A	3.10082	#N/A	#N/A
K27M	GNL2	Nucleolar GTP-binding protein 2 OS=Homo sapiens GN=GNL2 PE=1 SV=1 - [NOG2_HUMAN]	GNL2	#N/A	2.68826	#N/A	#N/A
K27M	NOC3L	cDNA FLJ77615, highly similar to Homo sapiens nucleolar complex associated 3 homolog (S. cerevisiae) (NOC3L), mRNA OS=Homo sapiens PE=2 SV=1 - [A8K905_HUMAN]	NOC3L	#N/A	2.66624	#N/A	#N/A
K27M	HDLBP	cDNA FLJ45936 fis, clone PLACE7004103, highly similar to Vigilin OS=Homo sapiens PE=2 SV=1 - [Q6ZS03_HUMAN]	HDLBP	#N/A	2.63001	#N/A	#N/A
K27M	TCF20	Transcription factor 20 OS=Homo sapiens GN=TCF20 PE=1 SV=3 - [TCF20_HUMAN]	TCF20	#N/A	2.57534	#N/A	#N/A
K27M	FLNA	Filamin-A (Fragment) OS=Homo sapiens GN=FLNA PE=1 SV=1 - [H0Y5F3_HUMAN]	FLNA	#N/A	2.44179	#N/A	#N/A
K27M	PRO2221	PRO2221 OS=Homo sapiens PE=2 SV=1 - [Q9P1E1_HUMAN]	PRO2221	#N/A	2.43452	#N/A	#N/A
K27M	CHD2	Chromodomain helicase DNA binding protein 2, isoform CRA_a OS=Homo sapiens GN=CHD2 PE=4 SV=1 - [A0A024RC75_HUMAN]	CHD2	#N/A	2.29162	#N/A	#N/A
K27M	NAT10	NAT10 protein (Fragment) OS=Homo sapiens GN=NAT10 PE=2 SV=1 - [Q05CW7_HUMAN]	NAT10	#N/A	2.28003	#N/A	#N/A
K27M	TRIM28	Transcription intermediary factor 1-beta (Fragment) OS=Homo sapiens GN=TRIM28 PE=1 SV=1 - [M0R0K9_HUMAN]	TRIM28	#N/A	2.21	#N/A	#N/A
K27M	SMARCA4	Transcription activator BRG1 (Fragment) OS=Homo sapiens GN=SMARCA4 PE=1 SV=1 - [K7EP28_HUMAN]	SMARCA4	#N/A	2.09589	#N/A	#N/A
K27M	ZC3HAV1	ZC3HAV1 protein (Fragment) OS=Homo sapiens GN=ZC3HAV1 PE=2 SV=1 - [Q05DV5_HUMAN]	ZC3HAV1	#N/A	2.09578	#N/A	#N/A
K27M	SUMO2	Small ubiquitin-related modifier 2 OS=Homo sapiens GN=SUMO2 PE=1 SV=3 - [SUMO2_HUMAN]	SUMO2	#N/A	2.06875	#N/A	#N/A
K27M	PBRM1	Protein polybromo-1 (Fragment) OS=Homo sapiens GN=PBRM1 PE=1 SV=1 - [H0Y5B5_HUMAN]	PBRM1	#N/A	2.00886	#N/A	#N/A
K27M	ACTA1	Actin, alpha skeletal muscle OS=Homo sapiens GN=ACTA1 PE=1 SV=3 - [A6NL76_HUMAN]	ACTA1	#N/A	23.4964	#N/A	#N/A
K27M	KRT83	KRT83 protein OS=Homo sapiens GN=KRT83 PE=2 SV=1 - [A0JNT2_HUMAN]	KRT83	#N/A	5.15978	#N/A	#N/A
K27M	KRTAP11-1	Keratin associated protein OS=Homo sapiens GN=KRTAP11-1 PE=2 SV=1 - [Q3LI55_HUMAN]	KRTAP11-1	#N/A	5.12481	#N/A	#N/A
K27M	IFRD1	Interferon-related developmental regulator 1 (Fragment) OS=Homo sapiens GN=IFRD1 PE=1 SV=1 - [C9JLG5_HUMAN]	IFRD1	#N/A	3.44379	#N/A	#N/A
K27M	G3BP2	Ras-GTPase activating protein SH3 domain-binding protein 2, isoform CRA_b OS=Homo sapiens GN=G3BP2 PE=4 SV=1 - [A0A024RDB2_HUMAN]	G3BP2	#N/A	3.19439	#N/A	#N/A
K27M	MTA1	Metastasis-associated protein MTA1 OS=Homo sapiens GN=MTA1 PE=1 SV=1 - [F8W9Y9_HUMAN]	MTA1	#N/A	2.71931	#N/A	#N/A
K27M	POGZ	cDNA FLJ53515, highly similar to Pogo transposable element with ZNF domain OS=Homo sapiens PE=2 SV=1 - [B4DSK8_HUMAN]	POGZ	#N/A	2.6606	#N/A	#N/A
K27M	DNAJC21	DnaJ homolog subfamily C member 21 OS=Homo sapiens GN=DNAJC21 PE=1 SV=2 - [DJC21_HUMAN]	DNAJC21	#N/A	2.62825	#N/A	#N/A
K27M	KRT36	Keratin, type I cuticular Ha6 OS=Homo sapiens GN=KRT36 PE=2 SV=1 - [KRT36_HUMAN]	KRT36	#N/A	2.33595	#N/A	#N/A
K27M	STIP1	Stress-induced-phosphoprotein 1 OS=Homo sapiens GN=STIP1 PE=1 SV=1 - [F5GXD8_HUMAN]	STIP1	#N/A	2.28854	#N/A	#N/A
K27M	PABPC1	Polyadenylate-binding protein 1 (Fragment) OS=Homo sapiens GN=PABPC1 PE=1 SV=1 - [E5RGH3_HUMAN]	PABPC1	#N/A	2.23822	#N/A	#N/A
K27M	ZNF326	DBIRD complex subunit ZNF326 OS=Homo sapiens GN=ZNF326 PE=1 SV=1 - [A0A0A0MRN4_HUMAN]	ZNF326	#N/A	2.13246	#N/A	#N/A
K27M	DKFZp686G2045	Putative uncharacterized protein DKFZp686G2045 (Fragment) OS=Homo sapiens GN=DKFZp686G2045 PE=4 SV=2 - [Q68E00_HUMAN]	DKFZp686G2045	#N/A	2.099	#N/A	#N/A
K27M	HIST1H2BL	Histone H2B type 1-L OS=Homo sapiens GN=HIST1H2BL PE=1 SV=3 - [H2B1L_HUMAN]	HIST1H2BL	#N/A	148.918	#N/A	#N/A
K27M	HIST1H2AD	Histone H2A type 1-D OS=Homo sapiens GN=HIST1H2AD PE=1 SV=2 - [H2A1D_HUMAN]	HIST1H2AD	#N/A	112.274	#N/A	#N/A
K27M	HIST2H2AC	Histone H2A type 2-C OS=Homo sapiens GN=HIST2H2AC PE=1 SV=4 - [H2A2C_HUMAN]	HIST2H2AC	#N/A	93.873	#N/A	#N/A
K27M	HDAC9	cDNA FLJ39859 fis, clone SPLEN2015094, moderately similar to Mus musculus histone deacetylase mHDA1 mRNA OS=Homo sapiens PE=2 SV=1 - [Q8N879_HUMAN]	HDAC9	#N/A	37.7803	#N/A	#N/A
K27M	ABCD1	ATP-binding cassette sub-family D member 1 OS=Homo sapiens GN=ABCD1 PE=1 SV=2 - [ABCD1_HUMAN]	ABCD1	#N/A	14.1257	#N/A	#N/A
K27M	NCOA6	Nuclear receptor coactivator-6 gamma OS=Homo sapiens GN=NCOA6 PE=2 SV=1 - [F6M2K3_HUMAN]	NCOA6	#N/A	8.87139	#N/A	#N/A
K27M	SLC6A17	Sodium-dependent neutral amino acid transporter SLC6A17 OS=Homo sapiens GN=SLC6A17 PE=1 SV=3 - [S6A17_HUMAN]	SLC6A17	#N/A	7.56945	#N/A	#N/A
K27M	pkd1	PC-1 mutant (Fragment) OS=Homo sapiens GN=pkd1 PE=4 SV=1 - [A0A097HUC6_HUMAN]	pkd1	#N/A	7.14078	#N/A	#N/A
K27M	FLJ00169	FLJ00169 protein (Fragment) OS=Homo sapiens GN=FLJ00169 PE=2 SV=1 - [Q8TEM4_HUMAN]	FLJ00169	#N/A	7.08706	#N/A	#N/A
K27M	HES2	Transcription factor HES-2 OS=Homo sapiens GN=HES2 PE=4 SV=1 - [K7EJQ0_HUMAN]	HES2	#N/A	3.26818	#N/A	#N/A
K27M	CCDC28A	Coiled-coil domain-containing protein 28A OS=Homo sapiens GN=CCDC28A PE=1 SV=1 - [CC28A_HUMAN]	CCDC28A	#N/A	2.9701	#N/A	#N/A
K27M	NGDN	Neuroguidin (Fragment) OS=Homo sapiens GN=NGDN PE=1 SV=1 - [H0YJ17_HUMAN]	NGDN	#N/A	2.7357	#N/A	#N/A
K27M	PDAP1	28 kDa heat- and acid-stable phosphoprotein OS=Homo sapiens GN=PDAP1 PE=1 SV=1 - [HAP28_HUMAN]	PDAP1	#N/A	2.23571	#N/A	#N/A
K27M	RACK1	Guanine nucleotide-binding protein subunit beta-2-like 1 OS=Homo sapiens GN=GNB2L1 PE=1 SV=1 - [D6RHJ5_HUMAN]	RACK1	#N/A	2.10126	#N/A	#N/A
K27M	ANKRD31	Putative ankyrin repeat domain-containing protein 31 OS=Homo sapiens GN=ANKRD31 PE=5 SV=2 - [ANR31_HUMAN]	ANKRD31	#N/A	0	#N/A	#N/A
K27M	STRA6	Stimulated by retinoic acid gene 6 protein homolog (Fragment) OS=Homo sapiens GN=STRA6 PE=1 SV=1 - [I3L2B6_HUMAN]	STRA6	#N/A	0	#N/A	#N/A
G34R	CDC2L1	CDC2L1 protein (Fragment) OS=Homo sapiens GN=CDC2L1 PE=2 SV=1 - [A4VCI5_HUMAN]	CDC2L1	#N/A	#N/A	6.11148	#N/A			No Biological Process GO terms
G34R	SMARCA5	cDNA FLJ51771, highly similar to SWI/SNF-related matrix-associatedactin-dependent regulator of chromatin subfamily A member5 (EC 3.6.1.-) OS=Homo sapiens PE=2 SV=1 - [B4DZC0_HUMAN]	SMARCA5	#N/A	#N/A	4.8864	#N/A
G34R	MPHOSPH8	M-phase phosphoprotein 8 (Fragment) OS=Homo sapiens GN=MPHOSPH8 PE=1 SV=1 - [A0A0A0MT47_HUMAN]	MPHOSPH8	#N/A	#N/A	2.37628	#N/A
G34R	MCM2	MCM2 protein (Fragment) OS=Homo sapiens GN=MCM2 PE=2 SV=2 - [Q9BWF4_HUMAN]	MCM2	#N/A	#N/A	2.29841	#N/A
G34R	BRD1	Bromodomain containing protein 1 variant (Fragment) OS=Homo sapiens PE=2 SV=1 - [Q59G93_HUMAN]	BRD1	#N/A	#N/A	2.1188	#N/A
G34R	GATAD2B	cDNA FLJ37346 fis, clone BRAMY2021310, highly similar to Transcriptional repressor p66 beta OS=Homo sapiens PE=2 SV=1 - [B3KSZ4_HUMAN]	GATAD2B	#N/A	#N/A	5.0511	#N/A
G34R	KRT6B	Keratin, type II cytoskeletal 6B OS=Homo sapiens GN=KRT6B PE=1 SV=5 - [K2C6B_HUMAN]	KRT6B	#N/A	#N/A	4.18106	#N/A
G34R	MBD1	Methyl-CpG-binding domain protein 1 (Fragment) OS=Homo sapiens GN=MBD1 PE=1 SV=1 - [K7EN65_HUMAN]	MBD1	#N/A	#N/A	2.61353	#N/A
G34R	RUVBL1	RuvB-like 1 (Fragment) OS=Homo sapiens GN=RUVBL1 PE=2 SV=1 - [B5BUB1_HUMAN]	RUVBL1	#N/A	#N/A	2.52859	#N/A
G34R	PCBP1	Poly(rC)-binding protein 1 OS=Homo sapiens GN=PCBP1 PE=1 SV=2 - [PCBP1_HUMAN]	PCBP1	#N/A	#N/A	2.30448	#N/A
G34R	PNKP	Bifunctional polynucleotide phosphatase/kinase OS=Homo sapiens GN=PNKP PE=1 SV=1 - [A0A0D9SFL2_HUMAN]	PNKP	#N/A	#N/A	2.07484	#N/A
G34R	HIST1H2AC	Histone H2A type 1-C OS=Homo sapiens GN=HIST1H2AC PE=1 SV=3 - [H2A1C_HUMAN]	HIST1H2AC	#N/A	#N/A	92.9218	#N/A
G34R	HIST3H2A	Histone H2A type 3 OS=Homo sapiens GN=HIST3H2A PE=1 SV=3 - [H2A3_HUMAN]	HIST3H2A	#N/A	#N/A	91.9766	#N/A
G34R	OGFOD2	2-oxoglutarate and iron-dependent oxygenase domain-containing protein 2 OS=Homo sapiens GN=OGFOD2 PE=2 SV=2 - [OGFD2_HUMAN]	OGFOD2	#N/A	#N/A	5.8744	#N/A
G34R	JMJD1C	JMJD1C protein OS=Homo sapiens GN=JMJD1C PE=2 SV=1 - [B7ZLC8_HUMAN]	JMJD1C	#N/A	#N/A	4.12576	#N/A
G34R	GPT	Alanine aminotransferase 1 OS=Homo sapiens GN=GPT PE=1 SV=3 - [ALAT1_HUMAN]	GPT	#N/A	#N/A	4.037	#N/A
G34R	LDOC1	Leucine zipper downregulated in cancer variant OS=Homo sapiens GN=LDOC1 PE=2 SV=1 - [E5L8F5_HUMAN]	LDOC1	#N/A	#N/A	3.57651	#N/A
G34R	PDE4C	cAMP-specific 3',5'-cyclic phosphodiesterase 4C OS=Homo sapiens GN=PDE4C PE=2 SV=1 - [B7Z6T1_HUMAN]	PDE4C	#N/A	#N/A	2.58337	#N/A
G34R	PA2G4	PA2G4 protein (Fragment) OS=Homo sapiens GN=PA2G4 PE=2 SV=1 - [Q05D08_HUMAN]	PA2G4	#N/A	#N/A	2.19881	#N/A
G34R	AEBP1	Adipocyte enhancer-binding protein 1 (Fragment) OS=Homo sapiens GN=AEBP1 PE=1 SV=1 - [C9JLQ8_HUMAN]	AEBP1	#N/A	#N/A	2.07682	#N/A
G34W	PRRC2C	Protein PRRC2C OS=Homo sapiens GN=PRRC2C PE=1 SV=1 - [E7EPN9_HUMAN]	PRRC2C	#N/A	#N/A	#N/A	4.96592			Functional enrichments in your network : Biological Process
G34W	ARID2	AT-rich interactive domain-containing protein 2 (Fragment) OS=Homo sapiens GN=ARID2 PE=1 SV=1 - [A0A087WY37_HUMAN]	ARID2	#N/A	#N/A	#N/A	2.69758			#pathway ID	pathway description	observed gene count	false discovery rate	matching proteins in your network (IDs)	matching proteins in your network (labels)
G34W	WDR87	WD repeat-containing protein 87 OS=Homo sapiens GN=WDR87 PE=1 SV=3 - [WDR87_HUMAN]	WDR87	#N/A	#N/A	#N/A	2.67632			GO.0000398	mRNA splicing, via spliceosome	7	0.000386	ENSP00000233084,ENSP00000254193,ENSP00000283179,ENSP00000312981,ENSP00000345412,ENSP00000349168,ENSP00000387006	CPSF7,CWC22,DDX1,HNRNPH1,HNRNPU,SNRPA1,USP39
G34W	BRIX	BRIX OS=Homo sapiens GN=BXDC2 PE=2 SV=1 - [Q9NUW4_HUMAN]	BRIX	#N/A	#N/A	#N/A	2.42593			GO.0008380	RNA splicing	8	0.000386	ENSP00000233084,ENSP00000254193,ENSP00000283179,ENSP00000312981,ENSP00000341285,ENSP00000345412,ENSP00000349168,ENSP00000387006	CPSF7,CWC22,DDX1,HNRNPA1L2,HNRNPH1,HNRNPU,SNRPA1,USP39
G34W	HNRPU	Heterogeneous nuclear ribonucleoprotein U (Scaffold attachment factor A), isoform CRA_a OS=Homo sapiens GN=HNRPU PE=2 SV=1 - [Q7Z4Q5_HUMAN]	HNRPU	#N/A	#N/A	#N/A	2.41832			GO.0006397	mRNA processing	8	0.00116	ENSP00000233084,ENSP00000254193,ENSP00000283179,ENSP00000312981,ENSP00000341285,ENSP00000345412,ENSP00000349168,ENSP00000387006	CPSF7,CWC22,DDX1,HNRNPA1L2,HNRNPH1,HNRNPU,SNRPA1,USP39
G34W	TSR1	Pre-rRNA-processing protein TSR1 homolog OS=Homo sapiens GN=TSR1 PE=1 SV=2 - [I3L1Q5_HUMAN]	TSR1	#N/A	#N/A	#N/A	2.35325			GO.0006396	RNA processing	9	0.00618	ENSP00000233084,ENSP00000254193,ENSP00000261708,ENSP00000283179,ENSP00000312981,ENSP00000341285,ENSP00000345412,ENSP00000349168,ENSP00000387006	CPSF7,CWC22,DDX1,HNRNPA1L2,HNRNPH1,HNRNPU,SNRPA1,USP39,UTP6
G34W	CWC22	Pre-mRNA-splicing factor CWC22 homolog (Fragment) OS=Homo sapiens GN=CWC22 PE=1 SV=1 - [B7WP74_HUMAN]	CWC22	#N/A	#N/A	#N/A	2.29274			GO.0010467	gene expression	19	0.00952	ENSP00000228251,ENSP00000233084,ENSP00000254193,ENSP00000254630,ENSP00000258455,ENSP00000261708,ENSP00000283179,ENSP00000312981,ENSP00000315397,ENSP00000324056,ENSP00000326581,ENSP00000335044,ENSP00000341285,ENSP00000345412,ENSP00000349168,ENSP00000360163,ENSP00000371003,ENSP00000387006,ENSP00000430432	ARID2,CPSF7,CSDA,CWC22,DDX1,HDAC2,HNRNPA1L2,HNRNPH1,HNRNPU,MRPS31,MRPS9,PEG3,PTCD3,SMARCA1,SNRPA1,USP39,UTP6,ZMYND11,ZNF48
G34W	HNRNPA1L2	Putative uncharacterized protein (Fragment) OS=Homo sapiens PE=2 SV=1 - [Q9BSM5_HUMAN]	HNRNPA1L2	#N/A	#N/A	#N/A	48.9205			GO.0034641	cellular nitrogen compound metabolic process	21	0.0218	ENSP00000228251,ENSP00000228843,ENSP00000233084,ENSP00000254193,ENSP00000254630,ENSP00000258455,ENSP00000261708,ENSP00000262030,ENSP00000283179,ENSP00000312981,ENSP00000315397,ENSP00000324056,ENSP00000326581,ENSP00000335044,ENSP00000341285,ENSP00000345412,ENSP00000349168,ENSP00000360163,ENSP00000371003,ENSP00000387006,ENSP00000430432	ARID2,ATP5B,CPSF7,CSDA,CWC22,DDX1,HDAC2,HNRNPA1L2,HNRNPH1,HNRNPU,MRPS31,MRPS9,PEG3,PTCD3,RAD51AP1,SMARCA1,SNRPA1,USP39,UTP6,ZMYND11,ZNF48
G34W	DKFZp686J01190	Putative uncharacterized protein DKFZp686J01190 (Fragment) OS=Homo sapiens GN=DKFZp686J01190 PE=2 SV=1 - [Q7Z2V5_HUMAN] this gene is DDX5	DKFZp686J01190	#N/A	#N/A	#N/A	8.19597			GO.0043933	macromolecular complex subunit organization	13	0.0327	ENSP00000233084,ENSP00000254630,ENSP00000258455,ENSP00000301364,ENSP00000312981,ENSP00000315397,ENSP00000335044,ENSP00000338862,ENSP00000341267,ENSP00000345412,ENSP00000360163,ENSP00000371003,ENSP00000430432	ARID2,BRIX1,CPSF7,DDX1,HDAC2,HMGN3,MRPS31,MRPS9,PTCD3,SMARCA1,TSR1,USP39,ZMYND11
G34W	MRPS31	28S ribosomal protein S31, mitochondrial OS=Homo sapiens GN=MRPS31 PE=1 SV=3 - [RT31_HUMAN]	MRPS31	#N/A	#N/A	#N/A	7.26001
G34W	CCDC7	Coiled-coil domain-containing protein 7 (Fragment) OS=Homo sapiens GN=CCDC7 PE=4 SV=1 - [Q5JTR9_HUMAN]	CCDC7	#N/A	#N/A	#N/A	6.53556
G34W	SRSF8	Serine/arginine-rich splicing factor 8 OS=Homo sapiens GN=SRSF8 PE=1 SV=1 - [SRSF8_HUMAN]	SRSF8	#N/A	#N/A	#N/A	6.01381
G34W	CMAS	N-acylneuraminate cytidylyltransferase OS=Homo sapiens GN=CMAS PE=1 SV=1 - [F5H296_HUMAN]	CMAS	#N/A	#N/A	#N/A	5.63691
G34W	RAD51AP1	cDNA FLJ50692, highly similar to RAD51-associated protein 1 OS=Homo sapiens PE=2 SV=1 - [B4DUS5_HUMAN]	RAD51AP1	#N/A	#N/A	#N/A	5.20345
G34W	USP39	U4/U6.U5 tri-snRNP-associated protein 2 OS=Homo sapiens GN=USP39 PE=1 SV=1 - [F8WC91_HUMAN]	USP39	#N/A	#N/A	#N/A	4.47091
G34W	CXorf57	Uncharacterized protein CXorf57 (Fragment) OS=Homo sapiens GN=CXorf57 PE=1 SV=1 - [B1AQ74_HUMAN]	CXorf57	#N/A	#N/A	#N/A	3.7789
G34W	MRPS9	MRPS9 protein (Fragment) OS=Homo sapiens GN=MRPS9 PE=2 SV=1 - [Q86WV4_HUMAN]	MRPS9	#N/A	#N/A	#N/A	3.73653
G34W	CSDA	Cold shock domain protein A, isoform CRA_b OS=Homo sapiens GN=CSDA PE=4 SV=1 - [A0A024RAV4_HUMAN]	CSDA	#N/A	#N/A	#N/A	3.47439
G34W	HNRNPH1	Heterogeneous nuclear ribonucleoprotein H (Fragment) OS=Homo sapiens GN=HNRNPH1 PE=1 SV=1 - [E5RGH4_HUMAN]	HNRNPH1	#N/A	#N/A	#N/A	2.91329
G34W	DDX1	cDNA FLJ51017, highly similar to ATP-dependent RNA helicase DDX1 (EC 3.6.1.-) (Fragment) OS=Homo sapiens PE=2 SV=1 - [B4DP70_HUMAN]	DDX1	#N/A	#N/A	#N/A	2.90336
G34W	SPTY2D1	cDNA FLJ52075, moderately similar to Mus musculus SPT2, Suppressor of Ty, domain containing 1, mRNA OS=Homo sapiens PE=2 SV=1 - [B4E223_HUMAN]	SPTY2D1	#N/A	#N/A	#N/A	2.85398
G34W	ZMYND11	cDNA FLJ50414, highly similar to Zinc finger MYND domain-containing protein 11 OS=Homo sapiens PE=2 SV=1 - [B7Z3Z1_HUMAN]	ZMYND11	#N/A	#N/A	#N/A	2.76758
G34W	PTCD3	Pentatricopeptide repeat domain-containing protein 3, mitochondrial OS=Homo sapiens GN=PTCD3 PE=1 SV=3 - [PTCD3_HUMAN]	PTCD3	#N/A	#N/A	#N/A	2.75115
G34W	ATP5B	ATP synthase subunit beta, mitochondrial (Fragment) OS=Homo sapiens GN=ATP5B PE=1 SV=1 - [F8W079_HUMAN]	ATP5B	#N/A	#N/A	#N/A	2.72344
G34W	ZNF48	Zinc finger protein 48 OS=Homo sapiens GN=ZNF48 PE=1 SV=1 - [A0A087WVT1_HUMAN]	ZNF48	#N/A	#N/A	#N/A	2.61488
G34W	PEG3	Alternative protein PEG3 OS=Homo sapiens GN=PEG3 PE=4 SV=1 - [L8EAH8_HUMAN]	PEG3	#N/A	#N/A	#N/A	2.53158
G34W	ECH1	Uncharacterized protein (Fragment) OS=Homo sapiens PE=1 SV=1 - [M0QYT0_HUMAN]	ECH1	#N/A	#N/A	#N/A	2.49987
G34W	UTP6	cDNA FLJ58748, highly similar to U3 small nucleolar RNA-associated protein 6homolog OS=Homo sapiens PE=2 SV=1 - [B4DSL9_HUMAN]	UTP6	#N/A	#N/A	#N/A	2.35512
G34W	HDAC2	Histone deacetylase 2 (Fragment) OS=Homo sapiens GN=HDAC2 PE=1 SV=1 - [E5RFI6_HUMAN]	HDAC2	#N/A	#N/A	#N/A	2.34584
G34W	VPS13A	Vacuolar protein sorting 13A (Yeast), isoform CRA_c OS=Homo sapiens GN=VPS13A PE=4 SV=1 - [A0A024R223_HUMAN]	VPS13A	#N/A	#N/A	#N/A	2.26095
G34W	SMARCA1	SMARCA1 protein (Fragment) OS=Homo sapiens GN=SMARCA1 PE=2 SV=2 - [Q86UA8_HUMAN]	SMARCA1	#N/A	#N/A	#N/A	2.26046
G34W	CPSF7	Cleavage and polyadenylation-specificity factor subunit 7 (Fragment) OS=Homo sapiens GN=CPSF7 PE=1 SV=6 - [J3QT54_HUMAN]	CPSF7	#N/A	#N/A	#N/A	2.12871
G34W	HIST1H2AA	Histone H2A type 1-A OS=Homo sapiens GN=HIST1H2AA PE=1 SV=3 - [H2A1A_HUMAN]	HIST1H2AA	#N/A	#N/A	#N/A	36.8333
G34W	JMJD4	Alternative protein JMJD4 OS=Homo sapiens GN=JMJD4 PE=4 SV=1 - [L8ECK0_HUMAN]	JMJD4	#N/A	#N/A	#N/A	7.84063
G34W	HMGN3	High mobility group nucleosome-binding domain-containing protein 3 OS=Homo sapiens GN=HMGN3 PE=1 SV=2 - [HMGN3_HUMAN]	HMGN3	#N/A	#N/A	#N/A	5.8182
G34W	MMTAG2	Multiple myeloma tumor-associated protein 2 OS=Homo sapiens GN=MMTAG2 PE=1 SV=1 - [MMTA2_HUMAN]	MMTAG2	#N/A	#N/A	#N/A	4.27931
G34W	MGC11257	Uncharacterized protein (Fragment) OS=Homo sapiens GN=MGC11257 PE=4 SV=1 - [A0A024R836_HUMAN]	MGC11257	#N/A	#N/A	#N/A	3.20245
G34W	THEMIS	Protein THEMIS OS=Homo sapiens GN=THEMIS PE=1 SV=1 - [A0A0D9SFD2_HUMAN]	THEMIS	#N/A	#N/A	#N/A	2.78061
G34W	SLFN12L	Schlafen family member 12-like OS=Homo sapiens GN=SLFN12L PE=4 SV=1 - [A0A0D9SGD9_HUMAN]	SLFN12L	#N/A	#N/A	#N/A	2.7344
G34W	SNRPA1	U2 small nuclear ribonucleoprotein A' (Fragment) OS=Homo sapiens GN=SNRPA1 PE=1 SV=1 - [H0YLR3_HUMAN]	SNRPA1	#N/A	#N/A	#N/A	2.46295

## Sheet: COMMON int.
WT,KM,GR,GW	Description	WT,KM,GR,GW	WT-score	KM-score	GR-score	GW-score
RPL4	60S ribosomal protein L4 OS=Homo sapiens GN=RPL4 PE=1 SV=5 - [RL4_HUMAN]	RPL4	621.04	9.30168	6.41651	14.0535
HIST1H1C	Histone H1.2 OS=Homo sapiens GN=HIST1H1C PE=1 SV=2 - [H12_HUMAN]	HIST1H1C	355.21	227.365	14.3448	176.613
RPL8	60S ribosomal protein L8 OS=Homo sapiens GN=RPL8 PE=1 SV=2 - [RL8_HUMAN]	RPL8	315.453	3.33607	9.1125	7.51422
NCL	Nucleolin OS=Homo sapiens GN=NCL PE=1 SV=3 - [NUCL_HUMAN]	NCL	281.894	329.54	365.83	316.817
RPL14	RPL14 protein OS=Homo sapiens GN=RPL14 PE=1 SV=1 - [Q6IPH7_HUMAN]	RPL14	261.818	25.7602	12.0748	21.9048
HIST1H1E	cDNA, FLJ94268, highly similar to Homo sapiens histone 1, H1e (HIST1H1E), mRNA OS=Homo sapiens PE=2 SV=1 - [B2R984_HUMAN]	HIST1H1E	205.214	11.8247	204.113	24.4436
HIST1H2BD	Histone H2B type 1-D OS=Homo sapiens GN=HIST1H2BD PE=1 SV=2 - [H2B1D_HUMAN]	HIST1H2BD	196.069	153.675	150.877	2.41856
HIST1H2BO	Histone H2B type 1-O OS=Homo sapiens GN=HIST1H2BO PE=1 SV=3 - [H2B1O_HUMAN]	HIST1H2BO	188.222	30.2454	15.9685	80.2088
HIST1H2BK	Histone H2B type 1-K OS=Homo sapiens GN=HIST1H2BK PE=1 SV=3 - [H2B1K_HUMAN]	HIST1H2BK	178.56	5.36963	164.237	75.7514
RPL7A	60S ribosomal protein L7a OS=Homo sapiens GN=RPL7A PE=1 SV=2 - [RL7A_HUMAN]	RPL7A	175.394	7.49184	23.7635	35.2786
RPL13	60S ribosomal protein L13 OS=Homo sapiens GN=RPL13 PE=1 SV=4 - [RL13_HUMAN]	RPL13	169.951	2.45055	2.08972	4.58863
H2AFY	Core histone macro-H2A.1 OS=Homo sapiens GN=H2AFY PE=1 SV=4 - [H2AY_HUMAN]	H2AFY	169.338	181.391	154.912	216.298
RPL24	60S ribosomal protein L24 OS=Homo sapiens GN=RPL24 PE=1 SV=1 - [RL24_HUMAN]	RPL24	167.173	5.49758	5.52438	2.84162
RPS4X	RPS4X protein (Fragment) OS=Homo sapiens GN=RPS4X PE=2 SV=2 - [Q96IR1_HUMAN]	RPS4X	146.293	142.975	139.659	132.843
RRS1	Ribosome biogenesis regulatory protein homolog OS=Homo sapiens GN=RRS1 PE=1 SV=2 - [RRS1_HUMAN]	RRS1	136.516	145.682	127.124	166.976
RPL6	60S ribosomal protein L6 OS=Homo sapiens GN=RPL6 PE=1 SV=3 - [RL6_HUMAN]	RPL6	135.899	3.54601	5.00036	5.02373
RPL7	60S ribosomal protein L7 OS=Homo sapiens GN=RPL7 PE=1 SV=1 - [RL7_HUMAN]	RPL7	134.284	3.10327	3.15774	5.32965
HIST3H2BB	Histone H2B type 3-B OS=Homo sapiens GN=HIST3H2BB PE=1 SV=3 - [H2B3B_HUMAN]	HIST3H2BB	123.493	109.184	18.4063	49.6647
RPL29	Ribosomal protein L29, isoform CRA_a OS=Homo sapiens GN=RPL29 PE=4 SV=1 - [A0A024R326_HUMAN]	RPL29	123.414	142.976	190.445	131.296
RPL28	60S ribosomal protein L28 OS=Homo sapiens GN=RPL28 PE=1 SV=3 - [RL28_HUMAN]	RPL28	120.425	135.345	157.177	92.9878
H1FX	Histone H1x OS=Homo sapiens GN=H1FX PE=1 SV=1 - [H1X_HUMAN]	H1FX	117.158	33.6066	13.6506	21.1189
RPL10A	60S ribosomal protein L10a OS=Homo sapiens GN=RPL10A PE=1 SV=2 - [RL10A_HUMAN]	RPL10A	105.395	106.77	140.424	102.543
NPM1	NPM1 protein (Fragment) OS=Homo sapiens GN=NPM1 PE=2 SV=2 - [Q9BTI9_HUMAN]	NPM1	104.492	113.266	78.0484	95.0314
RPL26	60S ribosomal protein L26 OS=Homo sapiens GN=RPL26 PE=1 SV=1 - [RL26_HUMAN]	RPL26	102.553	111.996	115.233	2.63109
RPL18	Ribosomal protein L18 (Fragment) OS=Homo sapiens GN=RPL18 PE=2 SV=1 - [Q0QEW2_HUMAN]	RPL18	101.11	2.27691	2.78898	2.26149		#pathway ID	pathway description	observed gene count	false discovery rate	matching proteins in your network (IDs)	matching proteins in your network (labels)
SERBP1	PAI-1 mRNA-binding protein variant OS=Homo sapiens PE=2 SV=1 - [Q5VU21_HUMAN]	SERBP1	97.3796	211.364	114.386	203.395		GO.0006614	SRP-dependent cotranslational protein targeting to membrane	30	2.52e-41	ENSP00000196551,ENSP00000222247,ENSP00000225430,ENSP00000259469,ENSP00000270625,ENSP00000272317,ENSP00000293842,ENSP00000309334,ENSP00000311028,ENSP00000339027,ENSP00000341730,ENSP00000341885,ENSP00000346001,ENSP00000346015,ENSP00000346022,ENSP00000346027,ENSP00000346045,ENSP00000346050,ENSP00000347271,ENSP00000354739,ENSP00000359345,ENSP00000363018,ENSP00000363676,ENSP00000379888,ENSP00000380156…	RPL10,RPL10A,RPL11,RPL12,RPL15,RPL17,RPL18,RPL18A,RPL19,RPL21,RPL23A,RPL26,RPL27A,RPL3,RPL32,RPL35,RPL5,RPL9,RPLP0,RPS10,RPS11,RPS14,RPS15,RPS17,RPS2,RPS25,RPS27A,RPS3A,RPS5,RPS8
HNRNPA2B1	Heterogeneous nuclear ribonucleoproteins A2/B1 OS=Homo sapiens GN=HNRNPA2B1 PE=1 SV=2 - [ROA2_HUMAN]	HNRNPA2B1	94.0715	70.9024	52.0921	102.284		GO.0019080	viral gene expression	31	2.52e-41	ENSP00000196551,ENSP00000222247,ENSP00000225430,ENSP00000259469,ENSP00000270625,ENSP00000272317,ENSP00000293842,ENSP00000309334,ENSP00000311028,ENSP00000339027,ENSP00000341730,ENSP00000341885,ENSP00000344818,ENSP00000346001,ENSP00000346015,ENSP00000346022,ENSP00000346027,ENSP00000346045,ENSP00000346050,ENSP00000347271,ENSP00000354739,ENSP00000359345,ENSP00000363018,ENSP00000363676,ENSP00000379888…	RPL10,RPL10A,RPL11,RPL12,RPL15,RPL17,RPL18,RPL18A,RPL19,RPL21,RPL23A,RPL26,RPL27A,RPL3,RPL32,RPL35,RPL5,RPL9,RPLP0,RPS10,RPS11,RPS14,RPS15,RPS17,RPS2,RPS25,RPS27A,RPS3A,RPS5,RPS8,UBC
H3F3B	Histone H3 OS=Homo sapiens PE=2 SV=1 - [B4E380_HUMAN]	H3F3B	90.8657	13.9466	32.33	24.1814		GO.0019083	viral transcription	30	4.06e-41	ENSP00000196551,ENSP00000222247,ENSP00000225430,ENSP00000259469,ENSP00000270625,ENSP00000272317,ENSP00000293842,ENSP00000309334,ENSP00000311028,ENSP00000339027,ENSP00000341730,ENSP00000341885,ENSP00000346001,ENSP00000346015,ENSP00000346022,ENSP00000346027,ENSP00000346045,ENSP00000346050,ENSP00000347271,ENSP00000354739,ENSP00000359345,ENSP00000363018,ENSP00000363676,ENSP00000379888,ENSP00000380156…	RPL10,RPL10A,RPL11,RPL12,RPL15,RPL17,RPL18,RPL18A,RPL19,RPL21,RPL23A,RPL26,RPL27A,RPL3,RPL32,RPL35,RPL5,RPL9,RPLP0,RPS10,RPS11,RPS14,RPS15,RPS17,RPS2,RPS25,RPS27A,RPS3A,RPS5,RPS8
RPS10	40S ribosomal protein S10 OS=Homo sapiens GN=RPS10 PE=1 SV=1 - [RS10_HUMAN]	RPS10	86.639	87.8783	57.0698	58.7724		GO.0000184	nuclear-transcribed mRNA catabolic process, nonsense-mediated decay	30	1.01e-40	ENSP00000196551,ENSP00000222247,ENSP00000225430,ENSP00000259469,ENSP00000270625,ENSP00000272317,ENSP00000293842,ENSP00000309334,ENSP00000311028,ENSP00000339027,ENSP00000341730,ENSP00000341885,ENSP00000346001,ENSP00000346015,ENSP00000346022,ENSP00000346027,ENSP00000346045,ENSP00000346050,ENSP00000347271,ENSP00000354739,ENSP00000359345,ENSP00000363018,ENSP00000363676,ENSP00000379888,ENSP00000380156…	RPL10,RPL10A,RPL11,RPL12,RPL15,RPL17,RPL18,RPL18A,RPL19,RPL21,RPL23A,RPL26,RPL27A,RPL3,RPL32,RPL35,RPL5,RPL9,RPLP0,RPS10,RPS11,RPS14,RPS15,RPS17,RPS2,RPS25,RPS27A,RPS3A,RPS5,RPS8
RPL21	60S ribosomal protein L21 OS=Homo sapiens GN=RPL21 PE=1 SV=2 - [RL21_HUMAN]	RPL21	84.1519	135.662	144.454	133.603		GO.0016071	mRNA metabolic process	45	3.72e-40	ENSP00000196551,ENSP00000216832,ENSP00000222247,ENSP00000225430,ENSP00000227378,ENSP00000244020,ENSP00000259469,ENSP00000260210,ENSP00000262710,ENSP00000270625,ENSP00000272317,ENSP00000293842,ENSP00000307863,ENSP00000309334,ENSP00000311028,ENSP00000316042,ENSP00000325376,ENSP00000326261,ENSP00000339027,ENSP00000341730,ENSP00000341885,ENSP00000346001,ENSP00000346015,ENSP00000346022,ENSP00000346027…	ACIN1,BUD13,DKC1,HNRNPA0,HNRNPA2B1,HNRNPM,HSPA8,PNN,PSIP1,RPL10,RPL10A,RPL11,RPL12,RPL15,RPL17,RPL18,RPL18A,RPL19,RPL21,RPL23A,RPL26,RPL27A,RPL3,RPL32,RPL35,RPL5,RPL9,RPLP0,RPS10,RPS11,RPS14,RPS15,RPS17,RPS2,RPS25,RPS27A,RPS3A,RPS5,RPS8,SNRNP70,SRRM1,SRSF3,SRSF6,U2AF2,ZRANB2
EBNA1BP2	Probable rRNA-processing protein EBP2 OS=Homo sapiens GN=EBNA1BP2 PE=1 SV=2 - [EBP2_HUMAN]	EBNA1BP2	73.7117	78.6738	46.1549	81.1692		GO.0006414	translational elongation	31	7.11e-36	ENSP00000196551,ENSP00000222247,ENSP00000225430,ENSP00000259469,ENSP00000270625,ENSP00000272317,ENSP00000293842,ENSP00000309334,ENSP00000311028,ENSP00000330054,ENSP00000339027,ENSP00000341730,ENSP00000341885,ENSP00000346001,ENSP00000346015,ENSP00000346022,ENSP00000346027,ENSP00000346045,ENSP00000346050,ENSP00000347271,ENSP00000354739,ENSP00000359345,ENSP00000363018,ENSP00000363676,ENSP00000379888…	EEF1A1,RPL10,RPL10A,RPL11,RPL12,RPL15,RPL17,RPL18,RPL18A,RPL19,RPL21,RPL23A,RPL26,RPL27A,RPL3,RPL32,RPL35,RPL5,RPL9,RPLP0,RPS10,RPS11,RPS14,RPS15,RPS17,RPS2,RPS25,RPS27A,RPS3A,RPS5,RPS8
SSRP1	FACT complex subunit SSRP1 OS=Homo sapiens GN=SSRP1 PE=1 SV=1 - [SSRP1_HUMAN]	SSRP1	71.3118	9.87695	4.98525	140.327		GO.0006415	translational termination	30	1.98e-35	ENSP00000196551,ENSP00000222247,ENSP00000225430,ENSP00000259469,ENSP00000270625,ENSP00000272317,ENSP00000293842,ENSP00000309334,ENSP00000311028,ENSP00000339027,ENSP00000341730,ENSP00000341885,ENSP00000346001,ENSP00000346015,ENSP00000346022,ENSP00000346027,ENSP00000346045,ENSP00000346050,ENSP00000347271,ENSP00000354739,ENSP00000359345,ENSP00000363018,ENSP00000363676,ENSP00000379888,ENSP00000380156…	RPL10,RPL10A,RPL11,RPL12,RPL15,RPL17,RPL18,RPL18A,RPL19,RPL21,RPL23A,RPL26,RPL27A,RPL3,RPL32,RPL35,RPL5,RPL9,RPLP0,RPS10,RPS11,RPS14,RPS15,RPS17,RPS2,RPS25,RPS27A,RPS3A,RPS5,RPS8
RPL18A	cDNA FLJ51502, highly similar to 60S ribosomal protein L18a OS=Homo sapiens PE=2 SV=1 - [B4DM94_HUMAN]	RPL18A	70.4009	106.691	127.054	2.72814		GO.0043241	protein complex disassembly	32	2.59e-35	ENSP00000196551,ENSP00000216297,ENSP00000222247,ENSP00000225430,ENSP00000227378,ENSP00000259469,ENSP00000270625,ENSP00000272317,ENSP00000293842,ENSP00000309334,ENSP00000311028,ENSP00000339027,ENSP00000341730,ENSP00000341885,ENSP00000346001,ENSP00000346015,ENSP00000346022,ENSP00000346027,ENSP00000346045,ENSP00000346050,ENSP00000347271,ENSP00000354739,ENSP00000359345,ENSP00000363018,ENSP00000363676…	HSPA8,RPL10,RPL10A,RPL11,RPL12,RPL15,RPL17,RPL18,RPL18A,RPL19,RPL21,RPL23A,RPL26,RPL27A,RPL3,RPL32,RPL35,RPL5,RPL9,RPLP0,RPS10,RPS11,RPS14,RPS15,RPS17,RPS2,RPS25,RPS27A,RPS3A,RPS5,RPS8,SUPT16H
RPL12	60S ribosomal protein L12 OS=Homo sapiens GN=RPL12 PE=1 SV=1 - [RL12_HUMAN]	RPL12	68.2134	62.0172	65.3678	43.1646		GO.0006413	translational initiation	32	3.3e-35	ENSP00000196551,ENSP00000222247,ENSP00000225430,ENSP00000259469,ENSP00000270625,ENSP00000272317,ENSP00000293842,ENSP00000309334,ENSP00000311028,ENSP00000336721,ENSP00000339027,ENSP00000341730,ENSP00000341885,ENSP00000346001,ENSP00000346015,ENSP00000346022,ENSP00000346027,ENSP00000346045,ENSP00000346050,ENSP00000347271,ENSP00000354739,ENSP00000359345,ENSP00000363018,ENSP00000363676,ENSP00000379888…	DDX3X,LARP1,RPL10,RPL10A,RPL11,RPL12,RPL15,RPL17,RPL18,RPL18A,RPL19,RPL21,RPL23A,RPL26,RPL27A,RPL3,RPL32,RPL35,RPL5,RPL9,RPLP0,RPS10,RPS11,RPS14,RPS15,RPS17,RPS2,RPS25,RPS27A,RPS3A,RPS5,RPS8
PARP1	cDNA, FLJ92658, highly similar to Homo sapiens poly (ADP-ribose) polymerase family, member 1 (PARP1), mRNA OS=Homo sapiens PE=2 SV=1 - [B2R5W3_HUMAN]	PARP1	67.6697	191.55	139.768	116.265		GO.0043624	cellular protein complex disassembly	31	4.68e-35	ENSP00000196551,ENSP00000222247,ENSP00000225430,ENSP00000227378,ENSP00000259469,ENSP00000270625,ENSP00000272317,ENSP00000293842,ENSP00000309334,ENSP00000311028,ENSP00000339027,ENSP00000341730,ENSP00000341885,ENSP00000346001,ENSP00000346015,ENSP00000346022,ENSP00000346027,ENSP00000346045,ENSP00000346050,ENSP00000347271,ENSP00000354739,ENSP00000359345,ENSP00000363018,ENSP00000363676,ENSP00000379888…	HSPA8,RPL10,RPL10A,RPL11,RPL12,RPL15,RPL17,RPL18,RPL18A,RPL19,RPL21,RPL23A,RPL26,RPL27A,RPL3,RPL32,RPL35,RPL5,RPL9,RPLP0,RPS10,RPS11,RPS14,RPS15,RPS17,RPS2,RPS25,RPS27A,RPS3A,RPS5,RPS8
RSL1D1	Ribosomal L1 domain-containing protein 1 OS=Homo sapiens GN=RSL1D1 PE=1 SV=3 - [RL1D1_HUMAN]	RSL1D1	65.7629	71.9048	46.0824	70.2658		GO.0019058	viral life cycle	31	1.29e-32	ENSP00000196551,ENSP00000222247,ENSP00000225430,ENSP00000259469,ENSP00000270625,ENSP00000272317,ENSP00000293842,ENSP00000309334,ENSP00000311028,ENSP00000339027,ENSP00000341730,ENSP00000341885,ENSP00000344818,ENSP00000346001,ENSP00000346015,ENSP00000346022,ENSP00000346027,ENSP00000346045,ENSP00000346050,ENSP00000347271,ENSP00000354739,ENSP00000359345,ENSP00000363018,ENSP00000363676,ENSP00000379888…	RPL10,RPL10A,RPL11,RPL12,RPL15,RPL17,RPL18,RPL18A,RPL19,RPL21,RPL23A,RPL26,RPL27A,RPL3,RPL32,RPL35,RPL5,RPL9,RPLP0,RPS10,RPS11,RPS14,RPS15,RPS17,RPS2,RPS25,RPS27A,RPS3A,RPS5,RPS8,UBC
NOLC1	Nucleolar and coiled-body phosphoprotein 1 OS=Homo sapiens GN=NOLC1 PE=1 SV=2 - [NOLC1_HUMAN]	NOLC1	65.5286	149.125	103.04	46.4751		GO.0072594	establishment of protein localization to organelle	32	2.6e-29	ENSP00000196551,ENSP00000222247,ENSP00000225430,ENSP00000259469,ENSP00000270625,ENSP00000272317,ENSP00000293842,ENSP00000297185,ENSP00000309334,ENSP00000311028,ENSP00000339027,ENSP00000341730,ENSP00000341885,ENSP00000346001,ENSP00000346015,ENSP00000346022,ENSP00000346027,ENSP00000346045,ENSP00000346050,ENSP00000347271,ENSP00000354739,ENSP00000359345,ENSP00000362352,ENSP00000363018,ENSP00000363676…	H2AFY2,HSPA9,RPL10,RPL10A,RPL11,RPL12,RPL15,RPL17,RPL18,RPL18A,RPL19,RPL21,RPL23A,RPL26,RPL27A,RPL3,RPL32,RPL35,RPL5,RPL9,RPLP0,RPS10,RPS11,RPS14,RPS15,RPS17,RPS2,RPS25,RPS27A,RPS3A,RPS5,RPS8
RPL5	60S ribosomal protein L5 OS=Homo sapiens GN=RPL5 PE=1 SV=3 - [RL5_HUMAN]	RPL5	64.7121	2.49541	2.59149	2.74631		GO.0016032	viral process	39	1.69e-28	ENSP00000196551,ENSP00000209875,ENSP00000216297,ENSP00000222247,ENSP00000225430,ENSP00000227378,ENSP00000227520,ENSP00000259469,ENSP00000270625,ENSP00000272317,ENSP00000278412,ENSP00000293842,ENSP00000296930,ENSP00000309334,ENSP00000311028,ENSP00000339027,ENSP00000341730,ENSP00000341885,ENSP00000344818,ENSP00000346001,ENSP00000346015,ENSP00000346022,ENSP00000346027,ENSP00000346045,ENSP00000346050…	CBX5,CCDC86,DDX3X,HSPA8,NPM1,PSIP1,RPL10,RPL10A,RPL11,RPL12,RPL15,RPL17,RPL18,RPL18A,RPL19,RPL21,RPL23A,RPL26,RPL27A,RPL3,RPL32,RPL35,RPL5,RPL9,RPLP0,RPS10,RPS11,RPS14,RPS15,RPS17,RPS2,RPS25,RPS27A,RPS3A,RPS5,RPS8,SSRP1,SUPT16H,UBC
RPS25	40S ribosomal protein S25 OS=Homo sapiens GN=RPS25 PE=1 SV=1 - [RS25_HUMAN]	RPS25	64.3547	52.6859	30.9002	34.9946		GO.0034655	nucleobase-containing compound catabolic process	31	1.96e-28	ENSP00000196551,ENSP00000222247,ENSP00000225430,ENSP00000259469,ENSP00000270625,ENSP00000272317,ENSP00000293842,ENSP00000309334,ENSP00000311028,ENSP00000339027,ENSP00000341730,ENSP00000341885,ENSP00000344504,ENSP00000346001,ENSP00000346015,ENSP00000346022,ENSP00000346027,ENSP00000346045,ENSP00000346050,ENSP00000347271,ENSP00000354739,ENSP00000359345,ENSP00000363018,ENSP00000363676,ENSP00000379888…	H1F0,RPL10,RPL10A,RPL11,RPL12,RPL15,RPL17,RPL18,RPL18A,RPL19,RPL21,RPL23A,RPL26,RPL27A,RPL3,RPL32,RPL35,RPL5,RPL9,RPLP0,RPS10,RPS11,RPS14,RPS15,RPS17,RPS2,RPS25,RPS27A,RPS3A,RPS5,RPS8
RPL17	60S ribosomal protein L17 (Fragment) OS=Homo sapiens GN=RPL17 PE=3 SV=3 - [J3KRB3_HUMAN]	RPL17	62.3461	48.9209	84.1225	87.3636		GO.0044403	symbiosis, encompassing mutualism through parasitism	40	3.84e-28	ENSP00000196551,ENSP00000209875,ENSP00000216297,ENSP00000222247,ENSP00000225430,ENSP00000227378,ENSP00000227520,ENSP00000259469,ENSP00000270625,ENSP00000272317,ENSP00000278412,ENSP00000284049,ENSP00000293842,ENSP00000296930,ENSP00000309334,ENSP00000311028,ENSP00000339027,ENSP00000341730,ENSP00000341885,ENSP00000344818,ENSP00000346001,ENSP00000346015,ENSP00000346022,ENSP00000346027,ENSP00000346045…	CBX5,CCDC86,CHD1,DDX3X,HSPA8,NPM1,PSIP1,RPL10,RPL10A,RPL11,RPL12,RPL15,RPL17,RPL18,RPL18A,RPL19,RPL21,RPL23A,RPL26,RPL27A,RPL3,RPL32,RPL35,RPL5,RPL9,RPLP0,RPS10,RPS11,RPS14,RPS15,RPS17,RPS2,RPS25,RPS27A,RPS3A,RPS5,RPS8,SSRP1,SUPT16H,UBC
RPS27A	Ubiquitin-40S ribosomal protein S27a OS=Homo sapiens GN=RPS27A PE=1 SV=2 - [RS27A_HUMAN]	RPS27A	55.6712	41.4075	64.5636	41.6311		GO.0016070	RNA metabolic process	68	1.33e-27	ENSP00000196551,ENSP00000216297,ENSP00000216832,ENSP00000221801,ENSP00000222247,ENSP00000225298,ENSP00000225430,ENSP00000227378,ENSP00000244020,ENSP00000254605,ENSP00000259021,ENSP00000259469,ENSP00000260210,ENSP00000262710,ENSP00000270625,ENSP00000272317,ENSP00000278412,ENSP00000284049,ENSP00000296930,ENSP00000297579,ENSP00000301284,ENSP00000307863,ENSP00000309334,ENSP00000311028,ENSP00000316042…	ACIN1,BUD13,CBX3,CHD1,DCAF13,DDX3X,DKC1,EEF1A1,FBL,HDGFRP2,HMG20A,HNRNPA0,HNRNPA2B1,HNRNPM,HSPA8,KAT7,NOLC1,NOP2,NPM1,PARP1,PES1,PNN,PSIP1,PWP1,RPF2,RPL10,RPL10A,RPL11,RPL12,RPL15,RPL17,RPL18,RPL18A,RPL19,RPL21,RPL23A,RPL27A,RPL3,RPL32,RPL35,RPL5,RPL9,RPLP0,RPS10,RPS11,RPS14,RPS17,RPS2,RPS25,RPS27A,RPS3A,RPS5,RPS8,RRP1,RRP8,SAP30BP,SNRNP70,SRRM1,SRSF3,SRSF6,SSRP1,SUPT16H,U2AF2,UBC,UTP18,WDR46,ZNF…
UBC	Polyubiquitin-C (Fragment) OS=Homo sapiens GN=UBC PE=1 SV=1 - [F5GYU3_HUMAN]	UBC	55.4057	19.0565	4.95178	14.5296		GO.0090304	nucleic acid metabolic process	71	3.03e-27	ENSP00000196551,ENSP00000216297,ENSP00000216832,ENSP00000221801,ENSP00000222247,ENSP00000225298,ENSP00000225430,ENSP00000227378,ENSP00000244020,ENSP00000254605,ENSP00000254810,ENSP00000259021,ENSP00000259469,ENSP00000260210,ENSP00000262710,ENSP00000270625,ENSP00000272317,ENSP00000278412,ENSP00000284049,ENSP00000296930,ENSP00000297579,ENSP00000301284,ENSP00000307863,ENSP00000309334,ENSP00000311028…	ACIN1,BUD13,CBX3,CHD1,DCAF13,DDX3X,DKC1,EEF1A1,FBL,H1F0,H3F3B,HDGFRP2,HIST1H4A,HMG20A,HMGN1,HNRNPA0,HNRNPA2B1,HNRNPM,HSPA8,KAT7,NOLC1,NOP2,NPM1,PES1,PNN,PSIP1,PWP1,RPF2,RPL10,RPL10A,RPL11,RPL12,RPL15,RPL17,RPL18,RPL18A,RPL19,RPL21,RPL23A,RPL27A,RPL3,RPL32,RPL35,RPL5,RPL9,RPLP0,RPS10,RPS11,RPS14,RPS17,RPS2,RPS25,RPS27A,RPS3A,RPS5,RPS8,RRP1,RRP8,SAP30BP,SNRNP70,SRRM1,SRSF3,SRSF6,SSRP1,SUPT16H,U2AF2…
MTDH	Protein LYRIC OS=Homo sapiens GN=MTDH PE=1 SV=1 - [E5RJU9_HUMAN]	MTDH	54.9382	73.512	27.7794	42.0177		GO.0022411	cellular component disassembly	34	4.45e-27	ENSP00000196551,ENSP00000216297,ENSP00000222247,ENSP00000225430,ENSP00000227378,ENSP00000259469,ENSP00000262710,ENSP00000270625,ENSP00000272317,ENSP00000293842,ENSP00000309334,ENSP00000311028,ENSP00000339027,ENSP00000341730,ENSP00000341885,ENSP00000344504,ENSP00000346001,ENSP00000346015,ENSP00000346022,ENSP00000346027,ENSP00000346045,ENSP00000346050,ENSP00000347271,ENSP00000354739,ENSP00000359345…	ACIN1,H1F0,HSPA8,RPL10,RPL10A,RPL11,RPL12,RPL15,RPL17,RPL18,RPL18A,RPL19,RPL21,RPL23A,RPL26,RPL27A,RPL3,RPL32,RPL35,RPL5,RPL9,RPLP0,RPS10,RPS11,RPS14,RPS15,RPS17,RPS2,RPS25,RPS27A,RPS3A,RPS5,RPS8,SUPT16H
RPL15	60S ribosomal protein L15 OS=Homo sapiens GN=RPL15 PE=1 SV=2 - [RL15_HUMAN]	RPL15	50.9127	2.41753	2.2569	7.59507		GO.0006605	protein targeting	31	6.63e-26	ENSP00000196551,ENSP00000222247,ENSP00000225430,ENSP00000259469,ENSP00000270625,ENSP00000272317,ENSP00000293842,ENSP00000297185,ENSP00000309334,ENSP00000311028,ENSP00000339027,ENSP00000341730,ENSP00000341885,ENSP00000346001,ENSP00000346015,ENSP00000346022,ENSP00000346027,ENSP00000346045,ENSP00000346050,ENSP00000347271,ENSP00000354739,ENSP00000359345,ENSP00000363018,ENSP00000363676,ENSP00000379888…	HSPA9,RPL10,RPL10A,RPL11,RPL12,RPL15,RPL17,RPL18,RPL18A,RPL19,RPL21,RPL23A,RPL26,RPL27A,RPL3,RPL32,RPL35,RPL5,RPL9,RPLP0,RPS10,RPS11,RPS14,RPS15,RPS17,RPS2,RPS25,RPS27A,RPS3A,RPS5,RPS8
RPS8	40S ribosomal protein S8 OS=Homo sapiens GN=RPS8 PE=1 SV=2 - [RS8_HUMAN]	RPS8	50.5702	8.63602	6.38025	6.06705		GO.0033365	protein localization to organelle	33	2.3e-25	ENSP00000196551,ENSP00000222247,ENSP00000225430,ENSP00000259469,ENSP00000270625,ENSP00000272317,ENSP00000293842,ENSP00000297185,ENSP00000309334,ENSP00000311028,ENSP00000339027,ENSP00000341730,ENSP00000341885,ENSP00000346001,ENSP00000346015,ENSP00000346022,ENSP00000346027,ENSP00000346045,ENSP00000346050,ENSP00000346725,ENSP00000347271,ENSP00000354739,ENSP00000359345,ENSP00000362352,ENSP00000363018…	H2AFY2,HSPA9,PES1,RPL10,RPL10A,RPL11,RPL12,RPL15,RPL17,RPL18,RPL18A,RPL19,RPL21,RPL23A,RPL26,RPL27A,RPL3,RPL32,RPL35,RPL5,RPL9,RPLP0,RPS10,RPS11,RPS14,RPS15,RPS17,RPS2,RPS25,RPS27A,RPS3A,RPS5,RPS8
HIST1H1T	Histone cluster 1, H1t OS=Homo sapiens GN=HIST1H1T PE=2 SV=1 - [A1L407_HUMAN]	HIST1H1T	48.2885	66.1041	49.2447	49.6039		GO.0006139	nucleobase-containing compound metabolic process	72	2.81e-25	ENSP00000196551,ENSP00000216297,ENSP00000216832,ENSP00000221801,ENSP00000222247,ENSP00000225298,ENSP00000225430,ENSP00000227378,ENSP00000244020,ENSP00000254605,ENSP00000254810,ENSP00000259021,ENSP00000259469,ENSP00000260210,ENSP00000262710,ENSP00000270625,ENSP00000272317,ENSP00000278412,ENSP00000282050,ENSP00000284049,ENSP00000296930,ENSP00000297579,ENSP00000301284,ENSP00000307863,ENSP00000309334…	ACIN1,ATP5A1,BUD13,CBX3,CHD1,DCAF13,DDX3X,DKC1,EEF1A1,FBL,H1F0,H3F3B,HDGFRP2,HIST1H4A,HMG20A,HMGN1,HNRNPA0,HNRNPA2B1,HNRNPM,HSPA8,KAT7,NOLC1,NOP2,NPM1,PES1,PNN,PSIP1,PWP1,RPF2,RPL10,RPL10A,RPL11,RPL12,RPL15,RPL17,RPL18,RPL18A,RPL19,RPL21,RPL23A,RPL27A,RPL3,RPL32,RPL35,RPL5,RPL9,RPLP0,RPS10,RPS11,RPS14,RPS17,RPS2,RPS25,RPS27A,RPS3A,RPS5,RPS8,RRP1,RRP8,SAP30BP,SNRNP70,SRRM1,SRSF3,SRSF6,SSRP1,SUPT16…
H2AFY2	Core histone macro-H2A.2 OS=Homo sapiens GN=H2AFY2 PE=1 SV=3 - [H2AW_HUMAN]	H2AFY2	47.2976	69.2564	60.3409	80.2575		GO.0043933	macromolecular complex subunit organization	52	7.1e-24	ENSP00000196551,ENSP00000216297,ENSP00000221801,ENSP00000222247,ENSP00000225430,ENSP00000227378,ENSP00000244020,ENSP00000246662,ENSP00000254605,ENSP00000254810,ENSP00000259021,ENSP00000259469,ENSP00000270625,ENSP00000272317,ENSP00000278412,ENSP00000284049,ENSP00000293842,ENSP00000296930,ENSP00000299736,ENSP00000309334,ENSP00000311028,ENSP00000336687,ENSP00000336856,ENSP00000339027,ENSP00000341214…	CBX3,CENPV,CHD1,DDX3X,FBL,H1F0,H2AFY2,H3F3B,HIST1H1T,HIST1H4A,HMG20A,HMGN1,HSPA8,KAT7,KRT9,NPM1,PSIP1,RPF2,RPL10,RPL10A,RPL11,RPL12,RPL15,RPL17,RPL18,RPL18A,RPL19,RPL21,RPL23A,RPL26,RPL27A,RPL3,RPL32,RPL35,RPL5,RPL9,RPLP0,RPS10,RPS11,RPS14,RPS15,RPS17,RPS2,RPS25,RPS27A,RPS3A,RPS5,RPS8,RRP8,SRSF6,SSRP1,SUPT16H
PSIP1	PSIP1 protein (Fragment) OS=Homo sapiens GN=PSIP1 PE=2 SV=1 - [Q05CM9_HUMAN]	PSIP1	46.8357	36.5466	19.0623	43.9624		GO.0016482	cytoplasmic transport	35	7.85e-24	ENSP00000196551,ENSP00000222247,ENSP00000225430,ENSP00000244020,ENSP00000259469,ENSP00000260210,ENSP00000270625,ENSP00000272317,ENSP00000293842,ENSP00000296930,ENSP00000307863,ENSP00000309334,ENSP00000311028,ENSP00000326261,ENSP00000339027,ENSP00000341730,ENSP00000341885,ENSP00000346001,ENSP00000346015,ENSP00000346022,ENSP00000346027,ENSP00000346045,ENSP00000346050,ENSP00000347271,ENSP00000354739…	BUD13,NPM1,RPL10,RPL10A,RPL11,RPL12,RPL15,RPL17,RPL18,RPL18A,RPL19,RPL21,RPL23A,RPL26,RPL27A,RPL3,RPL32,RPL35,RPL5,RPL9,RPLP0,RPS10,RPS11,RPS14,RPS17,RPS2,RPS25,RPS27A,RPS3A,RPS5,RPS8,SRRM1,SRSF3,SRSF6,U2AF2
ZRANB2	Zinc finger Ran-binding domain-containing protein 2 OS=Homo sapiens GN=ZRANB2 PE=1 SV=2 - [ZRAB2_HUMAN]	ZRANB2	45.605	55.3521	49.2044	70.2581		GO.0042254	ribosome biogenesis	23	2.16e-23	ENSP00000221801,ENSP00000225298,ENSP00000254605,ENSP00000296930,ENSP00000297579,ENSP00000311028,ENSP00000339027,ENSP00000346045,ENSP00000346725,ENSP00000354040,ENSP00000358563,ENSP00000359024,ENSP00000359345,ENSP00000363676,ENSP00000363746,ENSP00000373810,ENSP00000379888,ENSP00000382392,ENSP00000382840,ENSP00000402338,ENSP00000407323,ENSP00000417464,ENSP00000435096	DCAF13,DDX3X,DKC1,EBNA1BP2,FBL,GTPBP4,NOLC1,NOP16,NOP2,NPM1,PES1,RPF2,RPL11,RPL5,RPLP0,RPS14,RPS17,RPS25,RPS8,RRP1,RRP8,UTP18,WDR46
RBMX	RNA-binding motif protein, X chromosome (Fragment) OS=Homo sapiens GN=RBMX PE=1 SV=2 - [H0Y6E7_HUMAN]	RBMX	43.5435	63.4321	46.2961	87.0148		GO.0022613	ribonucleoprotein complex biogenesis	26	1.21e-22	ENSP00000221801,ENSP00000225298,ENSP00000244020,ENSP00000254605,ENSP00000296930,ENSP00000297579,ENSP00000311028,ENSP00000339027,ENSP00000346045,ENSP00000346725,ENSP00000354040,ENSP00000358563,ENSP00000359024,ENSP00000359345,ENSP00000359645,ENSP00000363676,ENSP00000363746,ENSP00000370109,ENSP00000373810,ENSP00000379888,ENSP00000382392,ENSP00000382840,ENSP00000402338,ENSP00000407323,ENSP00000417464…	DCAF13,DDX3X,DKC1,EBNA1BP2,FBL,GTPBP4,NOLC1,NOP16,NOP2,NPM1,PES1,PSIP1,RBMX,RPF2,RPL11,RPL5,RPLP0,RPS14,RPS17,RPS25,RPS8,RRP1,RRP8,SRSF6,UTP18,WDR46
SRSF6	cDNA FLJ76823, highly similar to Homo sapiens splicing factor, arginine/serine-rich 6 (SFRS6), mRNA OS=Homo sapiens PE=2 SV=1 - [A8K588_HUMAN]	SRSF6	42.1471	33.2531	15.7776	38.6106		GO.0010467	gene expression	64	7.18e-21	ENSP00000196551,ENSP00000216297,ENSP00000216832,ENSP00000221801,ENSP00000222247,ENSP00000225298,ENSP00000227378,ENSP00000244020,ENSP00000254605,ENSP00000254810,ENSP00000259021,ENSP00000259469,ENSP00000260210,ENSP00000262710,ENSP00000270625,ENSP00000272317,ENSP00000278412,ENSP00000284049,ENSP00000296930,ENSP00000297579,ENSP00000301284,ENSP00000307863,ENSP00000311028,ENSP00000316042,ENSP00000325376…	ACIN1,BUD13,CBX3,CHD1,DCAF13,DDX3X,DKC1,EEF1A1,FBL,H3F3B,HDGFRP2,HIST1H4A,HMG20A,HNRNPA0,HNRNPA2B1,HNRNPM,HSPA8,KAT7,LARP1,NOLC1,NOP2,NPM1,PES1,PNN,PSIP1,PWP1,RPF2,RPL10,RPL12,RPL17,RPL18,RPL18A,RPL21,RPL27A,RPL3,RPL35,RPL5,RPL9,RPLP0,RPS10,RPS11,RPS14,RPS17,RPS2,RPS25,RPS27A,RPS3A,RPS5,RPS8,RRP1,RRP8,SAP30BP,SNRNP70,SRRM1,SRSF3,SRSF6,SSRP1,SUPT16H,U2AF2,UBC,UTP18,WDR46,ZNF280C,ZRANB2
RPS5	40S ribosomal protein S5 OS=Homo sapiens GN=RPS5 PE=1 SV=4 - [RS5_HUMAN]	RPS5	41.0803	64.0604	70.8591	64.4005		GO.0006412	translation	25	2.68e-20	ENSP00000196551,ENSP00000222247,ENSP00000259469,ENSP00000270625,ENSP00000272317,ENSP00000311028,ENSP00000330054,ENSP00000336721,ENSP00000339027,ENSP00000341730,ENSP00000341885,ENSP00000346001,ENSP00000346015,ENSP00000346022,ENSP00000346027,ENSP00000346045,ENSP00000346050,ENSP00000347271,ENSP00000354739,ENSP00000359345,ENSP00000382840,ENSP00000435096,ENSP00000447001,ENSP00000462023,ENSP00000467676	DDX3X,EEF1A1,LARP1,RPL10,RPL12,RPL17,RPL18,RPL18A,RPL21,RPL27A,RPL3,RPL35,RPL5,RPL9,RPLP0,RPS10,RPS11,RPS14,RPS15,RPS17,RPS2,RPS25,RPS27A,RPS3A,RPS5
RPLP0	60S acidic ribosomal protein P0 (Fragment) OS=Homo sapiens GN=RPLP0 PE=1 SV=1 - [F8VPE8_HUMAN]	RPLP0	40.6393	7.04515	2.72605	11.0314		GO.0032774	RNA biosynthetic process	54	9.28e-20	ENSP00000196551,ENSP00000216297,ENSP00000216832,ENSP00000222247,ENSP00000225430,ENSP00000227378,ENSP00000244020,ENSP00000254605,ENSP00000259021,ENSP00000259469,ENSP00000270625,ENSP00000272317,ENSP00000278412,ENSP00000284049,ENSP00000293842,ENSP00000296930,ENSP00000301284,ENSP00000307863,ENSP00000309334,ENSP00000311028,ENSP00000326261,ENSP00000330054,ENSP00000336687,ENSP00000336856,ENSP00000339027…	CBX3,CHD1,DDX3X,EEF1A1,HDGFRP2,HMG20A,HSPA8,KAT7,NPM1,PARP1,PNN,PSIP1,PWP1,RBMX,RPL10,RPL10A,RPL11,RPL12,RPL15,RPL17,RPL18,RPL18A,RPL19,RPL21,RPL23A,RPL26,RPL27A,RPL3,RPL32,RPL35,RPL5,RPL9,RPLP0,RPS10,RPS11,RPS14,RPS15,RPS17,RPS2,RPS25,RPS27A,RPS3A,RPS5,RPS8,RRP8,SAP30BP,SRRM1,SRSF3,SRSF6,SSRP1,SUPT16H,U2AF2,UBC,ZNF280C
SRRM1	Serine/arginine repetitive matrix protein 1 OS=Homo sapiens GN=SRRM1 PE=1 SV=3 - [E9PCT1_HUMAN]	SRRM1	40.5443	85.4317	67.5519	53.5584		GO.0034654	nucleobase-containing compound biosynthetic process	56	1.81e-19	ENSP00000196551,ENSP00000216297,ENSP00000216832,ENSP00000222247,ENSP00000225430,ENSP00000227378,ENSP00000244020,ENSP00000254605,ENSP00000259021,ENSP00000259469,ENSP00000270625,ENSP00000272317,ENSP00000278412,ENSP00000282050,ENSP00000284049,ENSP00000293842,ENSP00000296930,ENSP00000301284,ENSP00000307863,ENSP00000309334,ENSP00000311028,ENSP00000326261,ENSP00000330054,ENSP00000336687,ENSP00000336856…	ATP5A1,CBX3,CHD1,DDX3X,DKC1,EEF1A1,HDGFRP2,HMG20A,HSPA8,KAT7,NPM1,PARP1,PNN,PSIP1,PWP1,RBMX,RPL10,RPL10A,RPL11,RPL12,RPL15,RPL17,RPL18,RPL18A,RPL19,RPL21,RPL23A,RPL26,RPL27A,RPL3,RPL32,RPL35,RPL5,RPL9,RPLP0,RPS10,RPS11,RPS14,RPS15,RPS17,RPS2,RPS25,RPS27A,RPS3A,RPS5,RPS8,RRP8,SAP30BP,SRRM1,SRSF3,SRSF6,SSRP1,SUPT16H,U2AF2,UBC,ZNF280C
NUCKS1	Nuclear ubiquitous casein and cyclin-dependent kinase substrate 1 OS=Homo sapiens GN=NUCKS1 PE=1 SV=1 - [NUCKS_HUMAN]	NUCKS1	38.637	63.8969	36.9998	56.3293		GO.1902582	single-organism intracellular transport	37	1.81e-19	ENSP00000196551,ENSP00000222247,ENSP00000225430,ENSP00000227378,ENSP00000244020,ENSP00000259469,ENSP00000260210,ENSP00000270625,ENSP00000272317,ENSP00000282050,ENSP00000293842,ENSP00000307863,ENSP00000309334,ENSP00000311028,ENSP00000326261,ENSP00000339027,ENSP00000341730,ENSP00000341885,ENSP00000344818,ENSP00000346001,ENSP00000346015,ENSP00000346022,ENSP00000346027,ENSP00000346045,ENSP00000346050…	ATP5A1,BUD13,HSPA8,RPL10,RPL10A,RPL11,RPL12,RPL15,RPL17,RPL18,RPL18A,RPL19,RPL21,RPL23A,RPL26,RPL27A,RPL3,RPL32,RPL35,RPL5,RPL9,RPLP0,RPS10,RPS11,RPS14,RPS17,RPS2,RPS25,RPS27A,RPS3A,RPS5,RPS8,SRRM1,SRSF3,SRSF6,U2AF2,UBC
HMGN2	Non-histone chromosomal protein HMG-17 OS=Homo sapiens GN=HMGN2 PE=1 SV=3 - [HMGN2_HUMAN]	HMGN2	38.1621	40.5585	34.0278	29.1873		GO.0044265	cellular macromolecule catabolic process	32	2.48e-19	ENSP00000196551,ENSP00000222247,ENSP00000225430,ENSP00000259469,ENSP00000270625,ENSP00000272317,ENSP00000293842,ENSP00000309334,ENSP00000311028,ENSP00000339027,ENSP00000341730,ENSP00000341885,ENSP00000344504,ENSP00000344818,ENSP00000346001,ENSP00000346015,ENSP00000346022,ENSP00000346027,ENSP00000346045,ENSP00000346050,ENSP00000347271,ENSP00000354739,ENSP00000359345,ENSP00000363018,ENSP00000363676…	H1F0,RPL10,RPL10A,RPL11,RPL12,RPL15,RPL17,RPL18,RPL18A,RPL19,RPL21,RPL23A,RPL26,RPL27A,RPL3,RPL32,RPL35,RPL5,RPL9,RPLP0,RPS10,RPS11,RPS14,RPS15,RPS17,RPS2,RPS25,RPS27A,RPS3A,RPS5,RPS8,UBC
RPS11	40S ribosomal protein S11 OS=Homo sapiens GN=RPS11 PE=1 SV=3 - [RS11_HUMAN]	RPS11	36.9532	100.694	89.3853	2.33058		GO.0071822	protein complex subunit organization	40	4.14e-19	ENSP00000196551,ENSP00000216297,ENSP00000222247,ENSP00000225430,ENSP00000227378,ENSP00000246662,ENSP00000254810,ENSP00000259469,ENSP00000270625,ENSP00000272317,ENSP00000293842,ENSP00000296930,ENSP00000309334,ENSP00000311028,ENSP00000312625,ENSP00000339027,ENSP00000341214,ENSP00000341730,ENSP00000341885,ENSP00000344504,ENSP00000346001,ENSP00000346015,ENSP00000346022,ENSP00000346027,ENSP00000346045…	H1F0,H2AFY2,H3F3B,HIST1H1T,HP1BP3,HSPA8,KRT9,NPM1,RBMX,RPL10,RPL10A,RPL11,RPL12,RPL15,RPL17,RPL18,RPL18A,RPL19,RPL21,RPL23A,RPL26,RPL27A,RPL3,RPL32,RPL35,RPL5,RPL9,RPLP0,RPS10,RPS11,RPS14,RPS15,RPS17,RPS2,RPS25,RPS27A,RPS3A,RPS5,RPS8,SUPT16H
PNN	cDNA FLJ75071, highly similar to Homo sapiens pinin, desmosome associated protein (PNN), mRNA OS=Homo sapiens PE=2 SV=1 - [A8K964_HUMAN]	PNN	36.9248	75.8542	45.762	57.1743		GO.0006886	intracellular protein transport	31	4.49e-19	ENSP00000196551,ENSP00000222247,ENSP00000225430,ENSP00000259469,ENSP00000270625,ENSP00000272317,ENSP00000293842,ENSP00000296930,ENSP00000309334,ENSP00000311028,ENSP00000339027,ENSP00000341730,ENSP00000341885,ENSP00000346001,ENSP00000346015,ENSP00000346022,ENSP00000346027,ENSP00000346045,ENSP00000346050,ENSP00000347271,ENSP00000354739,ENSP00000359345,ENSP00000363018,ENSP00000363676,ENSP00000379888…	NPM1,RPL10,RPL10A,RPL11,RPL12,RPL15,RPL17,RPL18,RPL18A,RPL19,RPL21,RPL23A,RPL26,RPL27A,RPL3,RPL32,RPL35,RPL5,RPL9,RPLP0,RPS10,RPS11,RPS14,RPS15,RPS17,RPS2,RPS25,RPS27A,RPS3A,RPS5,RPS8
LOC388524	Similar to Laminin receptor 1, isoform CRA_a OS=Homo sapiens GN=LOC388524 PE=3 SV=1 - [A0A024R7P5_HUMAN]	LOC388524	36.1063	74.9814	39.1175	58.0477		GO.0046907	intracellular transport	38	1.62e-18	ENSP00000196551,ENSP00000222247,ENSP00000225430,ENSP00000227378,ENSP00000244020,ENSP00000259469,ENSP00000260210,ENSP00000270625,ENSP00000272317,ENSP00000282050,ENSP00000293842,ENSP00000296930,ENSP00000307863,ENSP00000309334,ENSP00000311028,ENSP00000326261,ENSP00000339027,ENSP00000341730,ENSP00000341885,ENSP00000344818,ENSP00000346001,ENSP00000346015,ENSP00000346022,ENSP00000346027,ENSP00000346045…	ATP5A1,BUD13,HSPA8,NPM1,RPL10,RPL10A,RPL11,RPL12,RPL15,RPL17,RPL18,RPL18A,RPL19,RPL21,RPL23A,RPL26,RPL27A,RPL3,RPL32,RPL35,RPL5,RPL9,RPLP0,RPS10,RPS11,RPS14,RPS17,RPS2,RPS25,RPS27A,RPS3A,RPS5,RPS8,SRRM1,SRSF3,SRSF6,U2AF2,UBC
SRSF3	Serine/arginine-rich splicing factor 3 OS=Homo sapiens GN=SRSF3 PE=1 SV=1 - [SRSF3_HUMAN]	SRSF3	35.1276	38.0842	45.5196	52.1625		GO.0006396	RNA processing	30	3.33e-18	ENSP00000216832,ENSP00000221801,ENSP00000225298,ENSP00000227378,ENSP00000244020,ENSP00000254605,ENSP00000260210,ENSP00000262710,ENSP00000297579,ENSP00000307863,ENSP00000311028,ENSP00000316042,ENSP00000325376,ENSP00000326261,ENSP00000346045,ENSP00000346694,ENSP00000346725,ENSP00000358563,ENSP00000359024,ENSP00000359345,ENSP00000359958,ENSP00000362820,ENSP00000363676,ENSP00000363746,ENSP00000370109…	ACIN1,BUD13,DCAF13,DKC1,FBL,HNRNPA0,HNRNPA2B1,HNRNPM,HSPA8,NOLC1,NOP2,PES1,PNN,PSIP1,RPF2,RPL11,RPL5,RPS14,RPS17,RPS8,RRP1,RRP8,SNRNP70,SRRM1,SRSF3,SRSF6,U2AF2,UTP18,WDR46,ZRANB2
RPL23A	60S ribosomal protein L23a OS=Homo sapiens GN=RPL23A PE=1 SV=1 - [RL23A_HUMAN]	RPL23A	35.0713	43.6026	56.2701	47.3101		GO.0061024	membrane organization	32	5.68e-18	ENSP00000196551,ENSP00000222247,ENSP00000225430,ENSP00000227378,ENSP00000259469,ENSP00000270625,ENSP00000272317,ENSP00000293842,ENSP00000309334,ENSP00000311028,ENSP00000339027,ENSP00000341730,ENSP00000341885,ENSP00000344818,ENSP00000346001,ENSP00000346015,ENSP00000346022,ENSP00000346027,ENSP00000346045,ENSP00000346050,ENSP00000347271,ENSP00000354739,ENSP00000359345,ENSP00000363018,ENSP00000363676…	HSPA8,RPL10,RPL10A,RPL11,RPL12,RPL15,RPL17,RPL18,RPL18A,RPL19,RPL21,RPL23A,RPL26,RPL27A,RPL3,RPL32,RPL35,RPL5,RPL9,RPLP0,RPS10,RPS11,RPS14,RPS15,RPS17,RPS2,RPS25,RPS27A,RPS3A,RPS5,RPS8,UBC
GTPBP4	GTPBP4 protein (Fragment) OS=Homo sapiens GN=GTPBP4 PE=2 SV=1 - [Q8N4P8_HUMAN]	GTPBP4	34.6115	64.7883	38.7043	77.9172		GO.0034641	cellular nitrogen compound metabolic process	67	2.37e-17	ENSP00000196551,ENSP00000216297,ENSP00000216832,ENSP00000221801,ENSP00000222247,ENSP00000225298,ENSP00000227378,ENSP00000244020,ENSP00000254605,ENSP00000254810,ENSP00000259021,ENSP00000259469,ENSP00000260210,ENSP00000262710,ENSP00000270625,ENSP00000272317,ENSP00000278412,ENSP00000282050,ENSP00000284049,ENSP00000296930,ENSP00000297579,ENSP00000301284,ENSP00000307863,ENSP00000311028,ENSP00000316042…	ACIN1,ATP5A1,BUD13,CBX3,CHD1,DCAF13,DDX3X,DKC1,EEF1A1,FBL,H1F0,H3F3B,HDGFRP2,HIST1H4A,HMG20A,HMGN1,HNRNPA0,HNRNPA2B1,HNRNPM,HSPA8,KAT7,LARP1,NOLC1,NOP2,NPM1,PES1,PNN,PSIP1,PWP1,RPF2,RPL10,RPL12,RPL17,RPL18,RPL18A,RPL21,RPL27A,RPL3,RPL35,RPL5,RPL9,RPLP0,RPS10,RPS11,RPS14,RPS17,RPS2,RPS25,RPS27A,RPS3A,RPS5,RPS8,RRP1,RRP8,SAP30BP,SNRNP70,SRRM1,SRSF3,SRSF6,SSRP1,SUPT16H,U2AF2,UBC,UTP18,WDR46,ZNF280C,…
KRT1	Keratin 1 OS=Homo sapiens GN=KRT1 PE=3 SV=1 - [H6VRF8_HUMAN]	KRT1	33.8958	4.25845	5.06151	9.42701		GO.0070727	cellular macromolecule localization	34	1.45e-16	ENSP00000196551,ENSP00000222247,ENSP00000225430,ENSP00000259469,ENSP00000270625,ENSP00000272317,ENSP00000293842,ENSP00000296930,ENSP00000309334,ENSP00000311028,ENSP00000339027,ENSP00000341730,ENSP00000341885,ENSP00000346001,ENSP00000346015,ENSP00000346022,ENSP00000346027,ENSP00000346045,ENSP00000346050,ENSP00000346725,ENSP00000347271,ENSP00000354739,ENSP00000359345,ENSP00000360922,ENSP00000362352…	H2AFY2,NPM1,PES1,RPL10,RPL10A,RPL11,RPL12,RPL15,RPL17,RPL18,RPL18A,RPL19,RPL21,RPL23A,RPL26,RPL27A,RPL3,RPL32,RPL35,RPL5,RPL9,RPLP0,RPS10,RPS11,RPS14,RPS15,RPS17,RPS2,RPS25,RPS27A,RPS3A,RPS5,RPS8,STAU1
H1F0	Histone H1.0 OS=Homo sapiens GN=H1F0 PE=1 SV=3 - [H10_HUMAN]	H1F0	33.4721	3.04337	4.86585	2.75153		GO.1902580	single-organism cellular localization	30	2.34e-16	ENSP00000196551,ENSP00000222247,ENSP00000225430,ENSP00000259469,ENSP00000270625,ENSP00000272317,ENSP00000293842,ENSP00000297185,ENSP00000309334,ENSP00000311028,ENSP00000339027,ENSP00000341730,ENSP00000341885,ENSP00000346001,ENSP00000346015,ENSP00000346022,ENSP00000346027,ENSP00000346045,ENSP00000346050,ENSP00000347271,ENSP00000354739,ENSP00000359345,ENSP00000363018,ENSP00000363676,ENSP00000379888…	HSPA9,RPL10,RPL10A,RPL11,RPL12,RPL15,RPL17,RPL18,RPL18A,RPL19,RPL21,RPL23A,RPL26,RPL27A,RPL3,RPL32,RPL35,RPL5,RPL9,RPLP0,RPS10,RPS11,RPS14,RPS17,RPS2,RPS25,RPS27A,RPS3A,RPS5,RPS8
SNRNP70	U1 small nuclear ribonucleoprotein 70 kDa OS=Homo sapiens GN=SNRNP70 PE=1 SV=2 - [RU17_HUMAN]	SNRNP70	32.6036	41.0146	21.7577	34.3643		GO.0034613	cellular protein localization	33	1.05e-15	ENSP00000196551,ENSP00000222247,ENSP00000225430,ENSP00000259469,ENSP00000270625,ENSP00000272317,ENSP00000293842,ENSP00000296930,ENSP00000309334,ENSP00000311028,ENSP00000339027,ENSP00000341730,ENSP00000341885,ENSP00000346001,ENSP00000346015,ENSP00000346022,ENSP00000346027,ENSP00000346045,ENSP00000346050,ENSP00000346725,ENSP00000347271,ENSP00000354739,ENSP00000359345,ENSP00000362352,ENSP00000363018…	H2AFY2,NPM1,PES1,RPL10,RPL10A,RPL11,RPL12,RPL15,RPL17,RPL18,RPL18A,RPL19,RPL21,RPL23A,RPL26,RPL27A,RPL3,RPL32,RPL35,RPL5,RPL9,RPLP0,RPS10,RPS11,RPS14,RPS15,RPS17,RPS2,RPS25,RPS27A,RPS3A,RPS5,RPS8
RPS9	40S ribosomal protein S9 OS=Homo sapiens GN=RPS9 PE=1 SV=3 - [RS9_HUMAN]	RPS9	32.174	39.3105	51.5276	53.1335		GO.0006364	rRNA processing	16	1.28e-15	ENSP00000221801,ENSP00000225298,ENSP00000254605,ENSP00000297579,ENSP00000311028,ENSP00000346045,ENSP00000346725,ENSP00000358563,ENSP00000359024,ENSP00000359345,ENSP00000363676,ENSP00000363746,ENSP00000379888,ENSP00000382392,ENSP00000402338,ENSP00000417464	DCAF13,DKC1,FBL,NOLC1,NOP2,PES1,RPF2,RPL11,RPL5,RPS14,RPS17,RPS8,RRP1,RRP8,UTP18,WDR46
CENPV	Centromere protein V OS=Homo sapiens GN=CENPV PE=1 SV=1 - [CENPV_HUMAN]	CENPV	31.6692	15.4353	9.07461	18.6035		GO.0051704	multi-organism process	42	2.97e-14	ENSP00000196551,ENSP00000209875,ENSP00000216297,ENSP00000222247,ENSP00000225430,ENSP00000227378,ENSP00000227520,ENSP00000246662,ENSP00000259469,ENSP00000270625,ENSP00000272317,ENSP00000278412,ENSP00000284049,ENSP00000293842,ENSP00000309334,ENSP00000311028,ENSP00000316042,ENSP00000338235,ENSP00000339027,ENSP00000341730,ENSP00000341885,ENSP00000344818,ENSP00000346001,ENSP00000346015,ENSP00000346022…	CBX5,CCDC86,CHD1,DDX3X,HNRNPA0,HSPA8,KRT9,MTDH,PSIP1,RPL10,RPL10A,RPL11,RPL12,RPL15,RPL17,RPL18,RPL18A,RPL19,RPL21,RPL23A,RPL26,RPL27A,RPL3,RPL32,RPL35,RPL5,RPL9,RPLP0,RPS10,RPS11,RPS14,RPS15,RPS17,RPS2,RPS25,RPS27A,RPS3A,RPS5,RPS8,SSRP1,SUPT16H,UBC
RPF2	cDNA FLJ76924, highly similar to Homo sapiens brix domain containing 1 (BXDC1), mRNA OS=Homo sapiens PE=2 SV=1 - [A8K800_HUMAN]	RPF2	30.7097	6.05563	51.8194	3.10381		GO.0051641	cellular localization	41	3.14e-14	ENSP00000196551,ENSP00000222247,ENSP00000225430,ENSP00000227378,ENSP00000244020,ENSP00000259469,ENSP00000260210,ENSP00000270625,ENSP00000272317,ENSP00000282050,ENSP00000293842,ENSP00000296930,ENSP00000307863,ENSP00000309334,ENSP00000311028,ENSP00000326261,ENSP00000339027,ENSP00000341730,ENSP00000341885,ENSP00000344818,ENSP00000346001,ENSP00000346015,ENSP00000346022,ENSP00000346027,ENSP00000346045…	ATP5A1,BUD13,H2AFY2,HSPA8,NPM1,PES1,RPL10,RPL10A,RPL11,RPL12,RPL15,RPL17,RPL18,RPL18A,RPL19,RPL21,RPL23A,RPL26,RPL27A,RPL3,RPL32,RPL35,RPL5,RPL9,RPLP0,RPS10,RPS11,RPS14,RPS17,RPS2,RPS25,RPS27A,RPS3A,RPS5,RPS8,SRRM1,SRSF3,SRSF6,STAU1,U2AF2,UBC
RPS15	40S ribosomal protein S15 OS=Homo sapiens GN=RPS15 PE=1 SV=2 - [K7EQJ5_HUMAN]	RPS15	29.8777	28.2424	38.0977	42.9617		GO.0033036	macromolecule localization	40	6.29e-14	ENSP00000196551,ENSP00000222247,ENSP00000225430,ENSP00000244020,ENSP00000259469,ENSP00000260210,ENSP00000270625,ENSP00000272317,ENSP00000293842,ENSP00000296930,ENSP00000307863,ENSP00000309334,ENSP00000311028,ENSP00000326261,ENSP00000339027,ENSP00000341730,ENSP00000341885,ENSP00000346001,ENSP00000346015,ENSP00000346022,ENSP00000346027,ENSP00000346045,ENSP00000346050,ENSP00000346694,ENSP00000346725…	BUD13,H2AFY2,HNRNPA2B1,NPM1,PES1,RPL10,RPL10A,RPL11,RPL12,RPL15,RPL17,RPL18,RPL18A,RPL19,RPL21,RPL23A,RPL26,RPL27A,RPL3,RPL32,RPL35,RPL5,RPL9,RPLP0,RPS10,RPS11,RPS14,RPS15,RPS17,RPS2,RPS25,RPS27A,RPS3A,RPS5,RPS8,SRRM1,SRSF3,SRSF6,STAU1,U2AF2
RPS2	40S ribosomal protein S2 (Fragment) OS=Homo sapiens GN=RPS2 PE=1 SV=1 - [H0YEN5_HUMAN]	RPS2	28.8146	4.14933	4.25353	2.08465		GO.0071840	cellular component organization or biogenesis	59	4.13e-13	ENSP00000196551,ENSP00000216297,ENSP00000221801,ENSP00000222247,ENSP00000225298,ENSP00000225430,ENSP00000244020,ENSP00000246662,ENSP00000254605,ENSP00000254810,ENSP00000259021,ENSP00000259469,ENSP00000262710,ENSP00000270625,ENSP00000272317,ENSP00000278412,ENSP00000296930,ENSP00000297185,ENSP00000297579,ENSP00000299736,ENSP00000309334,ENSP00000311028,ENSP00000336687,ENSP00000336856,ENSP00000338235…	ACIN1,CBX3,CENPV,DCAF13,DDX3X,DKC1,EBNA1BP2,FBL,GTPBP4,H2AFY2,H3F3B,HIST1H1T,HIST1H4A,HMG20A,HMGN1,HSPA9,KAT7,KRT9,MTDH,NOP16,NOP2,NPM1,PSIP1,RPF2,RPL10,RPL10A,RPL11,RPL12,RPL15,RPL17,RPL18,RPL18A,RPL19,RPL21,RPL23A,RPL27A,RPL3,RPL32,RPL35,RPL5,RPL9,RPS10,RPS11,RPS14,RPS17,RPS2,RPS25,RPS27A,RPS3A,RPS5,RPS8,RRP1,RRP8,SRSF6,SSRP1,SUPT16H,UBC,UTP18,WDR46
HNRPA2B1	Heterogeneous nuclear ribonucleoprotein A2/B1, isoform CRA_d OS=Homo sapiens GN=HNRPA2B1 PE=4 SV=1 - [A0A024RA28_HUMAN]	HNRPA2B1	27.4603	59.2947	32.6428	19.5384		GO.0045184	establishment of protein localization	32	4.91e-13	ENSP00000196551,ENSP00000222247,ENSP00000225430,ENSP00000259469,ENSP00000270625,ENSP00000272317,ENSP00000293842,ENSP00000296930,ENSP00000309334,ENSP00000311028,ENSP00000339027,ENSP00000341730,ENSP00000341885,ENSP00000346001,ENSP00000346015,ENSP00000346022,ENSP00000346027,ENSP00000346045,ENSP00000346050,ENSP00000347271,ENSP00000354739,ENSP00000359345,ENSP00000362352,ENSP00000363018,ENSP00000363676…	H2AFY2,NPM1,RPL10,RPL10A,RPL11,RPL12,RPL15,RPL17,RPL18,RPL18A,RPL19,RPL21,RPL23A,RPL26,RPL27A,RPL3,RPL32,RPL35,RPL5,RPL9,RPLP0,RPS10,RPS11,RPS14,RPS15,RPS17,RPS2,RPS25,RPS27A,RPS3A,RPS5,RPS8
KRT9	Keratin, type I cytoskeletal 9 OS=Homo sapiens GN=KRT9 PE=1 SV=3 - [K1C9_HUMAN]	KRT9	27.3587	10.3249	18.9671	7.06676		GO.0071702	organic substance transport	37	1.25e-12	ENSP00000196551,ENSP00000222247,ENSP00000225430,ENSP00000244020,ENSP00000259469,ENSP00000260210,ENSP00000270625,ENSP00000272317,ENSP00000293842,ENSP00000296930,ENSP00000307863,ENSP00000309334,ENSP00000311028,ENSP00000326261,ENSP00000339027,ENSP00000341730,ENSP00000341885,ENSP00000346001,ENSP00000346015,ENSP00000346022,ENSP00000346027,ENSP00000346045,ENSP00000346050,ENSP00000346694,ENSP00000347271…	BUD13,HNRNPA2B1,NPM1,RPL10,RPL10A,RPL11,RPL12,RPL15,RPL17,RPL18,RPL18A,RPL19,RPL21,RPL23A,RPL26,RPL27A,RPL3,RPL32,RPL35,RPL5,RPL9,RPLP0,RPS10,RPS11,RPS14,RPS15,RPS17,RPS2,RPS25,RPS27A,RPS3A,RPS5,RPS8,SRRM1,SRSF3,SRSF6,U2AF2
HSPA8	Heat shock cognate 71 kDa protein OS=Homo sapiens GN=HSPA8 PE=1 SV=1 - [E9PKE3_HUMAN]	HSPA8	26.8044	26.667	15.7475	23.3415		GO.0044271	cellular nitrogen compound biosynthetic process	49	5.86e-12	ENSP00000196551,ENSP00000216297,ENSP00000216832,ENSP00000222247,ENSP00000227378,ENSP00000244020,ENSP00000254605,ENSP00000259021,ENSP00000259469,ENSP00000270625,ENSP00000272317,ENSP00000278412,ENSP00000282050,ENSP00000284049,ENSP00000296930,ENSP00000301284,ENSP00000307863,ENSP00000311028,ENSP00000326261,ENSP00000330054,ENSP00000336687,ENSP00000336721,ENSP00000336856,ENSP00000339027,ENSP00000341730…	ATP5A1,CBX3,CHD1,DDX3X,DKC1,EEF1A1,HDGFRP2,HMG20A,HSPA8,KAT7,LARP1,NPM1,PARP1,PNN,PSIP1,PWP1,RBMX,RPL10,RPL12,RPL17,RPL18,RPL18A,RPL21,RPL27A,RPL3,RPL35,RPL5,RPL9,RPLP0,RPS10,RPS11,RPS14,RPS15,RPS17,RPS2,RPS25,RPS27A,RPS3A,RPS5,RRP8,SAP30BP,SRRM1,SRSF3,SRSF6,SSRP1,SUPT16H,U2AF2,UBC,ZNF280C
RPL9	60S ribosomal protein L9 OS=Homo sapiens GN=RPL9 PE=1 SV=1 - [Q53Z07_HUMAN]	RPL9	24.9623	14.817	7.85912	5.36715		GO.1901566	organonitrogen compound biosynthetic process	26	3.01e-11	ENSP00000196551,ENSP00000222247,ENSP00000259469,ENSP00000270625,ENSP00000272317,ENSP00000282050,ENSP00000311028,ENSP00000330054,ENSP00000336721,ENSP00000339027,ENSP00000341730,ENSP00000341885,ENSP00000346001,ENSP00000346015,ENSP00000346022,ENSP00000346027,ENSP00000346045,ENSP00000346050,ENSP00000347271,ENSP00000354739,ENSP00000359345,ENSP00000382840,ENSP00000435096,ENSP00000447001,ENSP00000462023…	ATP5A1,DDX3X,EEF1A1,LARP1,RPL10,RPL12,RPL17,RPL18,RPL18A,RPL21,RPL27A,RPL3,RPL35,RPL5,RPL9,RPLP0,RPS10,RPS11,RPS14,RPS15,RPS17,RPS2,RPS25,RPS27A,RPS3A,RPS5
WDR43	WD repeat-containing protein 43 OS=Homo sapiens GN=WDR43 PE=1 SV=3 - [WDR43_HUMAN]	WDR43	24.7566	38.9295	28.7528	37.204		GO.0016043	cellular component organization	55	5.94e-11	ENSP00000196551,ENSP00000216297,ENSP00000221801,ENSP00000222247,ENSP00000225430,ENSP00000244020,ENSP00000246662,ENSP00000254605,ENSP00000254810,ENSP00000259021,ENSP00000259469,ENSP00000262710,ENSP00000270625,ENSP00000272317,ENSP00000278412,ENSP00000293842,ENSP00000296930,ENSP00000297185,ENSP00000299736,ENSP00000309334,ENSP00000311028,ENSP00000336687,ENSP00000336856,ENSP00000338235,ENSP00000339027…	ACIN1,CBX3,CENPV,DDX3X,DKC1,FBL,H2AFY2,H3F3B,HIST1H1T,HIST1H4A,HMG20A,HMGN1,HSPA9,KAT7,KRT9,MTDH,NPM1,PES1,PSIP1,RPF2,RPL10,RPL10A,RPL11,RPL12,RPL15,RPL17,RPL18,RPL18A,RPL19,RPL21,RPL23A,RPL26,RPL27A,RPL3,RPL32,RPL35,RPL5,RPL9,RPLP0,RPS10,RPS11,RPS14,RPS15,RPS17,RPS2,RPS25,RPS27A,RPS3A,RPS5,RPS8,RRP8,SRSF6,SSRP1,SUPT16H,UBC
RPL11	60S ribosomal protein L11 (Fragment) OS=Homo sapiens GN=RPL11 PE=1 SV=1 - [Q5VVC9_HUMAN]	RPL11	24.0901	30.2803	29.9586	32.9968		GO.0034645	cellular macromolecule biosynthetic process	48	2.01e-10	ENSP00000196551,ENSP00000216297,ENSP00000216832,ENSP00000222247,ENSP00000227378,ENSP00000244020,ENSP00000254605,ENSP00000259021,ENSP00000259469,ENSP00000270625,ENSP00000272317,ENSP00000278412,ENSP00000284049,ENSP00000296930,ENSP00000301284,ENSP00000307863,ENSP00000311028,ENSP00000326261,ENSP00000330054,ENSP00000336687,ENSP00000336721,ENSP00000336856,ENSP00000339027,ENSP00000341730,ENSP00000341885…	CBX3,CHD1,DDX3X,DKC1,EEF1A1,HDGFRP2,HMG20A,HSPA8,KAT7,LARP1,NPM1,PARP1,PNN,PSIP1,PWP1,RBMX,RPL10,RPL12,RPL17,RPL18,RPL18A,RPL21,RPL27A,RPL3,RPL35,RPL5,RPL9,RPLP0,RPS10,RPS11,RPS14,RPS15,RPS17,RPS2,RPS25,RPS27A,RPS3A,RPS5,RRP8,SAP30BP,SRRM1,SRSF3,SRSF6,SSRP1,SUPT16H,U2AF2,UBC,ZNF280C
RPS17	40S ribosomal protein S17 OS=Homo sapiens GN=RPS17 PE=1 SV=2 - [RS17_HUMAN]	RPS17	21.0132	18.1128	23.5726	18.0979		GO.0044260	cellular macromolecule metabolic process	65	2.32e-10	ENSP00000196551,ENSP00000216297,ENSP00000216832,ENSP00000221801,ENSP00000222247,ENSP00000225298,ENSP00000244020,ENSP00000254605,ENSP00000254810,ENSP00000259021,ENSP00000259469,ENSP00000260210,ENSP00000262710,ENSP00000270625,ENSP00000272317,ENSP00000278412,ENSP00000284049,ENSP00000296930,ENSP00000297579,ENSP00000301284,ENSP00000307863,ENSP00000311028,ENSP00000316042,ENSP00000325376,ENSP00000326261…	ACIN1,BUD13,CBX3,CHD1,DCAF13,DDX3X,DKC1,EEF1A1,FBL,H1F0,H3F3B,HDGFRP2,HIST1H4A,HMG20A,HMGN1,HNRNPA0,HNRNPA2B1,HNRNPM,KAT7,LARP1,NOLC1,NOP2,NPM1,PES1,PNN,PSIP1,PWP1,RPF2,RPL10,RPL12,RPL17,RPL18,RPL18A,RPL21,RPL27A,RPL3,RPL35,RPL5,RPL9,RPLP0,RPS10,RPS11,RPS14,RPS17,RPS2,RPS25,RPS27A,RPS3A,RPS5,RPS8,RRP1,RRP8,SAP30BP,SNRNP70,SRRM1,SRSF3,SRSF6,SSRP1,SUPT16H,U2AF2,UBC,UTP18,WDR46,ZNF280C,ZRANB2
RPL3	60S ribosomal protein L3 OS=Homo sapiens GN=RPL3 PE=1 SV=2 - [RL3_HUMAN]	RPL3	20.8206	36.2743	7.3269	12.8531		GO.0044085	cellular component biogenesis	34	7.38e-10	ENSP00000221801,ENSP00000225298,ENSP00000244020,ENSP00000254605,ENSP00000254810,ENSP00000272317,ENSP00000296930,ENSP00000297579,ENSP00000299736,ENSP00000311028,ENSP00000312625,ENSP00000338235,ENSP00000339027,ENSP00000341214,ENSP00000344504,ENSP00000344818,ENSP00000346045,ENSP00000346725,ENSP00000354040,ENSP00000358563,ENSP00000359024,ENSP00000359345,ENSP00000362352,ENSP00000363676,ENSP00000363746…	CENPV,DCAF13,DDX3X,DKC1,EBNA1BP2,FBL,GTPBP4,H1F0,H2AFY2,H3F3B,HIST1H1T,HP1BP3,MTDH,NOLC1,NOP16,NOP2,NPM1,PES1,PSIP1,RPF2,RPL11,RPL5,RPLP0,RPS14,RPS17,RPS25,RPS27A,RPS8,RRP1,RRP8,SRSF6,UBC,UTP18,WDR46
PWP1	cDNA FLJ51512, highly similar to Periodic tryptophan protein 1 homolog OS=Homo sapiens PE=2 SV=1 - [B4DNL1_HUMAN]	PWP1	20.3697	15.1968	6.59796	16.4121		GO.0043170	macromolecule metabolic process	66	3.29e-09	ENSP00000196551,ENSP00000216297,ENSP00000216832,ENSP00000221801,ENSP00000222247,ENSP00000225298,ENSP00000244020,ENSP00000252244,ENSP00000254605,ENSP00000254810,ENSP00000259021,ENSP00000259469,ENSP00000260210,ENSP00000262710,ENSP00000270625,ENSP00000272317,ENSP00000278412,ENSP00000284049,ENSP00000296930,ENSP00000297579,ENSP00000301284,ENSP00000307863,ENSP00000311028,ENSP00000316042,ENSP00000325376…	ACIN1,BUD13,CBX3,CHD1,DCAF13,DDX3X,DKC1,EEF1A1,FBL,H1F0,H3F3B,HDGFRP2,HIST1H4A,HMG20A,HMGN1,HNRNPA0,HNRNPA2B1,HNRNPM,KAT7,KRT1,LARP1,NOLC1,NOP2,NPM1,PES1,PNN,PSIP1,PWP1,RPF2,RPL10,RPL12,RPL17,RPL18,RPL18A,RPL21,RPL27A,RPL3,RPL35,RPL5,RPL9,RPLP0,RPS10,RPS11,RPS14,RPS17,RPS2,RPS25,RPS27A,RPS3A,RPS5,RPS8,RRP1,RRP8,SAP30BP,SNRNP70,SRRM1,SRSF3,SRSF6,SSRP1,SUPT16H,U2AF2,UBC,UTP18,WDR46,ZNF280C,ZRANB2
RRP1	Ribosomal RNA processing protein 1 homolog A OS=Homo sapiens GN=RRP1 PE=1 SV=1 - [RRP1_HUMAN]	RRP1	20.237	12.1059	5.37014	12.4231		GO.0042255	ribosome assembly	7	3.12e-08	ENSP00000296930,ENSP00000311028,ENSP00000346045,ENSP00000382840,ENSP00000402338,ENSP00000435096,ENSP00000467676	DDX3X,NPM1,RPF2,RPS14,RPS15,RPS17,RPS25
COIL	Coilin OS=Homo sapiens GN=COIL PE=1 SV=1 - [COIL_HUMAN]	COIL	19.7261	38.7441	17.0817	41.2906		GO.0000398	mRNA splicing, via spliceosome	12	9.52e-08	ENSP00000216832,ENSP00000227378,ENSP00000244020,ENSP00000260210,ENSP00000307863,ENSP00000316042,ENSP00000325376,ENSP00000326261,ENSP00000346694,ENSP00000362820,ENSP00000370109,ENSP00000472998	BUD13,HNRNPA0,HNRNPA2B1,HNRNPM,HSPA8,PNN,PSIP1,SNRNP70,SRRM1,SRSF3,SRSF6,U2AF2
HP1BP3	Heterochromatin protein 1-binding protein 3 OS=Homo sapiens GN=HP1BP3 PE=1 SV=1 - [HP1B3_HUMAN]	HP1BP3	19.6088	23.6479	13.9435	22.6436		GO.0042274	ribosomal small subunit biogenesis	7	1.1e-07	ENSP00000297579,ENSP00000311028,ENSP00000346045,ENSP00000363746,ENSP00000379888,ENSP00000435096,ENSP00000467676	DCAF13,RPS14,RPS15,RPS17,RPS25,RPS8,WDR46
RPL27A	60S ribosomal protein L27a OS=Homo sapiens GN=RPL27A PE=1 SV=1 - [E9PJD9_HUMAN]	RPL27A	19.3829	11.7882	24.3279	5.78666		GO.0008380	RNA splicing	14	1.3e-07	ENSP00000216832,ENSP00000227378,ENSP00000244020,ENSP00000260210,ENSP00000262710,ENSP00000307863,ENSP00000316042,ENSP00000325376,ENSP00000326261,ENSP00000346694,ENSP00000359958,ENSP00000362820,ENSP00000370109,ENSP00000472998	ACIN1,BUD13,HNRNPA0,HNRNPA2B1,HNRNPM,HSPA8,PNN,PSIP1,SNRNP70,SRRM1,SRSF3,SRSF6,U2AF2,ZRANB2
HNRNPA0	Heterogeneous nuclear ribonucleoprotein A0 OS=Homo sapiens GN=HNRNPA0 PE=1 SV=1 - [ROA0_HUMAN]	HNRNPA0	19.3806	8.02404	2.54634	18.0631		GO.1901576	organic substance biosynthetic process	49	1.94e-07	ENSP00000196551,ENSP00000216297,ENSP00000216832,ENSP00000222247,ENSP00000227378,ENSP00000244020,ENSP00000254605,ENSP00000259021,ENSP00000259469,ENSP00000270625,ENSP00000272317,ENSP00000278412,ENSP00000282050,ENSP00000284049,ENSP00000296930,ENSP00000301284,ENSP00000307863,ENSP00000311028,ENSP00000326261,ENSP00000330054,ENSP00000336687,ENSP00000336721,ENSP00000336856,ENSP00000339027,ENSP00000341730…	ATP5A1,CBX3,CHD1,DDX3X,DKC1,EEF1A1,HDGFRP2,HMG20A,HSPA8,KAT7,LARP1,NPM1,PARP1,PNN,PSIP1,PWP1,RBMX,RPL10,RPL12,RPL17,RPL18,RPL18A,RPL21,RPL27A,RPL3,RPL35,RPL5,RPL9,RPLP0,RPS10,RPS11,RPS14,RPS15,RPS17,RPS2,RPS25,RPS27A,RPS3A,RPS5,RRP8,SAP30BP,SRRM1,SRSF3,SRSF6,SSRP1,SUPT16H,U2AF2,UBC,ZNF280C
PDZD2	PDZ domain-containing protein 2 OS=Homo sapiens GN=PDZD2 PE=1 SV=4 - [PDZD2_HUMAN]	PDZD2	19.1865	15.582	3.44376	30.3248		GO.0044765	single-organism transport	37	2.19e-07	ENSP00000196551,ENSP00000222247,ENSP00000225430,ENSP00000227378,ENSP00000244020,ENSP00000259469,ENSP00000260210,ENSP00000270625,ENSP00000272317,ENSP00000293842,ENSP00000296930,ENSP00000307863,ENSP00000309334,ENSP00000311028,ENSP00000326261,ENSP00000339027,ENSP00000341730,ENSP00000341885,ENSP00000344818,ENSP00000346001,ENSP00000346015,ENSP00000346022,ENSP00000346027,ENSP00000346045,ENSP00000346050…	BUD13,HSPA8,NPM1,RPL10,RPL10A,RPL11,RPL12,RPL15,RPL17,RPL18,RPL18A,RPL19,RPL21,RPL23A,RPL26,RPL27A,RPL3,RPL32,RPL35,RPL5,RPL9,RPLP0,RPS10,RPS11,RPS14,RPS17,RPS2,RPS25,RPS27A,RPS3A,RPS5,RPS8,SRRM1,SRSF3,SRSF6,U2AF2,UBC
SUPT16H	FACT complex subunit SPT16 OS=Homo sapiens GN=SUPT16H PE=1 SV=1 - [SP16H_HUMAN]	SUPT16H	18.2649	78.4436	25.6553	32.8979		GO.0044238	primary metabolic process	68	2.78e-07	ENSP00000196551,ENSP00000216297,ENSP00000216832,ENSP00000221801,ENSP00000222247,ENSP00000225298,ENSP00000227378,ENSP00000244020,ENSP00000252244,ENSP00000254605,ENSP00000254810,ENSP00000259021,ENSP00000259469,ENSP00000260210,ENSP00000262710,ENSP00000270625,ENSP00000272317,ENSP00000278412,ENSP00000282050,ENSP00000284049,ENSP00000296930,ENSP00000297579,ENSP00000301284,ENSP00000307863,ENSP00000311028…	ACIN1,ATP5A1,BUD13,CBX3,CHD1,DCAF13,DDX3X,DKC1,EEF1A1,FBL,H1F0,H3F3B,HDGFRP2,HIST1H4A,HMG20A,HMGN1,HNRNPA0,HNRNPA2B1,HNRNPM,HSPA8,KAT7,KRT1,LARP1,NOLC1,NOP2,NPM1,PES1,PNN,PSIP1,PWP1,RPF2,RPL10,RPL12,RPL17,RPL18,RPL18A,RPL21,RPL27A,RPL3,RPL35,RPL5,RPL9,RPLP0,RPS10,RPS11,RPS14,RPS17,RPS2,RPS25,RPS27A,RPS3A,RPS5,RPS8,RRP1,RRP8,SAP30BP,SNRNP70,SRRM1,SRSF3,SRSF6,SSRP1,SUPT16H,U2AF2,UBC,UTP18,WDR46,ZNF…
RPL10	60S ribosomal protein L10 (Fragment) OS=Homo sapiens GN=RPL10 PE=1 SV=5 - [X1WI28_HUMAN]	RPL10	17.3367	32.8984	48.5354	45.8668		GO.1901564	organonitrogen compound metabolic process	27	3.69e-07	ENSP00000196551,ENSP00000222247,ENSP00000227378,ENSP00000259469,ENSP00000270625,ENSP00000272317,ENSP00000282050,ENSP00000311028,ENSP00000330054,ENSP00000336721,ENSP00000339027,ENSP00000341730,ENSP00000341885,ENSP00000346001,ENSP00000346015,ENSP00000346022,ENSP00000346027,ENSP00000346045,ENSP00000346050,ENSP00000347271,ENSP00000354739,ENSP00000359345,ENSP00000382840,ENSP00000435096,ENSP00000447001…	ATP5A1,DDX3X,EEF1A1,HSPA8,LARP1,RPL10,RPL12,RPL17,RPL18,RPL18A,RPL21,RPL27A,RPL3,RPL35,RPL5,RPL9,RPLP0,RPS10,RPS11,RPS14,RPS15,RPS17,RPS2,RPS25,RPS27A,RPS3A,RPS5
PES1	cDNA FLJ39001 fis, clone NT2RI2022584, highly similar to Pescadillo homolog 1 OS=Homo sapiens PE=2 SV=1 - [B3KTZ6_HUMAN]	PES1	17.2206	16.0893	20.4457	18.3569		GO.0022618	ribonucleoprotein complex assembly	10	5.34e-07	ENSP00000244020,ENSP00000296930,ENSP00000311028,ENSP00000346045,ENSP00000359645,ENSP00000370109,ENSP00000382840,ENSP00000402338,ENSP00000435096,ENSP00000467676	DDX3X,NPM1,PSIP1,RBMX,RPF2,RPS14,RPS15,RPS17,RPS25,SRSF6
RPL19	Ribosomal protein L19 OS=Homo sapiens GN=RPL19 PE=1 SV=1 - [J3QR09_HUMAN]	RPL19	16.9085	47.2248	73.1099	76.6831		GO.0071704	organic substance metabolic process	68	8.22e-07	ENSP00000196551,ENSP00000216297,ENSP00000216832,ENSP00000221801,ENSP00000222247,ENSP00000225298,ENSP00000227378,ENSP00000244020,ENSP00000252244,ENSP00000254605,ENSP00000254810,ENSP00000259021,ENSP00000259469,ENSP00000260210,ENSP00000262710,ENSP00000270625,ENSP00000272317,ENSP00000278412,ENSP00000282050,ENSP00000284049,ENSP00000296930,ENSP00000297579,ENSP00000301284,ENSP00000307863,ENSP00000311028…	ACIN1,ATP5A1,BUD13,CBX3,CHD1,DCAF13,DDX3X,DKC1,EEF1A1,FBL,H1F0,H3F3B,HDGFRP2,HIST1H4A,HMG20A,HMGN1,HNRNPA0,HNRNPA2B1,HNRNPM,HSPA8,KAT7,KRT1,LARP1,NOLC1,NOP2,NPM1,PES1,PNN,PSIP1,PWP1,RPF2,RPL10,RPL12,RPL17,RPL18,RPL18A,RPL21,RPL27A,RPL3,RPL35,RPL5,RPL9,RPLP0,RPS10,RPS11,RPS14,RPS17,RPS2,RPS25,RPS27A,RPS3A,RPS5,RPS8,RRP1,RRP8,SAP30BP,SNRNP70,SRRM1,SRSF3,SRSF6,SSRP1,SUPT16H,U2AF2,UBC,UTP18,WDR46,ZNF…
HMGN1	Non-histone chromosomal protein HMG-14 OS=Homo sapiens GN=HMGN1 PE=1 SV=1 - [F2Z2W6_HUMAN]	HMGN1	16.7284	7.36887	6.90617	9.85921		GO.0006397	mRNA processing	14	1.08e-06	ENSP00000216832,ENSP00000227378,ENSP00000244020,ENSP00000260210,ENSP00000262710,ENSP00000307863,ENSP00000316042,ENSP00000325376,ENSP00000326261,ENSP00000346694,ENSP00000359958,ENSP00000362820,ENSP00000370109,ENSP00000472998	ACIN1,BUD13,HNRNPA0,HNRNPA2B1,HNRNPM,HSPA8,PNN,PSIP1,SNRNP70,SRRM1,SRSF3,SRSF6,U2AF2,ZRANB2
HDGFRP2	Hepatoma-derived growth factor-related protein 2 (Fragment) OS=Homo sapiens GN=HDGFRP2 PE=1 SV=1 - [K7ERA4_HUMAN]	HDGFRP2	15.918	58.5919	57.7265	26.5502		GO.0048024	regulation of mRNA splicing, via spliceosome	7	1.26e-06	ENSP00000227378,ENSP00000244020,ENSP00000262710,ENSP00000307863,ENSP00000346694,ENSP00000359645,ENSP00000472998	ACIN1,HNRNPA2B1,HSPA8,RBMX,SNRNP70,SRSF6,U2AF2
RPS3A	40S ribosomal protein S3a OS=Homo sapiens GN=RPS3A PE=1 SV=1 - [D6R9B6_HUMAN]	RPS3A	15.7809	8.18082	2.57117	2.52924		GO.0034622	cellular macromolecular complex assembly	16	2.32e-06	ENSP00000244020,ENSP00000254810,ENSP00000296930,ENSP00000299736,ENSP00000311028,ENSP00000312625,ENSP00000341214,ENSP00000344504,ENSP00000346045,ENSP00000359645,ENSP00000362352,ENSP00000370109,ENSP00000382840,ENSP00000402338,ENSP00000435096,ENSP00000467676	CENPV,DDX3X,H1F0,H2AFY2,H3F3B,HIST1H1T,HP1BP3,NPM1,PSIP1,RBMX,RPF2,RPS14,RPS15,RPS17,RPS25,SRSF6
NOL7	Nucleolar protein 7 OS=Homo sapiens GN=NOL7 PE=1 SV=2 - [NOL7_HUMAN]	NOL7	15.6126	15.9116	12.7903	24.7492		GO.0051276	chromosome organization	19	2.81e-06	ENSP00000216297,ENSP00000221801,ENSP00000254605,ENSP00000254810,ENSP00000259021,ENSP00000262710,ENSP00000278412,ENSP00000296930,ENSP00000299736,ENSP00000336687,ENSP00000336856,ENSP00000341214,ENSP00000344504,ENSP00000352980,ENSP00000355759,ENSP00000358563,ENSP00000362352,ENSP00000370125,ENSP00000382840	ACIN1,CBX3,CENPV,DDX3X,DKC1,FBL,H1F0,H2AFY2,H3F3B,HIST1H1T,HIST1H4A,HMG20A,HMGN1,KAT7,NPM1,PARP1,RRP8,SSRP1,SUPT16H
SAP30BP	SAP30-binding protein OS=Homo sapiens GN=SAP30BP PE=1 SV=1 - [S30BP_HUMAN]	SAP30BP	15.5489	16.9828	13.4145	12.8596		GO.0042273	ribosomal large subunit biogenesis	5	3.96e-06	ENSP00000346725,ENSP00000359345,ENSP00000363676,ENSP00000373810,ENSP00000402338	NOP16,PES1,RPF2,RPL11,RPL5
HSPA1A	cDNA FLJ54342, highly similar to Heat shock 70 kDa protein 1 OS=Homo sapiens PE=2 SV=1 - [B4E1T6_HUMAN]	HSPA1A	15.5403	30.1871	18.9623	30.3581		GO.0048025	negative regulation of mRNA splicing, via spliceosome	5	3.96e-06	ENSP00000244020,ENSP00000262710,ENSP00000307863,ENSP00000346694,ENSP00000359645	ACIN1,HNRNPA2B1,RBMX,SRSF6,U2AF2
CCDC86	Coiled-coil domain-containing protein 86 OS=Homo sapiens GN=CCDC86 PE=1 SV=1 - [CCD86_HUMAN]	CCDC86	15.4569	42.776	22.277	47.7572		GO.0006325	chromatin organization	16	6.47e-06	ENSP00000216297,ENSP00000221801,ENSP00000254605,ENSP00000254810,ENSP00000259021,ENSP00000278412,ENSP00000284049,ENSP00000296930,ENSP00000299736,ENSP00000336687,ENSP00000336856,ENSP00000341214,ENSP00000344504,ENSP00000352980,ENSP00000362352,ENSP00000370125	CBX3,CENPV,CHD1,FBL,H1F0,H2AFY2,H3F3B,HIST1H1T,HIST1H4A,HMG20A,HMGN1,KAT7,NPM1,RRP8,SSRP1,SUPT16H
HIST1H4A	Histone H4 OS=Homo sapiens GN=HIST1H4A PE=1 SV=2 - [H4_HUMAN]	HIST1H4A	15.4296	4.94034	12.449	5.9547		GO.0051179	localization	43	9.89e-06	ENSP00000196551,ENSP00000222247,ENSP00000225430,ENSP00000244020,ENSP00000259469,ENSP00000260210,ENSP00000270625,ENSP00000272317,ENSP00000293842,ENSP00000296930,ENSP00000299736,ENSP00000307863,ENSP00000309334,ENSP00000310861,ENSP00000311028,ENSP00000326261,ENSP00000339027,ENSP00000341214,ENSP00000341730,ENSP00000341885,ENSP00000344818,ENSP00000346001,ENSP00000346015,ENSP00000346022,ENSP00000346027…	BUD13,CENPV,H2AFY2,HIST1H1T,HNRNPA2B1,KRT2,NPM1,PES1,RPL10,RPL10A,RPL11,RPL12,RPL15,RPL17,RPL18,RPL18A,RPL19,RPL21,RPL23A,RPL26,RPL27A,RPL3,RPL32,RPL35,RPL5,RPL9,RPLP0,RPS10,RPS11,RPS14,RPS17,RPS2,RPS25,RPS27A,RPS3A,RPS5,RPS8,SRRM1,SRSF3,SRSF6,STAU1,U2AF2,UBC
FBL	rRNA 2'-O-methyltransferase fibrillarin (Fragment) OS=Homo sapiens GN=FBL PE=1 SV=1 - [M0R0P1_HUMAN]	FBL	14.4921	4.89612	2.55942	13.7316		GO.0071103	DNA conformation change	10	1.02e-05	ENSP00000254810,ENSP00000262710,ENSP00000284049,ENSP00000296930,ENSP00000299736,ENSP00000312625,ENSP00000341214,ENSP00000344504,ENSP00000362352,ENSP00000382840	ACIN1,CENPV,CHD1,DDX3X,H1F0,H2AFY2,H3F3B,HIST1H1T,HP1BP3,NPM1
RPL32	60S ribosomal protein L32 (Fragment) OS=Homo sapiens GN=RPL32 PE=1 SV=1 - [D3YTB1_HUMAN]	RPL32	14.04	17.1032	2.61546	2.51118		GO.0051234	establishment of localization	38	1.36e-05	ENSP00000196551,ENSP00000222247,ENSP00000225430,ENSP00000244020,ENSP00000259469,ENSP00000260210,ENSP00000270625,ENSP00000272317,ENSP00000293842,ENSP00000296930,ENSP00000307863,ENSP00000309334,ENSP00000311028,ENSP00000326261,ENSP00000339027,ENSP00000341730,ENSP00000341885,ENSP00000344818,ENSP00000346001,ENSP00000346015,ENSP00000346022,ENSP00000346027,ENSP00000346045,ENSP00000346050,ENSP00000346694…	BUD13,H2AFY2,HNRNPA2B1,NPM1,RPL10,RPL10A,RPL11,RPL12,RPL15,RPL17,RPL18,RPL18A,RPL19,RPL21,RPL23A,RPL26,RPL27A,RPL3,RPL32,RPL35,RPL5,RPL9,RPLP0,RPS10,RPS11,RPS14,RPS17,RPS2,RPS25,RPS27A,RPS3A,RPS5,RPS8,SRRM1,SRSF3,SRSF6,U2AF2,UBC
ZNF280C	Zinc finger protein 280C (Fragment) OS=Homo sapiens GN=ZNF280C PE=1 SV=1 - [Q9UJJ2_HUMAN]	ZNF280C	13.4418	10.4685	5.52762	19.7074		GO.0006810	transport	37	1.91e-05	ENSP00000196551,ENSP00000222247,ENSP00000225430,ENSP00000244020,ENSP00000259469,ENSP00000260210,ENSP00000270625,ENSP00000272317,ENSP00000293842,ENSP00000296930,ENSP00000307863,ENSP00000309334,ENSP00000311028,ENSP00000326261,ENSP00000339027,ENSP00000341730,ENSP00000341885,ENSP00000344818,ENSP00000346001,ENSP00000346015,ENSP00000346022,ENSP00000346027,ENSP00000346045,ENSP00000346050,ENSP00000346694…	BUD13,HNRNPA2B1,NPM1,RPL10,RPL10A,RPL11,RPL12,RPL15,RPL17,RPL18,RPL18A,RPL19,RPL21,RPL23A,RPL26,RPL27A,RPL3,RPL32,RPL35,RPL5,RPL9,RPLP0,RPS10,RPS11,RPS14,RPS17,RPS2,RPS25,RPS27A,RPS3A,RPS5,RPS8,SRRM1,SRSF3,SRSF6,U2AF2,UBC
ATP5A1	ATP synthase subunit alpha, mitochondrial (Fragment) OS=Homo sapiens GN=ATP5A1 PE=1 SV=1 - [K7ENJ4_HUMAN]	ATP5A1	13.3297	16.4828	19.5878	18.1525		GO.0008152	metabolic process	68	4.3e-05	ENSP00000196551,ENSP00000216297,ENSP00000216832,ENSP00000221801,ENSP00000222247,ENSP00000225298,ENSP00000227378,ENSP00000244020,ENSP00000252244,ENSP00000254605,ENSP00000254810,ENSP00000259021,ENSP00000259469,ENSP00000260210,ENSP00000262710,ENSP00000270625,ENSP00000272317,ENSP00000278412,ENSP00000284049,ENSP00000296930,ENSP00000297579,ENSP00000299736,ENSP00000301284,ENSP00000307863,ENSP00000311028…	ACIN1,BUD13,CBX3,CENPV,CHD1,DCAF13,DDX3X,DKC1,FBL,GTPBP4,H1F0,H3F3B,HDGFRP2,HIST1H4A,HMG20A,HMGN1,HNRNPA0,HNRNPA2B1,HNRNPM,HSPA8,KAT7,KRT1,LARP1,NOLC1,NOP2,NPM1,PES1,PNN,PSIP1,PWP1,RPF2,RPL10,RPL12,RPL17,RPL18,RPL18A,RPL21,RPL27A,RPL3,RPL35,RPL5,RPL9,RPLP0,RPS10,RPS11,RPS14,RPS17,RPS2,RPS25,RPS27A,RPS3A,RPS5,RPS8,RRP1,RRP8,SAP30BP,SNRNP70,SRRM1,SRSF3,SRSF6,SSRP1,SUPT16H,U2AF2,UBC,UTP18,WDR46,ZNF2…
WDR46	cDNA FLJ51004, highly similar to WD repeat protein 46 OS=Homo sapiens PE=2 SV=1 - [B4DNI0_HUMAN]	WDR46	12.9583	35.7727	10.1776	16.7972		GO.0000028	ribosomal small subunit assembly	4	4.69e-05	ENSP00000311028,ENSP00000346045,ENSP00000435096,ENSP00000467676	RPS14,RPS15,RPS17,RPS25
DDX3X	ATP-dependent RNA helicase DDX3X OS=Homo sapiens GN=DDX3X PE=1 SV=1 - [A0A0D9SFB3_HUMAN]	DDX3X	12.6414	11.7258	10.4746	13.2287		GO.0006333	chromatin assembly or disassembly	8	5.59e-05	ENSP00000216297,ENSP00000254810,ENSP00000296930,ENSP00000299736,ENSP00000312625,ENSP00000341214,ENSP00000344504,ENSP00000362352	CENPV,H1F0,H2AFY2,H3F3B,HIST1H1T,HP1BP3,NPM1,SUPT16H
GPATCH4	G patch domain-containing protein 4 OS=Homo sapiens GN=GPATCH4 PE=1 SV=2 - [GPTC4_HUMAN]	GPATCH4	12.6018	15.3106	14.5037	8.14866		GO.0006323	DNA packaging	8	9.78e-05	ENSP00000254810,ENSP00000262710,ENSP00000296930,ENSP00000299736,ENSP00000312625,ENSP00000341214,ENSP00000344504,ENSP00000362352	ACIN1,CENPV,H1F0,H2AFY2,H3F3B,HIST1H1T,HP1BP3,NPM1
NOP16	Nucleolar protein 16 OS=Homo sapiens GN=NOP16 PE=1 SV=1 - [D6RIC3_HUMAN]	NOP16	12.6007	30.7855	29.9807	29.6249		GO.0071824	protein-DNA complex subunit organization	8	0.000125	ENSP00000216297,ENSP00000254810,ENSP00000296930,ENSP00000299736,ENSP00000312625,ENSP00000341214,ENSP00000344504,ENSP00000362352	CENPV,H1F0,H2AFY2,H3F3B,HIST1H1T,HP1BP3,NPM1,SUPT16H
HSPA9	cDNA FLJ51811, highly similar to Stress-70 protein, mitochondrial OS=Homo sapiens PE=2 SV=1 - [B7Z1V7_HUMAN]	HSPA9	12.5755	22.704	14.084	6.08866		GO.0051172	negative regulation of nitrogen compound metabolic process	21	0.000199	ENSP00000209875,ENSP00000227378,ENSP00000244020,ENSP00000254605,ENSP00000254810,ENSP00000262710,ENSP00000272317,ENSP00000307863,ENSP00000311028,ENSP00000336687,ENSP00000336856,ENSP00000338235,ENSP00000344818,ENSP00000346694,ENSP00000352980,ENSP00000354040,ENSP00000355759,ENSP00000359645,ENSP00000362352,ENSP00000370109,ENSP00000382840	ACIN1,CBX3,CBX5,DDX3X,GTPBP4,H2AFY2,H3F3B,HIST1H4A,HMG20A,HNRNPA2B1,HSPA8,MTDH,PARP1,PSIP1,RBMX,RPS14,RPS27A,RRP8,SRSF6,U2AF2,UBC
KRT2	Keratin, type II cytoskeletal 2 epidermal OS=Homo sapiens GN=KRT2 PE=1 SV=2 - [K22E_HUMAN]	KRT2	12.5648	15.8715	12.2697	16.4046		GO.0010629	negative regulation of gene expression	21	0.000218	ENSP00000209875,ENSP00000227378,ENSP00000244020,ENSP00000254605,ENSP00000254810,ENSP00000262710,ENSP00000272317,ENSP00000307863,ENSP00000311028,ENSP00000336687,ENSP00000336856,ENSP00000338235,ENSP00000344818,ENSP00000346694,ENSP00000352980,ENSP00000355759,ENSP00000359645,ENSP00000362352,ENSP00000370109,ENSP00000382840,ENSP00000462116	ACIN1,CBX3,CBX5,DDX3X,H2AFY2,H3F3B,HIST1H4A,HMG20A,HNRNPA2B1,HSPA8,MTDH,PARP1,PSIP1,RBMX,RPS14,RPS27A,RRP8,SAP30BP,SRSF6,U2AF2,UBC
U2AF2	U2 small nuclear RNA auxiliary factor 2 isoform b OS=Homo sapiens GN=U2AF2 PE=2 SV=1 - [B5BU25_HUMAN]	U2AF2	12.4486	16.4211	2.9776	11.9912		GO.0051253	negative regulation of RNA metabolic process	19	0.000245	ENSP00000209875,ENSP00000227378,ENSP00000244020,ENSP00000254605,ENSP00000254810,ENSP00000262710,ENSP00000272317,ENSP00000307863,ENSP00000311028,ENSP00000336687,ENSP00000336856,ENSP00000338235,ENSP00000344818,ENSP00000346694,ENSP00000352980,ENSP00000355759,ENSP00000359645,ENSP00000362352,ENSP00000370109	ACIN1,CBX3,CBX5,H2AFY2,H3F3B,HIST1H4A,HMG20A,HNRNPA2B1,HSPA8,MTDH,PARP1,PSIP1,RBMX,RPS14,RPS27A,RRP8,SRSF6,U2AF2,UBC
NOP2	Probable 28S rRNA (cytosine(4447)-C(5))-methyltransferase OS=Homo sapiens GN=NOP2 PE=1 SV=2 - [NOP2_HUMAN]	NOP2	12.4158	47.2951	44.5297	19.859		GO.0045934	negative regulation of nucleobase-containing compound metabolic process	20	0.000249	ENSP00000209875,ENSP00000227378,ENSP00000244020,ENSP00000254605,ENSP00000254810,ENSP00000262710,ENSP00000272317,ENSP00000307863,ENSP00000311028,ENSP00000336687,ENSP00000336856,ENSP00000338235,ENSP00000344818,ENSP00000346694,ENSP00000352980,ENSP00000354040,ENSP00000355759,ENSP00000359645,ENSP00000362352,ENSP00000370109	ACIN1,CBX3,CBX5,GTPBP4,H2AFY2,H3F3B,HIST1H4A,HMG20A,HNRNPA2B1,HSPA8,MTDH,PARP1,PSIP1,RBMX,RPS14,RPS27A,RRP8,SRSF6,U2AF2,UBC
HMG20A	cDNA FLJ57155, highly similar to High mobility group protein 20A OS=Homo sapiens PE=2 SV=1 - [B4DMG1_HUMAN]	HMG20A	12.2913	10.8528	6.44347	5.55746		GO.0031497	chromatin assembly	7	0.000251	ENSP00000254810,ENSP00000296930,ENSP00000299736,ENSP00000312625,ENSP00000341214,ENSP00000344504,ENSP00000362352	CENPV,H1F0,H2AFY2,H3F3B,HIST1H1T,HP1BP3,NPM1
LMNB2	Lamin-B2 OS=Homo sapiens GN=LMNB2 PE=1 SV=3 - [LMNB2_HUMAN]	LMNB2	12.2832	14.048	14.0455	20.1441		GO.0031123	RNA 3 -end processing	6	0.000353	ENSP00000221801,ENSP00000244020,ENSP00000307863,ENSP00000326261,ENSP00000358563,ENSP00000362820	DKC1,FBL,SRRM1,SRSF3,SRSF6,U2AF2
DCAF13	DDB1- and CUL4-associated factor 13 OS=Homo sapiens GN=DCAF13 PE=1 SV=2 - [DCA13_HUMAN]	DCAF13	11.743	10.4948	2.12267	9.61114		GO.0043484	regulation of RNA splicing	6	0.000434	ENSP00000227378,ENSP00000244020,ENSP00000262710,ENSP00000307863,ENSP00000346694,ENSP00000359645	ACIN1,HNRNPA2B1,HSPA8,RBMX,SRSF6,U2AF2
BUD13	BUD13 homolog (Fragment) OS=Homo sapiens GN=BUD13 PE=1 SV=1 - [H7C462_HUMAN]	BUD13	11.6236	17.1225	10.7517	9.92576		GO.0034728	nucleosome organization	7	0.00044	ENSP00000216297,ENSP00000254810,ENSP00000296930,ENSP00000312625,ENSP00000341214,ENSP00000344504,ENSP00000362352	H1F0,H2AFY2,H3F3B,HIST1H1T,HP1BP3,NPM1,SUPT16H
EEF1A1	Eukaryotic translation elongation factor 1 alpha 1 (Fragment) OS=Homo sapiens PE=2 SV=1 - [Q2F837_HUMAN]	EEF1A1	11.4043	18.561	11.024	12.7111		GO.0065004	protein-DNA complex assembly	7	0.00044	ENSP00000254810,ENSP00000296930,ENSP00000299736,ENSP00000312625,ENSP00000341214,ENSP00000344504,ENSP00000362352	CENPV,H1F0,H2AFY2,H3F3B,HIST1H1T,HP1BP3,NPM1
RPS14	40S ribosomal protein S14 OS=Homo sapiens GN=RPS14 PE=1 SV=3 - [RS14_HUMAN]	RPS14	11.3551	16.1085	7.35914	14.3128		GO.0033120	positive regulation of RNA splicing	4	0.000597	ENSP00000227378,ENSP00000307863,ENSP00000359645,ENSP00000472998	HSPA8,RBMX,SNRNP70,U2AF2
LARP1	La-related protein 1 OS=Homo sapiens GN=LARP1 PE=1 SV=2 - [LARP1_HUMAN]	LARP1	11.1778	81.8658	60.2083	48.7841		GO.0030490	maturation of SSU-rRNA	4	0.00113	ENSP00000297579,ENSP00000311028,ENSP00000363746,ENSP00000379888	DCAF13,RPS14,RPS8,WDR46
RRP8	Ribosomal RNA-processing protein 8 OS=Homo sapiens GN=RRP8 PE=1 SV=1 - [E9PPY3_HUMAN]	RRP8	11.1729	9.31142	6.41052	15.3033		GO.0006338	chromatin remodeling	7	0.00126	ENSP00000278412,ENSP00000284049,ENSP00000296930,ENSP00000299736,ENSP00000336687,ENSP00000336856,ENSP00000352980	CBX3,CENPV,CHD1,HIST1H4A,HMG20A,NPM1,SSRP1
STAU1	cDNA FLJ34086 fis, clone FCBBF3005320, highly similar to Double-stranded RNA-binding protein Staufen homolog 1 OS=Homo sapiens PE=2 SV=1 - [B3KRE0_HUMAN]	STAU1	10.6201	21.9825	14.154	25.5027		GO.0006403	RNA localization	7	0.00136	ENSP00000244020,ENSP00000260210,ENSP00000307863,ENSP00000326261,ENSP00000346694,ENSP00000360922,ENSP00000362820	BUD13,HNRNPA2B1,SRRM1,SRSF3,SRSF6,STAU1,U2AF2
CBX5	Chromobox protein homolog 5 OS=Homo sapiens GN=CBX5 PE=1 SV=1 - [CBX5_HUMAN]	CBX5	10.6104	11.8609	28.3745	23.2331		GO.0006334	nucleosome assembly	6	0.00158	ENSP00000254810,ENSP00000296930,ENSP00000312625,ENSP00000341214,ENSP00000344504,ENSP00000362352	H1F0,H2AFY2,H3F3B,HIST1H1T,HP1BP3,NPM1
DKC1	H/ACA ribonucleoprotein complex subunit 4 OS=Homo sapiens GN=DKC1 PE=1 SV=3 - [DKC1_HUMAN]	DKC1	10.5395	2.29266	15.8856	18.6969		GO.0051168	nuclear export	6	0.00194	ENSP00000244020,ENSP00000260210,ENSP00000297185,ENSP00000307863,ENSP00000326261,ENSP00000362820	BUD13,HSPA9,SRRM1,SRSF3,SRSF6,U2AF2
CHD1	Chromodomain-helicase-DNA-binding protein 1 OS=Homo sapiens GN=CHD1 PE=1 SV=2 - [CHD1_HUMAN]	CHD1	10.454	18.5941	12.8574	15.7748		GO.0006406	mRNA export from nucleus	5	0.00264	ENSP00000244020,ENSP00000260210,ENSP00000307863,ENSP00000326261,ENSP00000362820	BUD13,SRRM1,SRSF3,SRSF6,U2AF2
UTP18	cDNA, FLJ95176, Homo sapiens CGI-48 protein (CGI-48), mRNA OS=Homo sapiens PE=2 SV=1 - [B2RAX6_HUMAN]	UTP18	10.3067	13.6821	9.19153	19.3599		GO.0071427	mRNA-containing ribonucleoprotein complex export from nucleus	5	0.00264	ENSP00000244020,ENSP00000260210,ENSP00000307863,ENSP00000326261,ENSP00000362820	BUD13,SRRM1,SRSF3,SRSF6,U2AF2
HNRNPM	Heterogeneous nuclear ribonucleoprotein M OS=Homo sapiens GN=HNRNPM PE=1 SV=1 - [A0A087X0X3_HUMAN]	HNRNPM	10.2195	14.2998	5.57039	11.5653		GO.0044267	cellular protein metabolic process	32	0.00277	ENSP00000196551,ENSP00000221801,ENSP00000222247,ENSP00000259021,ENSP00000259469,ENSP00000270625,ENSP00000272317,ENSP00000296930,ENSP00000297579,ENSP00000311028,ENSP00000330054,ENSP00000336721,ENSP00000339027,ENSP00000341730,ENSP00000341885,ENSP00000344818,ENSP00000346001,ENSP00000346015,ENSP00000346022,ENSP00000346027,ENSP00000346045,ENSP00000346050,ENSP00000347271,ENSP00000352980,ENSP00000354739…	DCAF13,DDX3X,EEF1A1,FBL,HIST1H4A,KAT7,LARP1,NPM1,PARP1,RPL10,RPL12,RPL17,RPL18,RPL18A,RPL21,RPL27A,RPL3,RPL35,RPL5,RPL9,RPLP0,RPS10,RPS11,RPS14,RPS15,RPS17,RPS2,RPS25,RPS27A,RPS3A,RPS5,UBC
KAT7	Histone acetyltransferase KAT7 OS=Homo sapiens GN=KAT7 PE=1 SV=1 - [KAT7_HUMAN]	KAT7	10.0956	15.2117	7.63693	13.0132		GO.0048026	positive regulation of mRNA splicing, via spliceosome	3	0.00405	ENSP00000227378,ENSP00000359645,ENSP00000472998	HSPA8,RBMX,SNRNP70
ACIN1	cDNA FLJ50838, highly similar to Apoptotic chromatin condensation inducer in thenucleus (Fragment) OS=Homo sapiens PE=2 SV=1 - [B4DQZ7_HUMAN]	ACIN1	10.015	17.6472	24.617	16.8977		GO.0016568	chromatin modification	11	0.0044	ENSP00000221801,ENSP00000254605,ENSP00000259021,ENSP00000278412,ENSP00000284049,ENSP00000296930,ENSP00000299736,ENSP00000336687,ENSP00000336856,ENSP00000352980,ENSP00000362352	CBX3,CENPV,CHD1,FBL,H2AFY2,HIST1H4A,HMG20A,KAT7,NPM1,RRP8,SSRP1
RPL35	60S ribosomal protein L35 OS=Homo sapiens GN=RPL35 PE=1 SV=1 - [F2Z388_HUMAN]	RPL35	9.86751	29.771	15.2215	11.3214		GO.0071166	ribonucleoprotein complex localization	5	0.00545	ENSP00000244020,ENSP00000260210,ENSP00000307863,ENSP00000326261,ENSP00000362820	BUD13,SRRM1,SRSF3,SRSF6,U2AF2
CBX3	Chromobox protein homolog 3 OS=Homo sapiens GN=CBX3 PE=1 SV=4 - [CBX3_HUMAN]	CBX3	9.83216	5.07275	7.60209	7.00278		GO.0006369	termination of RNA polymerase II transcription	4	0.00643	ENSP00000244020,ENSP00000307863,ENSP00000326261,ENSP00000362820	SRRM1,SRSF3,SRSF6,U2AF2
PHF6	PHD finger protein 6 OS=Homo sapiens GN=PHF6 PE=1 SV=1 - [Q5JRC6_HUMAN]	PHF6	9.75737	17.1941	9.6208	16.843		GO.2000113	negative regulation of cellular macromolecule biosynthetic process	17	0.00726	ENSP00000209875,ENSP00000227378,ENSP00000254605,ENSP00000254810,ENSP00000272317,ENSP00000311028,ENSP00000336687,ENSP00000336856,ENSP00000338235,ENSP00000344818,ENSP00000346694,ENSP00000352980,ENSP00000354040,ENSP00000355759,ENSP00000362352,ENSP00000370109,ENSP00000382840	CBX3,CBX5,DDX3X,GTPBP4,H2AFY2,H3F3B,HIST1H4A,HMG20A,HNRNPA2B1,HSPA8,MTDH,PARP1,PSIP1,RPS14,RPS27A,RRP8,UBC
NOP58	cDNA FLJ13913 fis, clone Y79AA1000231, highly similar to Nucleolar protein NOP5 OS=Homo sapiens PE=2 SV=1 - [B3KN82_HUMAN]	NOP58	8.96033	28.9831	11.9744	14.5399		GO.0050658	RNA transport	6	0.00872	ENSP00000244020,ENSP00000260210,ENSP00000307863,ENSP00000326261,ENSP00000346694,ENSP00000362820	BUD13,HNRNPA2B1,SRRM1,SRSF3,SRSF6,U2AF2
LYAR	cDNA FLJ78186 OS=Homo sapiens PE=2 SV=1 - [A8K3Y5_HUMAN]	LYAR	8.81823	26.5321	5.35304	26.3371		GO.1903902	positive regulation of viral life cycle	5	0.00956	ENSP00000216297,ENSP00000278412,ENSP00000284049,ENSP00000360922,ENSP00000382840	CHD1,DDX3X,SSRP1,STAU1,SUPT16H
YTHDC1	YTH domain-containing protein 1 (Fragment) OS=Homo sapiens GN=YTHDC1 PE=1 SV=1 - [J3KS01_HUMAN]	YTHDC1	8.7449	12.9391	9.49516	8.09305		GO.0006913	nucleocytoplasmic transport	7	0.0112	ENSP00000244020,ENSP00000260210,ENSP00000296930,ENSP00000297185,ENSP00000307863,ENSP00000326261,ENSP00000362820	BUD13,HSPA9,NPM1,SRRM1,SRSF3,SRSF6,U2AF2
RPS6	40S ribosomal protein S6 OS=Homo sapiens GN=RPS6 PE=1 SV=1 - [RS6_HUMAN]	RPS6	8.59583	5.27391	16.5787	2.57605		GO.0045814	negative regulation of gene expression, epigenetic	5	0.012	ENSP00000254605,ENSP00000254810,ENSP00000352980,ENSP00000362352,ENSP00000462116	H2AFY2,H3F3B,HIST1H4A,RRP8,SAP30BP
RCC2	RCC2 protein (Fragment) OS=Homo sapiens GN=RCC2 PE=2 SV=1 - [A5PLK7_HUMAN]	RCC2	8.54015	10.4076	8.0193	17.4078		GO.0000463	maturation of LSU-rRNA from tricistronic rRNA transcript (SSU-rRNA, 5.8S rRNA, LSU-rRNA)	2	0.0125	ENSP00000346725,ENSP00000402338	PES1,RPF2
REXO4	RNA exonuclease 4 (Fragment) OS=Homo sapiens GN=REXO4 PE=1 SV=1 - [A0A0C4DG31_HUMAN]	REXO4	8.52245	4.11213	4.45915	4.98895		GO.0000462	maturation of SSU-rRNA from tricistronic rRNA transcript (SSU-rRNA, 5.8S rRNA, LSU-rRNA)	3	0.015	ENSP00000297579,ENSP00000363746,ENSP00000379888	DCAF13,RPS8,WDR46
ATRX	Alpha thalassemia/mental retardation syndrome X-linked OS=Homo sapiens GN=ATRX PE=4 SV=1 - [A4LAA3_HUMAN]	ATRX	8.31629	13.7043	11.151	16.0144		GO.0031124	mRNA 3 -end processing	4	0.0188	ENSP00000244020,ENSP00000307863,ENSP00000326261,ENSP00000362820	SRRM1,SRSF3,SRSF6,U2AF2
TCOF1	Treacle protein (Fragment) OS=Homo sapiens GN=TCOF1 PE=1 SV=1 - [J3KQ96_HUMAN]	TCOF1	8.29226	21.2667	20.6688	7.38385		GO.0045892	negative regulation of transcription, DNA-templated	15	0.0189	ENSP00000209875,ENSP00000227378,ENSP00000254605,ENSP00000254810,ENSP00000272317,ENSP00000311028,ENSP00000336687,ENSP00000336856,ENSP00000338235,ENSP00000344818,ENSP00000346694,ENSP00000352980,ENSP00000355759,ENSP00000362352,ENSP00000370109	CBX3,CBX5,H2AFY2,H3F3B,HIST1H4A,HMG20A,HNRNPA2B1,HSPA8,MTDH,PARP1,PSIP1,RPS14,RPS27A,RRP8,UBC
RPL34	60S ribosomal protein L34 OS=Homo sapiens GN=RPL34 PE=1 SV=3 - [RL34_HUMAN]	RPL34	8.27741	2.56684	3.11846	8.48979		GO.0006376	mRNA splice site selection	3	0.0212	ENSP00000244020,ENSP00000359645,ENSP00000370109	PSIP1,RBMX,SRSF6
RPS13	40S ribosomal protein S13 (Fragment) OS=Homo sapiens GN=RPS13 PE=1 SV=1 - [E9PS50_HUMAN]	RPS13	8.26543	19.5521	9.24133	17.3545		GO.0019538	protein metabolic process	33	0.0212	ENSP00000196551,ENSP00000221801,ENSP00000222247,ENSP00000252244,ENSP00000259021,ENSP00000259469,ENSP00000270625,ENSP00000272317,ENSP00000296930,ENSP00000297579,ENSP00000311028,ENSP00000330054,ENSP00000336721,ENSP00000339027,ENSP00000341730,ENSP00000341885,ENSP00000344818,ENSP00000346001,ENSP00000346015,ENSP00000346022,ENSP00000346027,ENSP00000346045,ENSP00000346050,ENSP00000347271,ENSP00000352980…	DCAF13,DDX3X,EEF1A1,FBL,HIST1H4A,KAT7,KRT1,LARP1,NPM1,RBMX,RPL10,RPL12,RPL17,RPL18,RPL18A,RPL21,RPL27A,RPL3,RPL35,RPL5,RPL9,RPLP0,RPS10,RPS11,RPS14,RPS15,RPS17,RPS2,RPS25,RPS27A,RPS3A,RPS5,UBC
RRP15	cDNA FLJ75605, highly similar to Homo sapiens CGI-115 protein (CGI-115), mRNA OS=Homo sapiens PE=2 SV=1 - [A8K201_HUMAN]	RRP15	8.19441	17.1425	9.07235	16.387		GO.0006366	transcription from RNA polymerase II promoter	12	0.0262	ENSP00000216297,ENSP00000244020,ENSP00000272317,ENSP00000278412,ENSP00000296930,ENSP00000307863,ENSP00000326261,ENSP00000344818,ENSP00000355759,ENSP00000359645,ENSP00000362820,ENSP00000370109	NPM1,PARP1,PSIP1,RBMX,RPS27A,SRRM1,SRSF3,SRSF6,SSRP1,SUPT16H,U2AF2,UBC
FTSJ3	cDNA FLJ53449, highly similar to rRNA methyltransferase 3 (EC 2.1.1.-) OS=Homo sapiens PE=2 SV=1 - [B4DKU3_HUMAN]	FTSJ3	7.78344	18.15	16.1777	16.3169		GO.0065003	macromolecular complex assembly	15	0.027	ENSP00000244020,ENSP00000254810,ENSP00000296930,ENSP00000299736,ENSP00000311028,ENSP00000312625,ENSP00000341214,ENSP00000344504,ENSP00000346045,ENSP00000362352,ENSP00000370109,ENSP00000382840,ENSP00000402338,ENSP00000435096,ENSP00000467676	CENPV,DDX3X,H1F0,H2AFY2,H3F3B,HIST1H1T,HP1BP3,NPM1,PSIP1,RPF2,RPS14,RPS15,RPS17,RPS25,SRSF6
RNPS1	RNA-binding protein with serine-rich domain 1 OS=Homo sapiens GN=RNPS1 PE=1 SV=2 - [H3BV80_HUMAN]	RNPS1	7.75197	19.0526	7.81134	20.8736		GO.0007000	nucleolus organization	2	0.0287	ENSP00000346725,ENSP00000359024	NOLC1,PES1
LARP7	La-related protein 7 OS=Homo sapiens GN=LARP7 PE=1 SV=1 - [LARP7_HUMAN]	LARP7	7.70271	10.9473	7.35863	14.0696		GO.0006996	organelle organization	26	0.0321	ENSP00000216297,ENSP00000221801,ENSP00000246662,ENSP00000254605,ENSP00000254810,ENSP00000259021,ENSP00000262710,ENSP00000278412,ENSP00000296930,ENSP00000297185,ENSP00000299736,ENSP00000311028,ENSP00000336687,ENSP00000336856,ENSP00000341214,ENSP00000344504,ENSP00000346045,ENSP00000346725,ENSP00000352980,ENSP00000358563,ENSP00000362352,ENSP00000370125,ENSP00000382840,ENSP00000402338,ENSP00000435096…	ACIN1,CBX3,CENPV,DDX3X,DKC1,FBL,H1F0,H2AFY2,H3F3B,HIST1H1T,HIST1H4A,HMG20A,HMGN1,HSPA9,KAT7,KRT9,NPM1,PES1,RPF2,RPS14,RPS15,RPS17,RPS25,RRP8,SSRP1,SUPT16H
LLPH	Protein LLP homolog OS=Homo sapiens GN=LLPH PE=1 SV=1 - [LLPH_HUMAN]	LLPH	7.67892	30.8086	9.31214	13.1867		GO.0010605	negative regulation of macromolecule metabolic process	22	0.0328	ENSP00000209875,ENSP00000227378,ENSP00000244020,ENSP00000254605,ENSP00000254810,ENSP00000262710,ENSP00000272317,ENSP00000307863,ENSP00000311028,ENSP00000336687,ENSP00000336856,ENSP00000338235,ENSP00000344818,ENSP00000346694,ENSP00000352980,ENSP00000354040,ENSP00000355759,ENSP00000359645,ENSP00000362352,ENSP00000370109,ENSP00000382840,ENSP00000462116	ACIN1,CBX3,CBX5,DDX3X,GTPBP4,H2AFY2,H3F3B,HIST1H4A,HMG20A,HNRNPA2B1,HSPA8,MTDH,PARP1,PSIP1,RBMX,RPS14,RPS27A,RRP8,SAP30BP,SRSF6,U2AF2,UBC
SRPK1	SFRS protein kinase 1, isoform CRA_e OS=Homo sapiens GN=SRPK1 PE=4 SV=1 - [A0A024RCU9_HUMAN]	SRPK1	7.35455	22.7315	27.7747	14.056		GO.0006259	DNA metabolic process	11	0.0339	ENSP00000216297,ENSP00000254810,ENSP00000259021,ENSP00000272317,ENSP00000278412,ENSP00000296930,ENSP00000344504,ENSP00000344818,ENSP00000352980,ENSP00000358563,ENSP00000370125	DKC1,H1F0,H3F3B,HIST1H4A,HMGN1,KAT7,NPM1,RPS27A,SSRP1,SUPT16H,UBC
BRD2	Bromodomain-containing protein 2 (Fragment) OS=Homo sapiens GN=BRD2 PE=1 SV=1 - [A0A0G2JHN8_HUMAN]	BRD2	7.30869	7.41521	18.1708	4.78939		GO.0006351	transcription, DNA-templated	25	0.034	ENSP00000216297,ENSP00000216832,ENSP00000227378,ENSP00000244020,ENSP00000254605,ENSP00000259021,ENSP00000272317,ENSP00000278412,ENSP00000284049,ENSP00000296930,ENSP00000301284,ENSP00000307863,ENSP00000326261,ENSP00000330054,ENSP00000336687,ENSP00000336856,ENSP00000344818,ENSP00000355759,ENSP00000359645,ENSP00000360017,ENSP00000362820,ENSP00000370109,ENSP00000382840,ENSP00000387365,ENSP00000462116	CBX3,CHD1,DDX3X,EEF1A1,HDGFRP2,HMG20A,HSPA8,KAT7,NPM1,PARP1,PNN,PSIP1,PWP1,RBMX,RPS27A,RRP8,SAP30BP,SRRM1,SRSF3,SRSF6,SSRP1,SUPT16H,U2AF2,UBC,ZNF280C
HNRNPAB	Heterogeneous nuclear ribonucleoprotein A/B OS=Homo sapiens GN=HNRNPAB PE=1 SV=1 - [D6R9P3_HUMAN]	HNRNPAB	6.83473	2.44459	3.53169	11.0315		GO.0031126	snoRNA 3 -end processing	2	0.0382	ENSP00000221801,ENSP00000358563	DKC1,FBL
RPS3	40S ribosomal protein S3 OS=Homo sapiens GN=RPS3 PE=1 SV=1 - [E9PPU1_HUMAN]	RPS3	6.6497	11.4793	10.1261	13.4672		GO.0042769	DNA damage response, detection of DNA damage	3	0.0489	ENSP00000272317,ENSP00000344818,ENSP00000355759	PARP1,RPS27A,UBC
ARGLU1	Arginine and glutamate-rich protein 1 OS=Homo sapiens GN=ARGLU1 PE=1 SV=1 - [X6R9F1_HUMAN]	ARGLU1	6.39678	3.5817	4.90652	9.32119
ALYREF	THO complex subunit 4 OS=Homo sapiens GN=ALYREF PE=1 SV=3 - [THOC4_HUMAN]	ALYREF	6.26055	2.45585	3.83901	2.5641
NIFK	MKI67 FHA domain-interacting nucleolar phosphoprotein (Fragment) OS=Homo sapiens GN=NIFK PE=1 SV=6 - [C9J808_HUMAN]	NIFK	6.24856	5.22177	8.14735	8.29224
TIMM50	Mitochondrial import inner membrane translocase subunit TIM50 (Fragment) OS=Homo sapiens GN=TIMM50 PE=1 SV=1 - [M0QXC3_HUMAN]	TIMM50	6.2228	6.13812	6.00534	3.04653
HNRNPR	cDNA FLJ53360, highly similar to Heterogeneous nuclear ribonucleoprotein R OS=Homo sapiens PE=2 SV=1 - [B4DMD1_HUMAN]	HNRNPR	6.21278	20.803	8.02932	26.2965
NONO	cDNA FLJ76817, highly similar to Homo sapiens non-POU domain containing, octamer-binding (NONO), mRNA OS=Homo sapiens PE=2 SV=1 - [A8K525_HUMAN]	NONO	6.10879	5.82542	2.87402	6.16512
DNTTIP2	Deoxynucleotidyltransferase terminal-interacting protein 2 (Fragment) OS=Homo sapiens GN=DNTTIP2 PE=1 SV=1 - [E9PRB3_HUMAN]	DNTTIP2	6.09532	15.2875	14.6655	15.0132
BNIP3L	Ovarian epithelial carcinoma-related protein OS=Homo sapiens PE=2 SV=1 - [Q86UW0_HUMAN]	BNIP3L	6.08969	6.08291	2.6215	7.09932
SRSF5	Serine/arginine-rich splicing factor 5 OS=Homo sapiens GN=SRSF5 PE=1 SV=1 - [SRSF5_HUMAN]	SRSF5	6.01875	25.6303	15.3347	24.445
TOE1	cDNA FLJ36001 fis, clone TESTI2015213, highly similar to Homo sapiens target of EGR1, member 1 (nuclear) (TOE1), mRNA OS=Homo sapiens PE=2 SV=1 - [B3KSC7_HUMAN]	TOE1	5.97223	12.6434	6.44915	9.25403
TUBA1B	cDNA FLJ60097, highly similar to Tubulin alpha-ubiquitous chain OS=Homo sapiens PE=2 SV=1 - [B4DDU2_HUMAN]	TUBA1B	5.91755	5.99229	3.67473	13.0058
TRA2A	Transformer-2 protein homolog alpha OS=Homo sapiens GN=TRA2A PE=1 SV=1 - [TRA2A_HUMAN]	TRA2A	5.90775	8.13203	3.00219	3.19602
KIAA0324	KIAA0324 (Fragment) OS=Homo sapiens GN=KIAA0324 PE=4 SV=1 - [O60382_HUMAN]	KIAA0324	5.89232	5.56476	3.02142	6.28636
SRPK2	SRSF protein kinase 2 OS=Homo sapiens GN=SRPK2 PE=1 SV=3 - [SRPK2_HUMAN]	SRPK2	5.80456	15.3482	6.53389	8.27762
DGKK	Alternative protein DGKK OS=Homo sapiens GN=DGKK PE=4 SV=1 - [L8EC67_HUMAN]	DGKK	5.76409	5.7148	5.58787	6.78403
HNRNPC	Heterogeneous nuclear ribonucleoproteins C1/C2 (Fragment) OS=Homo sapiens GN=HNRNPC PE=1 SV=1 - [G3V5V7_HUMAN]	HNRNPC	5.61544	15.169	3.38561	22.0038
RPF1	Ribosome production factor 1 OS=Homo sapiens GN=RPF1 PE=1 SV=1 - [X6R7Q1_HUMAN]	RPF1	5.3672	6.08592	7.34798	5.63423
DDX18	cDNA FLJ33908 fis, clone CTONG2008518, highly similar to DEAD/H (Asp-Glu-Ala-Asp/His) box polypeptide 18 OS=Homo sapiens PE=2 SV=1 - [Q8N254_HUMAN]	DDX18	5.16842	31.9736	7.62079	20.5475
PRPF4B	cDNA FLJ51417, highly similar to Serine/threonine-protein kinase PRP4 homolog (EC 2.7.11.1) OS=Homo sapiens PE=2 SV=1 - [B4DZQ5_HUMAN]	PRPF4B	5.16837	10.2806	5.89591	4.95534
U2AF1	U2 small nuclear RNA auxiliary factor 1 OS=Homo sapiens GN=U2AF1 PE=2 SV=1 - [Q7Z780_HUMAN]	U2AF1	5.08843	6.58621	6.65554	7.83549
KRT10	Keratin, type I cytoskeletal 10 OS=Homo sapiens GN=KRT10 PE=1 SV=6 - [K1C10_HUMAN]	KRT10	5.01365	2.77336	2.38979	7.84799
NOP56	Nucleolar protein 56 OS=Homo sapiens GN=NOP56 PE=1 SV=4 - [NOP56_HUMAN]	NOP56	5.00934	13.8248	8.04943	29.0945
RPS23	40S ribosomal protein S23 OS=Homo sapiens GN=RPS23 PE=1 SV=1 - [D6RD47_HUMAN]	RPS23	4.98165	3.0961	8.53047	5.41415
LMNB1	Lamin-B1 OS=Homo sapiens GN=LMNB1 PE=1 SV=2 - [LMNB1_HUMAN]	LMNB1	4.95623	11.5041	15.4069	19.5646
LUC7L2	cDNA FLJ36545 fis, clone TRACH2006670, highly similar to RNA-binding protein Luc7-like 2 OS=Homo sapiens PE=2 SV=1 - [B3KSL5_HUMAN]	LUC7L2	4.94682	35.2263	11.2133	16.2909
BOP1	Ribosome biogenesis protein BOP1 (Fragment) OS=Homo sapiens GN=BOP1 PE=1 SV=1 - [A0A075B729_HUMAN]	BOP1	4.86368	12.9943	4.78368	2.58639
RPL35A	60S ribosomal protein L35a OS=Homo sapiens GN=RPL35A PE=1 SV=2 - [RL35A_HUMAN]	RPL35A	4.75492	7.75779	2.3772	2.63942
RRP9	U3 small nucleolar RNA-interacting protein 2 OS=Homo sapiens GN=RRP9 PE=1 SV=1 - [U3IP2_HUMAN]	RRP9	4.70226	4.51531	4.46962	5.33005
HMGA1	High mobility group protein HMG-I/HMG-Y OS=Homo sapiens GN=HMGA1 PE=1 SV=3 - [HMGA1_HUMAN]	HMGA1	4.60407	10.2073	9.98914	13.0014
XRCC1	cDNA FLJ56491, highly similar to DNA-repair protein XRCC1 OS=Homo sapiens PE=2 SV=1 - [B4DEB2_HUMAN]	XRCC1	4.54745	7.83942	7.57061	19.164
RPL7L1	60S ribosomal protein L7-like 1 OS=Homo sapiens GN=RPL7L1 PE=1 SV=1 - [RL7L_HUMAN]	RPL7L1	4.5362	8.13021	11.0936	7.54216
DHX9	DHX9 protein (Fragment) OS=Homo sapiens GN=DHX9 PE=2 SV=1 - [Q58F26_HUMAN]	DHX9	4.48312	12.4941	9.2071	6.86307
RBM14	RNA binding motif protein 14 variant (Fragment) OS=Homo sapiens PE=2 SV=1 - [Q59GV2_HUMAN]	RBM14	4.45187	5.23201	2.33477	4.81672
UTP3	Something about silencing protein 10 OS=Homo sapiens GN=UTP3 PE=1 SV=1 - [SAS10_HUMAN]	UTP3	4.03697	7.18614	9.02347	5.07463
RSL24D1	cDNA FLJ31151 fis, clone IMR322001541, highly similar to Probable ribosome biogenesis protein RLP24 OS=Homo sapiens PE=2 SV=1 - [B3KP47_HUMAN]	RSL24D1	3.74729	12.7218	8.42086	8.28044
MSH6	DNA mismatch repair protein Msh6 OS=Homo sapiens GN=MSH6 PE=1 SV=1 - [A0A087WWJ1_HUMAN]	MSH6	3.6909	6.27959	2.73975	6.46219
SRSF4	Serine/arginine-rich-splicing factor 4 (Fragment) OS=Homo sapiens GN=SRSF4 PE=1 SV=1 - [A0A0D9SEM4_HUMAN]	SRSF4	3.67865	22.4778	11.4989	9.3956
RSF1	Remodeling and spacing factor 1 (Fragment) OS=Homo sapiens GN=RSF1 PE=1 SV=1 - [H0YDG9_HUMAN]	RSF1	3.60322	11.3709	17.6655	14.19
LTV1	cDNA FLJ61396 OS=Homo sapiens PE=2 SV=1 - [B4DTT8_HUMAN]	LTV1	3.55892	9.25212	6.62057	8.08477
RBM39	RNA-binding protein 39 (Fragment) OS=Homo sapiens GN=RBM39 PE=1 SV=6 - [H0Y4X3_HUMAN]	RBM39	3.41501	7.05243	11.8814	9.43248
XPC	Mutant mutant xeroderma pigmentosum complementation group C protein (Fragment) OS=Homo sapiens PE=4 SV=1 - [D2CPJ9_HUMAN]	XPC	3.26753	11.2125	2.80945	4.02865
SRSF7	Serine/arginine-rich-splicing factor 7 OS=Homo sapiens GN=SRSF7 PE=1 SV=1 - [A0A0B4J1Z1_HUMAN]	SRSF7	3.17868	6.88974	8.99343	6.72236
KNOP1	Lysine-rich nucleolar protein 1 OS=Homo sapiens GN=KNOP1 PE=1 SV=1 - [H3BNU8_HUMAN]	KNOP1	3.15881	24.3184	8.26734	19.102
RPS7	Ribosomal protein S7 variant (Fragment) OS=Homo sapiens PE=2 SV=1 - [Q59FS3_HUMAN]	RPS7	3.15133	12.1534	15.0737	14.5372
MECP2	Methyl CpG binding protein 2 (Fragment) OS=Homo sapiens GN=MECP2 PE=4 SV=1 - [A0A075BPP5_HUMAN]	MECP2	3.13104	8.70533	7.62947	11.2182
SR-A1	Serine arginine-rich pre-mRNA splicing factor SR-A1, isoform CRA_a OS=Homo sapiens GN=SR-A1 PE=4 SV=1 - [A0A024QZH6_HUMAN]	SR-A1	3.00076	2.96497	2.60798	3.41645
SRSF10	Serine/arginine-rich-splicing factor 10 OS=Homo sapiens GN=SRSF10 PE=1 SV=1 - [R4GMP8_HUMAN]	SRSF10	2.97268	4.88616	8.8625	8.8641
RPL27	RPL27/NME2 fusion protein (Fragment) OS=Homo sapiens GN=RPL27 PE=2 SV=1 - [E4W6B6_HUMAN]	RPL27	2.8626	21.6489	7.83062	7.21935
RPS24	40S ribosomal protein S24 OS=Homo sapiens GN=RPS24 PE=1 SV=1 - [E7ETK0_HUMAN]	RPS24	2.79158	6.36642	3.07866	11.4993
UHRF1	cDNA FLJ60383, highly similar to Ubiquitin-like PHD and RING fingerdomain-containing protein 1 (EC 6.3.2.-) OS=Homo sapiens PE=2 SV=1 - [B4E0F9_HUMAN]	UHRF1	2.73721	2.46132	3.45953	3.73159
TOP2B	cDNA FLJ50986, highly similar to DNA topoisomerase 2-beta (EC 5.99.1.3) OS=Homo sapiens PE=2 SV=1 - [B4DLV2_HUMAN]	TOP2B	2.73338	28.4081	3.54513	21.0056
MRPS5	cDNA FLJ61282, highly similar to Mitochondrial 28S ribosomal protein S5 OS=Homo sapiens PE=2 SV=1 - [B4DIW8_HUMAN]	MRPS5	2.68726	5.12571	4.89315	2.79615
MCM7	DNA replication licensing factor MCM7 (Fragment) OS=Homo sapiens GN=MCM7 PE=1 SV=1 - [C9J8M6_HUMAN]	MCM7	2.68621	5.47381	2.55768	2.2833
BYSL	Bystin OS=Homo sapiens GN=BYSL PE=1 SV=1 - [F8WBL2_HUMAN]	BYSL	2.67752	18.9012	15.781	22.8251
NKAP	NF-kappa-B-activating protein OS=Homo sapiens GN=NKAP PE=1 SV=1 - [NKAP_HUMAN]	NKAP	2.66158	2.79501	2.3614	2.93984
NOP14	NOP14 protein (Fragment) OS=Homo sapiens GN=NOP14 PE=2 SV=2 - [Q96GC8_HUMAN]	NOP14	2.65891	5.92491	8.41098	3.09013
TRA2B	Transformer-2 protein homolog beta (Fragment) OS=Homo sapiens GN=TRA2B PE=1 SV=1 - [H7C2L4_HUMAN]	TRA2B	2.59695	11.0529	2.5097	13.2934
IGF2BP1	Insulin-like growth factor 2 mRNA binding protein 1 deltaN CRDBP OS=Homo sapiens GN=IGF2BP1 PE=2 SV=1 - [D3DTW3_HUMAN]	IGF2BP1	2.55048	10.7507	5.74257	8.79987
TAF15	TATA-binding protein-associated factor 2N (Fragment) OS=Homo sapiens GN=TAF15 PE=1 SV=1 - [A0A075B7F4_HUMAN]	TAF15	2.52496	3.17935	2.57319	9.35747
HNRNPA3	BX1 (Fragment) OS=Homo sapiens PE=2 SV=1 - [Q8NFG3_HUMAN]	HNRNPA3	2.51001	5.6707	5.79107	20.6677
ILF3	cDNA FLJ58050, highly similar to Interleukin enhancer-binding factor 3 OS=Homo sapiens PE=2 SV=1 - [B4DDF3_HUMAN]	ILF3	2.50663	4.53905	2.45471	2.46799
WHSC1	WHSC1 protein OS=Homo sapiens GN=WHSC1 PE=2 SV=1 - [Q05CW4_HUMAN]	WHSC1	2.49721	12.6183	4.83868	2.29956
TOP1	Putative uncharacterized protein (Fragment) OS=Homo sapiens PE=2 SV=1 - [Q9BVT2_HUMAN]	TOP1	2.44988	13.4333	6.87518	6.76959
RPS18	40S ribosomal protein S18 OS=Homo sapiens GN=RPS18 PE=1 SV=3 - [RS18_HUMAN]	RPS18	2.43908	36.8782	30.6711	27.2861
ZCCHC10	Zinc finger CCHC domain-containing protein 10 OS=Homo sapiens GN=ZCCHC10 PE=1 SV=1 - [B3KVL5_HUMAN]	ZCCHC10	2.42603	2.64638	5.38909	2.71415
SRSF9	cDNA FLJ76387, highly similar to Homo sapiens splicing factor, arginine/serine-rich 9 (SFRS9), mRNA OS=Homo sapiens PE=2 SV=1 - [A8K3M9_HUMAN]	SRSF9	2.40554	2.47862	8.09856	10.7207
TOP2A	DNA topoisomerase 2-alpha OS=Homo sapiens GN=TOP2A PE=1 SV=3 - [TOP2A_HUMAN]	TOP2A	2.36852	24.4784	13.6712	12.2439
VIM	cDNA FLJ34494 fis, clone HLUNG2005030, highly similar to VIMENTIN OS=Homo sapiens PE=2 SV=1 - [B3KRK8_HUMAN]	VIM	2.36447	7.33931	11.0725	18.0091
HMGA2	High mobility group protein HMGI-C OS=Homo sapiens GN=HMGA2 PE=1 SV=1 - [F5H2U8_HUMAN]	HMGA2	2.34627	14.9804	14.4909	7.4671
RPL36A	cDNA, FLJ92227, highly similar to Homo sapiens ribosomal protein L36a-like (RPL36AL), mRNA OS=Homo sapiens PE=2 SV=1 - [B2R4V2_HUMAN]	RPL36A	2.31899	6.56205	3.35506	5.29639
PAPD5	cDNA FLJ55033, highly similar to Homo sapiens PAP associated domain containing 5 (PAPD5), transcript variant 1, mRNA OS=Homo sapiens PE=2 SV=1 - [B4DRJ7_HUMAN]	PAPD5	2.28037	11.0165	4.83149	14.5817
SPEN	Msx2-interacting protein OS=Homo sapiens GN=SPEN PE=1 SV=1 - [MINT_HUMAN]	SPEN	2.27724	9.9777	10.7807	6.99105
SRP72	Signal recognition particle subunit SRP72 (Fragment) OS=Homo sapiens GN=SRP72 PE=1 SV=2 - [D6RDY6_HUMAN]	SRP72	2.27394	4.95685	4.80619	2.60376
RAE1	Migration-inducing gene 14 OS=Homo sapiens PE=2 SV=1 - [Q5J8M4_HUMAN]	RAE1	2.25326	2.59272	2.31939	4.78464
EIF6	Eukaryotic translation initiation factor 6 (Fragment) OS=Homo sapiens GN=EIF6 PE=1 SV=1 - [B7ZBH1_HUMAN]	EIF6	2.2353	2.45355	2.35073	2.2454
LMNA	Lamin A/C (Fragment) OS=Homo sapiens PE=4 SV=1 - [W5X314_HUMAN]	LMNA	2.11807	7.84393	5.15396	10.7571
RPSA	40S ribosomal protein SA (Fragment) OS=Homo sapiens GN=RPSA PE=4 SV=2 - [F8WD59_HUMAN]	RPSA	2.11416	5.5535	5.73955	2.08816
NOB1	cDNA, FLJ95064, highly similar to Homo sapiens nin one binding protein (NOB1P), mRNA OS=Homo sapiens PE=2 SV=1 - [B2RAR2_HUMAN]	NOB1	2.05139	4.92771	2.83458	8.25002

## Sheet: DEGs_Biopsy_expreM.3000
	Probe_Id	Array_Address_Id.x	Symbol.x	logFC	AveExpr	t	P.Value
3000	ILMN_3310643	4480685	MIR886	-2.03524	5.64944	-9.73206	1.93274e-07
1160	ILMN_1757391	4480647	TMEM50B	-1.5237	6.29489	-9.03738	4.60482e-07
2923	ILMN_3290100	780364	LOC645157	-1.94687	11.3884	-8.73416	6.83246e-07
2920	ILMN_3289489	6580368	LOC387753	-2.05867	7.94873	-8.51523	9.14115e-07
122	ILMN_1661174	2260168	LOC731640	-1.59909	12.6713	-8.39312	1.07777e-06
2314	ILMN_2348367	5860112	FGFRL1	1.28011	6.72842	8.10773	1.59435e-06
58	ILMN_1656292	2900470	LOC388532	-1.68528	12.2337	-7.9584	1.96435e-06
645	ILMN_1706505	4920369	COL5A1	2.05441	14.3599	7.93854	2.02005e-06
2186	ILMN_2234956	2680382	LEPR	-2.1731	9.88528	-7.8944	2.1499e-06
1747	ILMN_1812976	4760301	DDX54	1.51641	7.49926	7.82223	2.38163e-06
2916	ILMN_3288268	2750066	LOC100132499	-2.0329	9.23535	-7.81177	2.41734e-06
1218	ILMN_1763745	2260189	FLJ14166	1.41889	5.78214	7.72535	2.73519e-06
24	ILMN_1653263	1470609	GPRIN1	1.5505	5.93933	7.70482	2.81703e-06
581	ILMN_1700625	2120100	ATP5S	-1.46902	8.35941	-7.58159	3.36599e-06
1441	ILMN_1784871	5310634	FASN	1.27513	11.6681	7.5563	3.49205e-06
2890	ILMN_3280496	2900022	LOC100131526	-1.71189	7.84223	-7.47345	3.94134e-06
1038	ILMN_1744251	1780088	TBXA2R	1.6048	6.04161	7.4538	4.05662e-06
781	ILMN_1719759	1470669	TNC	1.87537	14.1139	7.45018	4.07825e-06
1515	ILMN_1792455	3130220	TMEM158	2.0306	12.1128	7.39194	4.44345e-06
2805	ILMN_3248773	6280725	C7orf40	-1.0501	8.84087	-7.3679	4.60412e-06
407	ILMN_1686135	2070593	CCDC45	-1.03683	8.87081	-7.33098	4.863e-06
279	ILMN_1674934	1660470	FOXF2	1.66905	6.14054	7.28169	5.23293e-06
1335	ILMN_1774836	160630	PLOD3	1.15197	11.4119	7.22449	5.69978e-06
307	ILMN_1677719	5720451	CHST1	1.87671	7.77787	7.19497	5.95782e-06
1518	ILMN_1792597	6100064	CRYGS	-2.06838	6.65057	-7.1939	5.9674e-06
300	ILMN_1677262	730379	LOC388621	-1.40388	12.9662	-7.19199	5.98453e-06
1864	ILMN_1898124	3130358		-1.24055	8.92699	-7.1858	6.04041e-06
2073	ILMN_2148527	5340017	H19	2.45479	9.99759	7.1835	6.06134e-06
2222	ILMN_2281502	4490079	DHRS9	-2.24964	6.17898	-7.18036	6.09e-06
2666	ILMN_3236367	4900653	IFFO2	1.35711	7.39932	7.1604	6.27567e-06
2027	ILMN_2124757	1340059	RPL23AP13	-1.66332	7.80591	-7.12167	6.65332e-06
102	ILMN_1659688	4290730	LGALS3BP	1.8276	11.2286	7.11115	6.76e-06
503	ILMN_1694327	290162	LOC285176	-1.48586	6.32421	-7.10879	6.7842e-06
2689	ILMN_3237926	4610142	CCNJL	1.40046	6.39329	7.09558	6.92117e-06
2905	ILMN_3283664	1110343	LOC100132037	-1.40975	10.6523	-7.01601	7.81078e-06
2014	ILMN_2119486	2850064	DMTF1	-1.07574	9.24518	-6.98421	8.1995e-06
2963	ILMN_3301065	770762	LOC728590	-1.25286	13.1632	-6.97057	8.37244e-06
1749	ILMN_1813175	770474	LPHN1	1.49009	8.67767	6.9473	8.67631e-06
1097	ILMN_1750722	6330647	RPS7	-1.35187	7.68387	-6.92646	8.95844e-06
2513	ILMN_2415722	2140370	RPS29	-1.62714	11.9137	-6.92245	9.01383e-06
1279	ILMN_1769191	6100075	GNAS	1.05637	14.7763	6.8912	9.45809e-06
2506	ILMN_2413780	1090521	SEZ6L2	3.18708	7.22701	6.86237	9.88847e-06
1900	ILMN_2047354	6020315	C1orf97	-1.36662	8.24959	-6.83982	1.02394e-05
595	ILMN_1702009	7550167	SV2A	1.48438	6.28016	6.82957	1.04034e-05
2026	ILMN_2124361	4570546	LEAP2	-1.25394	6.18834	-6.80849	1.07491e-05
2807	ILMN_3248874	540520	SNORD8	-1.23292	5.41103	-6.77438	1.13346e-05
2783	ILMN_3245517	4480128	LOC100134273	-1.98634	9.58597	-6.77096	1.1395e-05
1762	ILMN_1814710	4860441	PCDHB5	2.9202	7.0885	6.75449	1.16914e-05
309	ILMN_1677736	7160112	TMEM104	1.58342	7.15256	6.73834	1.19899e-05
1772	ILMN_1815666	5810189	ATP2A2	1.40556	10.3302	6.72834	1.21787e-05
175	ILMN_1666332	5700392	LOC654000	-1.28044	7.05351	-6.7281	1.21832e-05
2504	ILMN_2413572	4040136	MARK2	1.23349	6.32905	6.72502	1.22421e-05
2523	ILMN_3178252	4250133	LOC100129379	-1.81753	12.4113	-6.70862	1.25602e-05
76	ILMN_1657860	4290136	C1orf151	-1.54591	7.41074	-6.68027	1.31311e-05
2505	ILMN_2413779	5490692	SEZ6L2	3.65997	9.74342	6.67749	1.31885e-05
52	ILMN_1655922	6200615	SAPS2	-1.48165	9.54441	-6.62659	1.42883e-05
949	ILMN_1736729	240722	OAS2	1.51959	6.68931	6.62267	1.43769e-05
1201	ILMN_1761425	4640209	OLFML2A	2.58536	12.5318	6.62112	1.44122e-05
2560	ILMN_3200140	70121	LOC645638	-1.92377	6.51568	-6.58938	1.51534e-05
888	ILMN_1730773	650278	SNORA70	-1.60843	7.97485	-6.51549	1.70388e-05
989	ILMN_1739854	6180544	C15orf29	-1.43833	7.01473	-6.51403	1.70784e-05
2867	ILMN_3272590	6520242	LOC100129975	-1.46498	5.75397	-6.49655	1.7561e-05
1098	ILMN_1751028	7650017	SERPINH1	1.61806	12.5695	6.47376	1.82114e-05
2533	ILMN_3182762	6620730	LOC100129685	-1.90146	7.58326	-6.46493	1.84702e-05
2788	ILMN_3246060	2940743	LOC654433	1.8357	6.55422	6.4287	1.95738e-05
818	ILMN_1723021	5550348	ICMT	0.931256	9.77584	6.42342	1.97404e-05
1219	ILMN_1763834	7000008	APLP1	1.66747	7.15335	6.41668	1.99549e-05
66	ILMN_1656951	4280739	APCDD1	1.81555	7.65733	6.40811	2.02317e-05
2858	ILMN_3266944	5290220	LOC100129599	-1.99554	9.52759	-6.38603	2.09628e-05
1287	ILMN_1770454	6370500	AGRN	1.35177	10.1015	6.37362	2.1386e-05
1080	ILMN_1749244	6550315	LYRM1	-1.26433	10.8032	-6.34962	2.22304e-05
2559	ILMN_3199974	4830377	LOC100131787	-1.70421	9.8628	-6.34085	2.25476e-05
1327	ILMN_1774211	5310491	FLJ45032	1.23704	6.57702	6.33426	2.2789e-05
692	ILMN_1710756	6380441	ENO1	0.989949	14.6866	6.32404	2.3169e-05
2989	ILMN_3307113	2060162	FLJ42289	-1.06748	5.64234	-6.31513	2.35055e-05
1313	ILMN_1772973	7510274	FAM82B	-0.945888	5.4942	-6.30218	2.4004e-05
2791	ILMN_3246465	2640092	SNORA16A	-2.01255	8.51337	-6.29524	2.4276e-05
2865	ILMN_3271122	2490341	LOC100129742	-1.50656	12.0586	-6.27787	2.497e-05
2679	ILMN_3237319	7320484	LOC678655	-1.085	9.15432	-6.27188	2.52143e-05
2602	ILMN_3215569	1580424	LOC642367	-1.43045	5.69288	-6.21328	2.77412e-05
1489	ILMN_1790228	3870706	FURIN	1.08095	8.54887	6.19273	2.86892e-05
103	ILMN_1659766	1340075	BAG3	0.989781	10.2856	6.18544	2.90335e-05
2877	ILMN_3275275	4150047	LOC727962	-1.99347	5.93449	-6.15104	3.07183e-05
1551	ILMN_1795778	4010064	P4HA2	1.34505	11.4264	6.14927	3.0808e-05
94	ILMN_1658926	2340692	NOTCH3	1.39451	11.4211	6.14263	3.11457e-05
741	ILMN_1715927	4390575	VSTM2L	2.66707	7.32085	6.14002	3.12797e-05
1790	ILMN_1825186	7570646		-1.25791	6.65121	-6.13918	3.1323e-05
1459	ILMN_1786186	2680161	GGTL3	-1.45367	5.48148	-6.13707	3.14317e-05
1302	ILMN_1772124	6520243	ATRN	1.18102	9.43456	6.13086	3.17543e-05
1849	ILMN_1883937	7200450		-1.43553	6.01536	-6.13052	3.17724e-05
2566	ILMN_3201365	7400427	LOC442232	-1.87543	8.73393	-6.12946	3.18279e-05
780	ILMN_1719695	2470348	NFKBIZ	-2.13439	9.78653	-6.12172	3.22358e-05
2492	ILMN_2408179	5080333	BAT2	1.50374	6.52975	6.11932	3.23632e-05
2	ILMN_1651262	5810440	HNRNPAB	0.843258	12.6754	6.0949	3.36926e-05
2563	ILMN_3200539	3930370	LOC100131672	-1.84055	8.51128	-6.09459	3.37097e-05
1075	ILMN_1748770	630333	CKAP5	0.936414	11.6036	6.08254	3.43873e-05
600	ILMN_1702496	5270414	LOC441461	-1.14003	5.42295	-6.07552	3.47884e-05
504	ILMN_1694367	3190561	SNORD35B	-1.27695	6.65137	-6.07193	3.49953e-05
2015	ILMN_2119692	2810255	CSAD	-1.49942	8.23837	-6.05684	3.58801e-05
273	ILMN_1674421	70674	TM9SF4	1.08109	10.7012	6.05345	3.60821e-05
672	ILMN_1708954	130326	GAR1	1.27177	6.59654	6.04754	3.64371e-05
1089	ILMN_1750075	4560343	DMTF1	-0.818916	9.54304	-6.0404	3.6871e-05
1978	ILMN_2098947	780348	LOC338799	-1.49327	6.01347	-6.02995	3.75153e-05
2004	ILMN_2112829	110707	ANKAR	-1.69561	6.10397	-6.01669	3.83505e-05
662	ILMN_1708183	7200484	PZP	-0.925987	5.22247	-6.00393	3.91723e-05
266	ILMN_1673752	4250044	C1orf91	-1.1767	7.32647	-6.00172	3.93162e-05
871	ILMN_1728180	3140047	CROP	-1.79279	8.13382	-5.99534	3.97356e-05
177	ILMN_1666633	3780240	FLJ39653	-1.39884	5.9931	-5.98496	4.04283e-05
667	ILMN_1708534	1090451	PAX8	2.05862	6.82624	5.97571	4.10562e-05
1084	ILMN_1749752	4120465	NOLA1	0.991913	8.27448	5.96841	4.15592e-05
1675	ILMN_1807662	2810156	IGF2R	1.14596	12.6243	5.96204	4.20033e-05
861	ILMN_1727284	6770711	CD4	1.30257	11.035	5.96102	4.20742e-05
1837	ILMN_1870041	840156		-1.58819	6.87892	-5.95241	4.26839e-05
915	ILMN_1733402	2900093	CSF1	1.70511	7.08047	5.9509	4.27916e-05
2594	ILMN_3213531	3940719	LOC653737	-0.995292	13.9461	-5.94465	4.32402e-05
2772	ILMN_3244693	1570390	LOC100130557	-1.32433	6.67183	-5.93839	4.36954e-05
2614	ILMN_3225304	3780692	LOC729484	-1.68357	5.73024	-5.92121	4.49696e-05
1508	ILMN_1791838	6200070	LYG1	-0.995233	5.63969	-5.91911	4.51277e-05
1260	ILMN_1767658	4120437	RRS1	1.29349	8.81725	5.91784	4.52242e-05
875	ILMN_1728983	270544	NR2C1	-0.946778	8.35526	-5.9177	4.52347e-05
2060	ILMN_2143155	1110022	KIF11	1.59689	7.02218	5.91417	4.55029e-05
1099	ILMN_1751171	450521	IRF2BP1	1.34197	6.80812	5.90671	4.60753e-05
2954	ILMN_3298800	1400671	LOC729799	-1.33313	5.90212	-5.90451	4.62457e-05
2267	ILMN_2320480	5260605	LOC400464	-0.947079	8.24651	-5.90314	4.63518e-05
2794	ILMN_3247018	1240577	SNORA67	-1.7166	8.1131	-5.89095	4.73095e-05
700	ILMN_1711439	6760719	EMILIN1	1.40565	9.79541	5.87739	4.83995e-05
1591	ILMN_1799488	840673	ZNF383	-0.92106	7.60399	-5.87239	4.88077e-05
2603	ILMN_3216794	7050017	LOC644860	-1.34669	6.20659	-5.87102	4.89205e-05
1409	ILMN_1782488	620450	RNASEH2B	-1.41563	9.00442	-5.86138	4.97199e-05
1446	ILMN_1785272	4040671	COL1A2	1.74291	15.2542	5.84944	5.07293e-05
1172	ILMN_1758542	1430142	BMP1	1.62184	7.19365	5.84093	5.14621e-05
1658	ILMN_1805930	4640048	CSF1	1.47843	8.23461	5.83679	5.18228e-05
2854	ILMN_3265237	4180554	FLJ44342	-1.70142	6.25809	-5.83509	5.19715e-05
1117	ILMN_1752897	360121	RPL23AP13	-2.10941	6.3	-5.83395	5.20712e-05
197	ILMN_1668463	3180653	SON	1.14283	6.26894	5.82918	5.2492e-05
2573	ILMN_3202673	3140709	LOC100131196	-0.990585	13.4638	-5.8271	5.26769e-05
2962	ILMN_3301052	5570630	LOC728791	-1.76634	8.03167	-5.82311	5.30323e-05
546	ILMN_1697460	2320273	REEP6	1.22741	6.92086	5.80565	5.46197e-05
1041	ILMN_1744517	6110392	GNS	1.00398	15.0412	5.80058	5.50901e-05
2121	ILMN_2184789	2030433	HSCB	-1.47069	10.3967	-5.79863	5.52715e-05
2185	ILMN_2234412	6840047	TLE3	1.64619	7.11779	5.78612	5.64545e-05
1718	ILMN_1811468	5690408	IRX3	1.31756	13.6209	5.78524	5.6539e-05
1565	ILMN_1797055	10102	LIN52	-1.4251	6.7428	-5.7838	5.66766e-05
408	ILMN_1686360	2970750	ZNF124	-1.0666	6.21955	-5.78268	5.67845e-05
1686	ILMN_1808769	6510360	C1orf97	-1.53722	9.30162	-5.78186	5.68631e-05
2644	ILMN_3233205	6280433	SNHG7	-1.20199	5.71365	-5.78119	5.69282e-05
638	ILMN_1705617	4250458	CFL1	0.754954	13.7928	5.7713	5.78897e-05
419	ILMN_1687351	1170630	ANKRA2	-0.94821	8.5385	-5.7472	6.03059e-05
2475	ILMN_2403446	2970201	ABHD2	1.03177	8.04475	5.74403	6.06323e-05
1963	ILMN_2087702	1510458	MYH9	1.25854	14.0668	5.74332	6.07051e-05
799	ILMN_1721651	6580402	LOC646463	1.04633	9.28816	5.73957	6.10929e-05
2781	ILMN_3245458	3990497	SNORA61	-1.54366	8.32983	-5.73269	6.18124e-05
2437	ILMN_2394102	4290044	STRN4	0.785639	6.31017	5.73101	6.19884e-05
2009	ILMN_2116556	6650133	LSM5	-1.33464	7.20416	-5.72624	6.24935e-05
1230	ILMN_1764850	520184	HPCAL1	0.784914	12.9614	5.71328	6.38875e-05
2249	ILMN_2308849	2970730	MYADM	1.16309	12.31	5.70235	6.50893e-05
1384	ILMN_1779742	2450524	GABRD	1.45577	5.67471	5.70198	6.51298e-05
2777	ILMN_3245069	450255	LOC728557	2.28948	6.52618	5.69353	6.60754e-05
904	ILMN_1732151	7570598	COL6A1	1.9698	14.292	5.68293	6.72814e-05
588	ILMN_1701247	4200551	LOC132241	-1.86841	8.0265	-5.68015	6.76021e-05
1187	ILMN_1760245	1410736	TMEM42	-0.98017	9.67002	-5.67148	6.86103e-05
1433	ILMN_1783946	4050593	MRC2	1.39392	7.53114	5.67039	6.87388e-05
1283	ILMN_1769779	5910594	PTP4A3	1.56416	6.14699	5.66927	6.88707e-05
120	ILMN_1660900	7570110	SNORA7B	-1.41601	7.56748	-5.66604	6.9251e-05
882	ILMN_1730084	6940243	COMT	0.880323	13.2345	5.66244	6.96795e-05
2910	ILMN_3285742	3930647	LOC100131786	-1.44883	5.62619	-5.65983	6.99915e-05
1643	ILMN_1804451	3060470	LEO1	1.22611	6.15814	5.65873	7.01225e-05
1101	ILMN_1751368	4180576	HNRNPD	0.892119	13.0534	5.64948	7.12414e-05
281	ILMN_1675124	7000259	DDX17	-2.16637	9.76784	-5.64867	7.13408e-05
943	ILMN_1736441	3180273	PDXP	0.858453	9.68747	5.64435	7.18705e-05
1579	ILMN_1798308	1170220	AHSA2	-1.67534	9.4422	-5.64234	7.21182e-05
2381	ILMN_2373791	2490152	ENPP2	2.6041	11.3591	5.63658	7.2834e-05
2216	ILMN_2275583	7510360	LOC344405	-1.25041	5.48028	-5.6279	7.39251e-05
2183	ILMN_2232177	5080364	ACTN1	1.06597	13.5207	5.62582	7.41903e-05
1521	ILMN_1792679	6330338	ITGA5	1.03738	12.1446	5.62522	7.42661e-05
1371	ILMN_1778374	20673	BSG	1.16349	11.3993	5.6229	7.45624e-05
113	ILMN_1660357	6620576	LOC641825	-1.60791	7.14821	-5.62176	7.47077e-05
159	ILMN_1664802	6110091	WSB1	-1.58123	8.59122	-5.61796	7.51972e-05
1989	ILMN_2105033	3180746	PLDN	-1.24506	10.7612	-5.61155	7.60291e-05
2556	ILMN_3199737	2510630	LOC727865	-1.61483	10.9305	-5.60618	7.67339e-05
2219	ILMN_2278653	4250427	ZNF493	-1.97442	7.29342	-5.60469	7.69308e-05
1422	ILMN_1783394	6480053	ATF4	-1.11126	5.83991	-5.60216	7.7266e-05
2032	ILMN_2126957	2650040	NOMO1	0.989364	10.0219	5.60052	7.74836e-05
1746	ILMN_1812973	6480609	RRP1B	1.52757	6.81203	5.59462	7.82741e-05
1092	ILMN_1750240	450653	PTPN14	1.14236	5.77518	5.59283	7.85148e-05
2254	ILMN_2311020	6420736	DNAJC12	1.98501	6.77853	5.59049	7.88313e-05
429	ILMN_1688070	2970167	NSUN5C	-1.2296	7.44445	-5.58788	7.91869e-05
1272	ILMN_1768732	5050717	SPAG16	-1.39684	8.29557	-5.58184	8.0014e-05
327	ILMN_1679003	830445	FLJ11783	-1.42702	6.31589	-5.58156	8.0053e-05
328	ILMN_1679025	2640255	LOC641848	-1.94346	9.23811	-5.57864	8.04568e-05
1275	ILMN_1768867	2230603	AP3B1	1.09968	12.0885	5.57585	8.08435e-05
856	ILMN_1726769	3390017	CNDP2	0.794021	13.5328	5.57476	8.09951e-05
1473	ILMN_1788237	110397	LOC652755	-1.78583	7.19012	-5.57418	8.1077e-05
360	ILMN_1681503	6770408	MCM2	1.11055	8.31795	5.56913	8.17849e-05
2123	ILMN_2185866	3520719	PCDHB17	1.75335	7.96372	5.56869	8.18472e-05
2207	ILMN_2262444	4890592	PDE7A	-1.20249	7.35785	-5.56863	8.18551e-05
2153	ILMN_2207393	380309	CNOT3	1.36178	6.4863	5.56721	8.20565e-05
2950	ILMN_3298215	5550113	LOC729340	-1.55577	11.0624	-5.56273	8.26926e-05
2077	ILMN_2150284	2970315	RNPC3	-1.25356	7.68359	-5.56265	8.27038e-05
2196	ILMN_2251978	6280626	C21orf66	-0.9738	9.25489	-5.55914	8.32058e-05
114	ILMN_1660451	3440184	STARD13	-1.82706	8.30055	-5.55676	8.35475e-05
908	ILMN_1732575	3060379	SEC14L1	0.844335	8.59805	5.55394	8.39556e-05
2201	ILMN_2257607	2570255	STARD13	-1.29026	5.939	-5.55323	8.40586e-05
2800	ILMN_3248218	6290091	SNORD104	-1.72644	8.09083	-5.54997	8.45327e-05
442	ILMN_1689400	520382	CLK1	-1.00405	9.7718	-5.54893	8.46848e-05
2623	ILMN_3226276	3120494	LOC729799	-1.54677	6.22588	-5.54168	8.57515e-05
184	ILMN_1667476	4640064	LTBR	0.895701	11.6062	5.53505	8.67382e-05
376	ILMN_1683165	5960376	FAM20C	2.29664	6.95029	5.53367	8.69453e-05
661	ILMN_1708101	7570148	LMNB2	1.05044	10.5554	5.53352	8.69688e-05
932	ILMN_1734867	1470521	NR2C1	-0.958106	6.50837	-5.52958	8.75629e-05
2798	ILMN_3247848	2350156	NCRNA00085	-1.63173	8.55445	-5.52948	8.75778e-05
971	ILMN_1738677	6060349	PRPF8	0.984097	12.0739	5.51961	8.90858e-05
1484	ILMN_1789510	620711	STIP1	0.772645	11.6968	5.51657	8.95558e-05
2126	ILMN_2186877	3180324	FLJ10213	-1.68576	7.42534	-5.51405	8.99463e-05
1458	ILMN_1786168	5870020	LOC400464	-1.42647	5.39103	-5.51366	9.00073e-05
2585	ILMN_3207738	6520273	LOC646527	-1.7345	9.0594	-5.5127	9.01568e-05
2389	ILMN_2376859	4480445	PDGFD	1.74498	10.0758	5.50093	9.20142e-05
2956	ILMN_3299558	2060433	SFRS18	-0.854976	9.58161	-5.49983	9.21903e-05
1002	ILMN_1741003	1070451	ANXA5	0.86846	13.8389	5.49732	9.2592e-05
298	ILMN_1677165	2450603	SF3B1	-0.766755	5.54439	-5.4949	9.29803e-05
336	ILMN_1679655	5360086	WDR82	0.952963	10.8293	5.4929	9.33032e-05
615	ILMN_1703531	5570187	S1PR3	2.09702	10.1386	5.49032	9.3722e-05
171	ILMN_1665823	160047	LOC389787	-1.10838	12.6777	-5.48783	9.41277e-05
2218	ILMN_2276811	2650671	METT11D1	-1.42511	7.91632	-5.48541	9.4524e-05
1055	ILMN_1745852	1030201	WDR33	-1.5711	6.56553	-5.48136	9.51907e-05
2466	ILMN_2400940	7610685	L3MBTL	-0.872187	6.03767	-5.47323	9.65423e-05
2924	ILMN_3290174	2340300	LOC339483	-1.21635	6.97747	-5.47235	9.66905e-05
1204	ILMN_1761540	5690167	SEMA3F	1.31185	6.8118	5.47135	9.68595e-05
889	ILMN_1730888	1090280	ZNF680	-1.09698	7.12585	-5.46783	9.7453e-05
1592	ILMN_1799642	6510196	TRIM24	1.2134	7.70791	5.46174	9.84891e-05
2449	ILMN_2395373	270014	GABBR1	-1.30519	6.97916	-5.45729	9.92543e-05
2721	ILMN_3240003	4290468	LOC100133012	-0.89611	8.14447	-5.45403	9.98191e-05
876	ILMN_1729117	4490292	COL5A2	1.74929	13.7932	5.44786	0.000100895
1512	ILMN_1792276	6510129	CCDC149	-1.71053	6.16936	-5.43912	0.000102442
2622	ILMN_3226214	5670280	LOC728755	-1.4863	9.33892	-5.43617	0.000102969
1268	ILMN_1768470	3930189	EIF4G1	0.926216	10.8937	5.4355	0.000103089
1618	ILMN_1802203	3310139	ARF1	0.957961	13.0556	5.43101	0.0001039
1935	ILMN_2068435	20603	ZNF700	-1.14892	9.35226	-5.43009	0.000104066
1228	ILMN_1764619	6330653	FLJ45244	-1.24996	7.45949	-5.42906	0.000104253
550	ILMN_1697639	1070300	OGT	-0.844575	11.2289	-5.42655	0.000104711
2540	ILMN_3187425	3310349	LOC100127975	-1.56784	9.5962	-5.42585	0.000104838
944	ILMN_1736568	4570026	CASP2	1.10959	8.04544	5.4211	0.00010571
2450	ILMN_2395375	7550328	GABBR1	-1.44765	7.359	-5.42063	0.000105798
597	ILMN_1702231	2600278	C1orf54	-1.33073	12.2766	-5.40568	0.000108592
2348	ILMN_2361163	4120671	SSBP3	0.784449	8.29822	5.4025	0.000109197
565	ILMN_1699354	6510332	EPHA2	1.61755	9.13299	5.40155	0.000109379
2063	ILMN_2144162	4280328	FLJ25006	-1.46303	6.09054	-5.40085	0.000109512
2913	ILMN_3286685	7040692	LOC100133390	-1.27362	8.54043	-5.40065	0.00010955
863	ILMN_1727532	3180070	OLFML3	1.80607	12.121	5.39451	0.000110732
1044	ILMN_1745213	6350504	PCDHB3	1.58	6.4721	5.39256	0.000111109
797	ILMN_1721621	3170689	NKTR	-1.00832	10.1306	-5.38604	0.000112384
768	ILMN_1718807	2970292	SMC3	1.12809	10.2093	5.38532	0.000112525
313	ILMN_1677910	2710717	LOC196549	-1.93451	5.93965	-5.37475	0.000114625
2934	ILMN_3292678	6980397	LOC100133273	-0.866072	14.541	-5.37397	0.000114782
1265	ILMN_1768392	770414	LOC648059	-1.35659	6.11178	-5.37374	0.000114828
1289	ILMN_1770678	6590278	CBX2	1.72851	7.32708	5.3716	0.000115259
721	ILMN_1713846	450414	PPM1H	1.42857	7.96908	5.36859	0.000115867
2933	ILMN_3292082	270398	LOC642367	-1.23744	7.68882	-5.36576	0.000116444
2650	ILMN_3235404	4850711	SNORA57	-1.40164	6.94049	-5.36501	0.000116596
2873	ILMN_3274596	770187	LOC286512	-1.06935	11.1402	-5.36339	0.000116927
2493	ILMN_2408415	6420730	RPL9	-1.33825	13.1637	-5.36219	0.000117173
2397	ILMN_2379527	4610711	ELMO1	0.981488	5.41462	5.36	0.000117623
838	ILMN_1724533	70167	LY96	-1.49741	12.468	-5.3574	0.000118161
1064	ILMN_1747460	7610369	TMEM184B	0.994507	10.6166	5.35429	0.000118807
1132	ILMN_1753913	6220075	GPR177	1.71937	6.88287	5.35384	0.000118902
2842	ILMN_3258356	2190192	LOC100128888	-1.2799	6.31327	-5.35135	0.000119422
183	ILMN_1667315	2070735	STAG3L1	-1.07544	6.60412	-5.35059	0.00011958
594	ILMN_1701998	2690187	AFAP1	1.21383	10.957	5.34756	0.000120218
1464	ILMN_1787308	1580431	PIP4K2C	0.888123	8.37782	5.34467	0.000120828
2557	ILMN_3199772	6590762	LOC100131253	-1.5623	5.74008	-5.33896	0.000122044
2972	ILMN_3303612	5490301	PABPC1L	-1.65498	8.59368	-5.33893	0.000122052
2529	ILMN_3179620	4040343	LOC100129673	-1.61581	9.14512	-5.33829	0.000122188
2257	ILMN_2312906	6580692	MIA3	1.35827	7.11158	5.33628	0.000122621
1781	ILMN_1820295	1510280		-1.72663	6.90887	-5.33524	0.000122844
2198	ILMN_2253300	6480747	TM9SF1	1.37274	6.79308	5.33344	0.000123234
129	ILMN_1662166	3450020	PTK7	1.48689	8.28041	5.331	0.000123762
299	ILMN_1677239	4390612	CCDC14	-0.888281	10.4493	-5.32616	0.000124819
1118	ILMN_1752914	2060543	CDGAP	1.06606	8.68778	5.32393	0.00012531
744	ILMN_1716441	4490048	SNORD4A	-1.04896	5.65693	-5.32138	0.000125871
2471	ILMN_2402272	160474	TCEAL8	-1.11761	9.25692	-5.31765	0.000126699
2663	ILMN_3236130	5910196	LOC100132547	-1.61513	8.67352	-5.3097	0.000128482
707	ILMN_1712469	6660050	GOLGA8A	-1.932	7.60126	-5.30958	0.000128509
2839	ILMN_3256926	4670593	LOC100130764	-1.49785	7.16998	-5.30756	0.000128967
1183	ILMN_1759743	6590333	SLC38A10	1.04491	9.78177	5.30623	0.000129269
2869	ILMN_3273065	4060044	LOC100130367	-2.17817	6.88613	-5.30532	0.000129476
680	ILMN_1709486	4900133	SRPX	2.37482	11.9642	5.30469	0.00012962
1479	ILMN_1789005	3610397	ATP6V0C	0.835737	14.8222	5.30442	0.000129682
1536	ILMN_1794595	6980593	GAMT	1.17871	9.04074	5.3021	0.000130212
1432	ILMN_1783909	3390458	COL6A2	1.99795	13.2354	5.29731	0.000131315
1510	ILMN_1792135	6520468	SLC35A2	1.48813	6.7484	5.29308	0.000132297
2636	ILMN_3229652	7560707	LOC728953	-1.03078	7.45426	-5.2869	0.000133744
1067	ILMN_1747759	7400372	WSB1	-1.42066	7.34094	-5.28328	0.000134602
499	ILMN_1694126	2370546	KIF24	1.0145	5.42879	5.27733	0.000136021
2369	ILMN_2369682	4230091	HNRPA2B1	0.890819	13.3828	5.27366	0.000136903
1545	ILMN_1795431	4810427	KLRA1	-1.35242	5.82976	-5.26867	0.000138115
198	ILMN_1668582	3610630	CRBN	-0.995184	9.42155	-5.26633	0.000138685
951	ILMN_1737124	2810678	PRPF4B	-0.980065	7.29835	-5.25756	0.00014085
2131	ILMN_2190414	3130370	ZNF83	-0.980323	9.05318	-5.25608	0.000141219
2551	ILMN_3195497	940482	LOC100128309	-1.41347	6.83529	-5.25162	0.000142335
2747	ILMN_3241758	4850138	POTEF	0.769708	14.8035	5.24905	0.000142983
1488	ILMN_1790109	6400377	THAP8	1.03177	6.11473	5.2473	0.000143425
1093	ILMN_1750563	7550048	CERCAM	1.22772	10.2481	5.24048	0.000145164
1094	ILMN_1750641	7510687	SRCAP	0.858669	6.19222	5.23915	0.000145507
2927	ILMN_3290353	540280	LOC644790	-1.28135	11.254	-5.23749	0.000145935
33	ILMN_1654319	4900086	HAPLN3	1.04276	8.32682	5.23427	0.000146769
191	ILMN_1668027	7210184	LOC727762	-1.50454	7.13298	-5.22991	0.000147905
1453	ILMN_1785762	6580468	RHOT1	-1.48515	6.82406	-5.22769	0.000148487
1883	ILMN_1909247	290500		-1.07907	5.96048	-5.22711	0.000148641
2581	ILMN_3206132	940653	LOC388076	-1.20782	10.9427	-5.22601	0.00014893
2180	ILMN_2229170	3870670	CRSP9	-1.77435	6.50737	-5.22413	0.000149427
2878	ILMN_3275447	3930239	LOC391126	-1.00502	12.3791	-5.22269	0.000149809
181	ILMN_1667171	6980520	LOC651881	-1.11012	5.755	-5.22073	0.000150329
2535	ILMN_3183750	7380753	LOC100130353	-1.4987	6.66812	-5.21964	0.000150619
918	ILMN_1733811	4880370	JUP	1.13766	9.41692	5.21701	0.000151324
2434	ILMN_2392546	6420424	PAICS	0.969276	11.3789	5.20294	0.000155144
1286	ILMN_1770412	1170440	AHCYL1	0.924719	11.937	5.20233	0.000155312
690	ILMN_1710524	4760632	PARD3	0.91947	5.64939	5.19921	0.000156173
2145	ILMN_2203891	4220767	SMAD7	1.06885	9.90596	5.19775	0.000156577
2515	ILMN_2415926	2480328	THOC3	1.5471	8.70613	5.19694	0.000156803
1522	ILMN_1792681	650300	CCDC86	1.03012	9.83376	5.19597	0.000157073
372	ILMN_1682818	870500	TTLL3	-1.62829	8.27898	-5.19491	0.000157369
983	ILMN_1739263	4570437	LOC643284	-0.922766	14.3053	-5.19055	0.000158591
21	ILMN_1652929	1780445	POGZ	-1.52334	7.00945	-5.1885	0.000159171
26	ILMN_1653286	6330014	LOC642345	1.19035	5.82062	5.18788	0.000159344
1229	ILMN_1764723	1190437	SH3PXD2B	1.43293	10.2991	5.18419	0.000160392
1725	ILMN_1811758	6370592	CNP	0.903796	6.18469	5.17802	0.000162159
517	ILMN_1695422	3120458	NCL	1.11309	10.0182	5.17407	0.000163302
2059	ILMN_2142117	4730224	LYPLAL1	-0.892825	10.7148	-5.17081	0.00016425
53	ILMN_1655961	3310484	C7orf54	-2.16681	7.48106	-5.17047	0.00016435
1054	ILMN_1745841	2480309	KIAA0492	-1.49808	5.69487	-5.1656	0.000165782
823	ILMN_1723662	6900475	ABHD2	1.09829	8.73282	5.16531	0.000165866
1894	ILMN_2038777	5570132	ACTB	0.756691	15.3481	5.1653	0.000165869
2295	ILMN_2335718	3370487	HNRNPAB	0.892906	11.0236	5.16406	0.000166234
2226	ILMN_2286870	1110736	CSNK1D	0.911909	9.15785	5.15482	0.000168991
241	ILMN_1671992	20017	LOC650128	-2.00683	7.84633	-5.15081	0.000170202
1058	ILMN_1745991	2340553	GNRH1	-1.20151	7.14621	-5.14186	0.000172937
2914	ILMN_3287093	70349	LOC646819	-1.16826	13.1529	-5.13997	0.000173518
2932	ILMN_3292056	7320722	LOC727984	-1.6273	9.98868	-5.13844	0.000173992
2690	ILMN_3238053	4210551	LOC100129211	-1.7736	9.74143	-5.13804	0.000174118
663	ILMN_1708204	6510037	COPG	0.908054	11.6458	5.13693	0.000174463
898	ILMN_1731353	4250291	CHPF	1.1078	10.4191	5.1366	0.000174564
221	ILMN_1670561	7380138	TCEAL8	-1.13027	10.2133	-5.1363	0.000174657
1390	ILMN_1780799	840678	ENPP2	2.40268	11.8413	5.13472	0.000175151
2454	ILMN_2396287	270136	RFX2	1.05047	6.77413	5.13415	0.000175329
2748	ILMN_3241834	7050451	LOC100134504	-1.06561	10.397	-5.1305	0.000176473
2064	ILMN_2144573	2850184	CTBS	-0.958757	10.3336	-5.12796	0.000177273
525	ILMN_1695853	5820403	CLK4	-0.864059	7.53392	-5.12659	0.000177707
634	ILMN_1705384	1940450	PPFIBP1	-2.2396	7.79296	-5.11951	0.000179968
1812	ILMN_1852159	1340367		1.84101	9.50435	5.11829	0.000180359
267	ILMN_1673892	6180543	GK5	-0.80522	6.71759	-5.11505	0.000181405
2756	ILMN_3243302	6420333	C8orf30B	0.910748	7.00606	5.11474	0.000181504
573	ILMN_1700024	7380338	UST	1.28157	10.6712	5.11326	0.000181987
2285	ILMN_2330994	2060400	NKTR	-0.906871	7.92458	-5.1113	0.000182625
70	ILMN_1657230	6330113	MYRIP	1.18245	5.80237	5.11071	0.000182816
2634	ILMN_3229203	2710438	LOC728711	-0.994293	5.46106	-5.1096	0.000183179
1612	ILMN_1801516	7160504	GPC1	1.8684	8.71222	5.10527	0.000184601
2948	ILMN_3297945	6860500	UBA1	0.913668	12.5486	5.10094	0.000186034
1627	ILMN_1803060	6770053	MAML1	1.1012	7.18174	5.09732	0.000187244
1088	ILMN_1749915	1990717	C1orf63	-1.1119	9.47802	-5.09303	0.000188683
1569	ILMN_1797375	3830497	KLF12	-1.90482	6.37011	-5.0908	0.000189438
2612	ILMN_3224934	1580204	SFRS18	-0.79354	10.1745	-5.09033	0.000189597
373	ILMN_1682912	4060014	LOC441124	-0.970251	5.33648	-5.08803	0.000190379
2647	ILMN_3234089	7200097	N4BP2L2	-1.22358	8.78753	-5.08435	0.000191637
1791	ILMN_1826471	3830661		-1.72595	6.21895	-5.08035	0.000193012
314	ILMN_1677997	3850441	MAZ	-1.68851	8.47559	-5.07746	0.000194013
389	ILMN_1684278	830575	SNORD38A	-1.41133	5.75323	-5.07703	0.000194165
596	ILMN_1702226	3840553	C21orf34	-1.37319	6.49548	-5.06702	0.000197676
2848	ILMN_3262849	460452	LOC100128510	-2.06032	9.14159	-5.06643	0.000197886
2204	ILMN_2260756	6040598	GSDMB	-2.50066	7.75547	-5.06406	0.000198727
2214	ILMN_2272708	6200008	GIYD1	0.848037	5.51495	5.04974	0.000203896
1248	ILMN_1766435	5960278	WBP11	0.722391	11.5734	5.0338	0.000209813
785	ILMN_1720181	4880097	CLSTN1	1.23829	5.90937	5.03075	0.000210964
1888	ILMN_1912662	5340719		-1.85144	8.90544	-5.02892	0.000211658
1027	ILMN_1743345	1470474	ARMCX4	-1.59914	6.56521	-5.02873	0.000211734
2234	ILMN_2295879	940048	NGDN	-1.11128	5.66064	-5.02701	0.000212388
2309	ILMN_2345739	6200682	CAPRIN2	-0.731201	7.93307	-5.02651	0.00021258
1535	ILMN_1794539	4060176	KIF11	1.45537	7.33709	5.02423	0.000213453
2577	ILMN_3204734	7570228	LOC100134648	-1.26966	8.91672	-5.02216	0.000214246
1499	ILMN_1791006	5860253	AHI1	-1.29399	8.61327	-5.02181	0.000214382
1555	ILMN_1796288	5560300	COL5A3	2.36511	7.42342	5.0207	0.000214811
1816	ILMN_1855278	6560072		-2.11866	7.23613	-5.0171	0.000216204
2619	ILMN_3225761	2320291	MGC87895	-1.42982	11.6653	-5.01574	0.000216733
1026	ILMN_1743340	2630369	CHST14	1.06381	9.28047	5.01267	0.000217934
166	ILMN_1665331	940450	AMT	-1.41919	8.98452	-5.0125	0.000218001
2960	ILMN_3300471	6420603	LOC730255	-1.39695	11.5225	-5.01097	0.000218602
107	ILMN_1659894	1070408	SLC25A26	-1.19465	7.19092	-5.00698	0.000220176
752	ILMN_1717381	3890735	HOXD1	1.27476	6.05179	5.0034	0.000221599
2231	ILMN_2291644	1240600	SIRT5	-0.985647	6.168	-5.0034	0.000221599
677	ILMN_1709396	20706	PDCD10	-1.59529	7.24324	-4.99805	0.000223744
2749	ILMN_3241996	1410731	C6orf59	-1.19216	6.27172	-4.99637	0.00022442
2405	ILMN_2382990	1660196	HK1	0.759731	13.4444	4.99515	0.000224914
2104	ILMN_2169736	450400	PGBD4	-1.03535	6.11347	-4.99167	0.00022633
2698	ILMN_3238554	5260280	SNORA80	-1.73307	6.44097	-4.99127	0.000226493
2221	ILMN_2280568	5810050	ANKRD36	-1.62792	6.40575	-4.98509	0.00022903
776	ILMN_1719236	4730482	CDH5	1.04066	10.4718	4.98124	0.000230625
1416	ILMN_1782851	7560039	TAPBP	1.31728	6.05547	4.97855	0.000231746
601	ILMN_1702763	6350358	ZMYM1	-1.06081	8.83361	-4.97242	0.000234321
1298	ILMN_1771601	4850487	UFSP1	1.08688	5.97019	4.9705	0.000235136
2617	ILMN_3225634	1260593	LOC728782	-0.840824	14.5104	-4.96679	0.000236714
1321	ILMN_1773760	4050639	PAICS	0.994505	11.2429	4.96638	0.000236889
1809	ILMN_1851376	10600		1.23952	6.29929	4.96555	0.000237243
1795	ILMN_1832529	6200564		-1.13401	6.16628	-4.96494	0.000237506
1589	ILMN_1799082	2680129	ZNF609	1.20577	8.30685	4.96409	0.00023787
764	ILMN_1718303	4890707	PVRL2	0.835004	10.8343	4.9586	0.000240238
1015	ILMN_1742410	4290411	BCL2L1	0.86588	5.60617	4.9564	0.000241196
2580	ILMN_3206064	6180452	LOC646674	1.33495	7.28139	4.95529	0.000241679
815	ILMN_1722673	6290008	PCDHB4	1.66914	6.69058	4.95336	0.000242525
1950	ILMN_2078547	1240576	HSPC268	-1.79587	10.0733	-4.95162	0.000243286
857	ILMN_1727051	7330519	DDX19A	0.639189	8.91588	4.95158	0.000243305
945	ILMN_1736575	3890600	TRIM28	0.869992	9.78634	4.94906	0.000244416
1992	ILMN_2106107	6450192	FAM127C	1.45815	6.50612	4.94556	0.000245966
1878	ILMN_1905075	4260086		-1.1194	6.02048	-4.94226	0.000247439
869	ILMN_1728019	10136	PML	-1.82548	6.3429	-4.94102	0.000247994
1854	ILMN_1886493	5960095		-1.84221	8.93788	-4.94038	0.00024828
2080	ILMN_2151368	2060064	NOL12	-1.04124	8.54285	-4.93712	0.000249747
2532	ILMN_3181480	3290537	FLJ36131	-2.2532	10.2795	-4.93516	0.000250636
757	ILMN_1717990	5890064	CALD1	-2.24165	10.119	-4.93516	0.000250636
2021	ILMN_2123119	7210762	MFSD8	-0.736976	7.91419	-4.92903	0.00025343
2804	ILMN_3248703	1850273	SNORD99	-1.30663	6.72433	-4.9259	0.000254871
2169	ILMN_2221046	4280273	GM2A	1.44939	9.67188	4.92143	0.00025694
585	ILMN_1701007	4210228	PON3	-1.9629	6.27659	-4.91707	0.00025898
492	ILMN_1693471	510632	KLHL35	-1.25387	7.55509	-4.91438	0.000260244
2720	ILMN_3239895	4480750	LOC100134053	-1.74817	7.65442	-4.91357	0.000260626
1163	ILMN_1757627	4860437	ZMYND19	0.68543	8.70589	4.90477	0.000264814
489	ILMN_1693311	650519	TMBIM6	0.943632	14.1067	4.90103	0.000266618
1593	ILMN_1799667	1430129	KIF4A	1.50821	6.12381	4.90023	0.000267003
991	ILMN_1740395	7560328	RAVER1	0.885943	8.61811	4.89695	0.000268598
2597	ILMN_3214532	650735	LOC100131205	-1.5425	11.781	-4.89405	0.000270012
1082	ILMN_1749409	130594	LOC649864	-0.878065	5.91912	-4.8939	0.000270089
1451	ILMN_1785703	1850561	LMOD3	-2.06907	9.26899	-4.89061	0.000271702
157	ILMN_1664537	1440040	USP11	1.00741	9.37468	4.88945	0.000272277
2967	ILMN_3302356	780576	MGC87895	-0.977625	5.52172	-4.88313	0.00027542
148	ILMN_1663897	50132	ALS2CR16	-0.932686	5.66148	-4.88136	0.000276305
220	ILMN_1670539	1740541	LOC92017	-2.28489	8.29287	-4.87833	0.000277829
1277	ILMN_1768969	5080524	LBR	1.09282	7.48335	4.87334	0.000280357
1548	ILMN_1795679	830672	STMN2	-2.78867	6.3048	-4.87282	0.000280623
456	ILMN_1690473	2360537	NFKBIB	0.776	8.43532	4.87209	0.000280994
454	ILMN_1690295	3370201	LOC648343	-1.72093	7.22671	-4.87113	0.000281487
1456	ILMN_1786065	2940110	UHRF1	1.50589	9.42755	4.8699	0.000282114
599	ILMN_1702363	2570240	SULF1	1.82413	12.7761	4.86979	0.000282172
2751	ILMN_3242174	4280181	LOC652900	2.27742	6.75954	4.86967	0.000282233
1698	ILMN_1809850	2100431	RCN3	0.874612	11.2456	4.86836	0.000282907
1214	ILMN_1763605	5390707	DIDO1	-1.21869	7.70765	-4.86675	0.000283735
2157	ILMN_2209578	770424	CTGLF3	-1.18252	9.90921	-4.86665	0.000283788
2395	ILMN_2378670	5130110	SNX15	1.36405	6.6102	4.86592	0.000284162
1369	ILMN_1778226	10184	EXTL3	0.787359	9.19877	4.86218	0.000286102
1597	ILMN_1799856	7210017	NOMO2	0.957306	12.0074	4.8619	0.000286247
1936	ILMN_2070043	5870189	PPM1K	-1.57022	7.69504	-4.85971	0.000287391
1906	ILMN_2051900	2350543	EID2B	-1.81322	11.4318	-4.85791	0.000288334
2871	ILMN_3274045	2360390	LOC100130229	-2.14835	7.14526	-4.85746	0.000288567
2847	ILMN_3261439	3610427	LOC100128098	-2.15874	9.65402	-4.85743	0.000288586
568	ILMN_1699574	5720424	NRP1	0.954586	11.6982	4.85734	0.00028863
1112	ILMN_1752351	3120743	LAMP2	0.992042	11.0517	4.85645	0.000289102
304	ILMN_1677532	2570139	TARDBP	-1.04086	7.37361	-4.85559	0.000289555
1334	ILMN_1774739	5090070	MMP14	1.67076	7.95891	4.85452	0.000290118
386	ILMN_1683927	4120341	ITGAE	-1.35939	9.85551	-4.85278	0.000291034
1540	ILMN_1795025	3400279	NFX1	-1.46765	5.63822	-4.85265	0.000291104
45	ILMN_1655572	110048	C6orf59	-1.90881	6.56213	-4.85179	0.000291563
1564	ILMN_1796949	6290358	TPX2	1.5485	7.93642	4.85016	0.000292425
1946	ILMN_2075440	780632	PDIA3P	0.938923	10.5938	4.84959	0.000292733
2576	ILMN_3203666	5720110	LOC645001	0.919235	5.98239	4.84803	0.000293563
1482	ILMN_1789364	1570468	ZNF789	-1.16737	7.19295	-4.84799	0.000293584
146	ILMN_1663722	5820209	DNAJB5	0.931479	6.78318	4.84758	0.000293803
584	ILMN_1700822	430408	DPP3	1.06465	9.11395	4.84684	0.000294196
533	ILMN_1696485	1820398	HNRNPAB	1.40076	9.72451	4.84434	0.00029554
956	ILMN_1737561	1440452	LOC88523	-1.36666	9.7254	-4.84025	0.000297752
1382	ILMN_1779515	7330138	CSAD	-0.979803	6.1168	-4.83923	0.000298301
2860	ILMN_3267800	2510446	LOC100130276	-1.95195	6.90361	-4.83721	0.000299404
2664	ILMN_3236249	5360544	LOC727877	-1.26309	7.36571	-4.83637	0.00029986
1220	ILMN_1763837	5810612	ANPEP	1.43239	11.9341	4.83544	0.000300368
1447	ILMN_1785324	1660270	MTHFD1	0.843041	7.92675	4.83106	0.000302775
937	ILMN_1736008	6450475	YRDC	-1.19708	10.8262	-4.8288	0.000304028
2812	ILMN_3249286	1510228	SNORD12C	-0.979336	5.34199	-4.82779	0.000304585
139	ILMN_1662932	6350161	LCP1	1.26007	13.6366	4.8273	0.000304857
1340	ILMN_1775444	3130086	FLJ12078	-2.28138	7.83009	-4.82471	0.000306303
2677	ILMN_3237177	990332	FAM175A	-2.06169	10.8009	-4.82392	0.000306741
759	ILMN_1718046	4180307	ARNT2	1.83527	8.67471	4.82263	0.000307464
1846	ILMN_1879066	4290047		-1.42105	6.08777	-4.82262	0.000307467
2516	ILMN_2415979	5570593	KIAA1751	-2.03903	10.3253	-4.8191	0.000309449
1743	ILMN_1812777	5340100	MRPL35	0.877436	9.37914	4.81626	0.000311057
1411	ILMN_1782581	620204	DUSP7	0.722589	5.29985	4.81271	0.000313078
2983	ILMN_3305751	1070619	LOC729858	-1.43056	5.79939	-4.80998	0.000314643
1662	ILMN_1806818	6290494	MCM3	0.916202	9.4462	4.808	0.000315777
1617	ILMN_1802157	5570309	THOC1	-0.768816	9.31312	-4.80618	0.000316829
1573	ILMN_1797604	1070754	CAP1	0.736793	14.1637	4.80403	0.000318078
292	ILMN_1676407	2640767	LOC646100	-1.47191	5.66129	-4.8029	0.000318731
422	ILMN_1687592	1400376	WWC3	0.86417	9.44056	4.80236	0.000319049
2202	ILMN_2258749	6590050	BAIAP2	1.08878	6.29452	4.80005	0.000320398
834	ILMN_1724250	1940021	GRN	1.54565	12.7551	4.79953	0.000320702
23	ILMN_1653205	1510452	C8orf59	-1.3256	11.2271	-4.79738	0.000321963
664	ILMN_1708369	3190301	EPS15L1	0.935482	7.90378	4.79632	0.000322588
2414	ILMN_2386269	5570546	U2AF1L4	-1.03595	6.57376	-4.79556	0.000323034
566	ILMN_1699383	70092	POLR2J4	-2.00758	7.1382	-4.7921	0.000325086
1979	ILMN_2099249	2260070	MTERF	-1.09636	8.04067	-4.7911	0.000325677
2627	ILMN_3226875	4040026	LOC728590	-1.73696	11.1784	-4.79068	0.000325926
2010	ILMN_2117569	3870450	DEM1	-1.78347	9.52041	-4.78885	0.000327019
2337	ILMN_2356632	130075	NCK2	1.1138	6.62272	4.78571	0.000328903
2345	ILMN_2359887	3710010	PPP2R5D	1.13739	6.12841	4.78554	0.000329002
2604	ILMN_3218003	2140674	LOC728142	-1.1443	7.83403	-4.77987	0.000332429
2304	ILMN_2340877	6770204	MEN1	0.6403	7.40739	4.77771	0.000333747
854	ILMN_1726496	6350332	SEL1L	1.09024	6.73938	4.77678	0.000334316
2312	ILMN_2347380	6520594	ARHGEF11	1.05804	6.63652	4.77599	0.000334797
1895	ILMN_2038778	2640091	GAPDH	0.956309	14.0264	4.77504	0.000335382
1633	ILMN_1803728	2940630	SLC35E4	1.23818	6.08023	4.77183	0.000337357
418	ILMN_1687316	5310458	NCDN	0.879938	7.82427	4.77142	0.000337613
2491	ILMN_2407851	4060017	IL17RD	-1.95924	9.79344	-4.77097	0.00033789
2152	ILMN_2206746	460767	BGN	1.00825	15.0479	4.75699	0.000346648
1474	ILMN_1788468	4880132	ARGLU1	-0.84236	11.1003	-4.75413	0.000348468
2639	ILMN_3231550	3780494	LOC100131718	-2.10873	9.22126	-4.75253	0.000349493
1866	ILMN_1899903	5360296		-1.23464	7.62851	-4.74929	0.000351574
2024	ILMN_2123559	460564	FAM73A	-1.85882	9.73968	-4.74906	0.000351717
859	ILMN_1727165	1050477	LOC644852	-2.01805	8.09366	-4.74888	0.000351835
1740	ILMN_1812669	4060703	HTRA3	1.3817	7.98303	4.74538	0.000354102
623	ILMN_1704079	3420372	RBM38	1.34908	6.45074	4.74488	0.000354425
1153	ILMN_1756784	7160142	FREQ	1.29758	9.94061	4.74039	0.000357353
1404	ILMN_1782167	6960220	RPL32	-0.998601	5.98601	-4.73961	0.000357862
362	ILMN_1681590	4040376	LARP1	0.985519	9.8282	4.73619	0.000360115
1706	ILMN_1810420	4220187	DYSF	1.70971	11.6715	4.731	0.000363561
83	ILMN_1658327	1240097	BAZ1A	1.04844	7.39484	4.72959	0.000364503
2803	ILMN_3248649	5340088	LOC100134144	-2.02121	7.7208	-4.72948	0.000364578
1988	ILMN_2104356	6060612	COL1A2	1.44249	15.0849	4.72846	0.000365261
2373	ILMN_2370772	150577	EIF4G1	1.06034	10.1773	4.72764	0.000365812
2565	ILMN_3201153	2470189	LOC727901	1.62932	6.55838	4.72657	0.000366529
2780	ILMN_3245380	1780189	ZNF860	-1.75905	6.63677	-4.72258	0.000369221
527	ILMN_1695991	2030400	COLQ	-1.43237	7.29733	-4.72211	0.000369538
1949	ILMN_2077680	610154	CLDND2	-1.26767	8.09032	-4.72081	0.000370422
628	ILMN_1704704	540202	LOC344405	-1.04005	5.24096	-4.71178	0.000376616
375	ILMN_1683129	6280524	CCNL1	-0.903155	6.14119	-4.71083	0.000377277
2937	ILMN_3293681	2640082	LOC390940	-1.08188	7.81132	-4.71022	0.000377697
684	ILMN_1709795	110382	RAC2	1.58847	13.8937	4.70983	0.000377968
2880	ILMN_3275936	1850634	LOC100133277	-1.42307	6.9259	-4.70734	0.000379706
1711	ILMN_1810852	4120086	LAMC1	1.19759	12.511	4.70634	0.000380403
1383	ILMN_1779735	4590615	C7orf59	-1.07593	11.7331	-4.70629	0.000380437
2908	ILMN_3285162	1440577	LOC100131541	-1.95866	7.7307	-4.70112	0.000384071
1972	ILMN_2094776	450554	CCNL1	-0.72963	9.27318	-4.69736	0.000386735
609	ILMN_1703180	4810343	ETV3	-0.991824	6.19906	-4.69156	0.000390881
225	ILMN_1671005	6660768	IRF2BP2	0.914207	8.8894	4.69145	0.000390958
2097	ILMN_2161357	2120376	C6orf111	-0.757216	9.35695	-4.69099	0.000391294
1933	ILMN_2066756	1940632	NCAPG2	1.42928	6.98349	4.68992	0.000392064
355	ILMN_1681008	1940561	CGRRF1	-1.15795	9.15257	-4.68927	0.000392528
306	ILMN_1677691	3310259	LOC648852	-1.99078	8.91318	-4.68567	0.000395142
1420	ILMN_1783253	610370	DDX12	-1.15106	5.71412	-4.68015	0.000399177
1398	ILMN_1781816	1850575	CHD6	0.786699	7.03282	4.67705	0.000401459
465	ILMN_1691458	3120519	SYPL1	0.878576	7.97817	4.67481	0.000403122
2000	ILMN_2110084	6280066	ZNF124	-1.04746	5.50379	-4.66812	0.000408119
2980	ILMN_3305169	4390053	LOC728809	-1.84821	12.1531	-4.666	0.000409713
1227	ILMN_1764571	4210630	ARHGAP23	1.10152	11.1469	4.66144	0.00041317
1255	ILMN_1767111	7040554	ANO10	0.871457	9.14383	4.6597	0.000414503
947	ILMN_1736650	670392	JMJD2A	0.829461	6.9886	4.65966	0.00041453
2957	ILMN_3299579	1170348	LOC729142	-0.953374	8.43253	-4.65829	0.000415575
892	ILMN_1731014	3420767	HEMK1	-1.54341	6.26368	-4.65617	0.00041721
1852	ILMN_1885771	870551		-1.19526	5.93423	-4.65374	0.000419082
256	ILMN_1673215	1500164	PCBP1	0.691044	13.7587	4.65312	0.000419555
2165	ILMN_2215382	4390661	DDX51	-1.8655	11.4398	-4.65056	0.000421541
2902	ILMN_3283090	2940309	LOC391169	-1.65182	8.38333	-4.64991	0.000422048
1180	ILMN_1759411	60220	C16orf79	-1.21529	6.28383	-4.64991	0.000422051
1574	ILMN_1797816	6400349	RPTOR	0.778657	6.47872	4.64978	0.000422149
617	ILMN_1703617	4880561	AHSA1	0.775142	10.3911	4.64895	0.000422801
2362	ILMN_2366634	160170	PKM2	1.00421	13.2891	4.64809	0.000423467
2071	ILMN_2147105	1230278	LOC440348	-0.960209	9.34521	-4.64697	0.000424345
1351	ILMN_1776325	6330754	UBE2Q1	0.601275	9.25884	4.64524	0.000425703
441	ILMN_1689353	7200427	APLN	1.8496	6.74517	4.64287	0.00042757
1276	ILMN_1768870	5090403	CAPZA2	-1.01151	12.4223	-4.64173	0.000428467
567	ILMN_1699521	4570075	KIAA1641	-1.77131	8.03592	-4.6401	0.000429759
1666	ILMN_1807031	4200253	C14orf28	-1.23391	7.01045	-4.6381	0.000431353
2094	ILMN_2160160	10356	SNORD36C	-0.960367	6.64498	-4.63788	0.000431524
2572	ILMN_3202396	650685	LOC390735	-1.78999	6.47722	-4.63685	0.000432345
2875	ILMN_3274666	7100523	LOC727826	-1.11351	10.2039	-4.63652	0.000432613
1890	ILMN_1916292	2000682		-1.69359	5.91965	-4.63519	0.000433671
1995	ILMN_2106380	3370128	TNFSF15	-1.7994	7.85754	-4.63485	0.000433945
2870	ILMN_3273854	1570722	HNRNPA2B1	-1.67792	8.20007	-4.63451	0.000434221
2496	ILMN_2408796	2260039	C19orf28	1.35312	7.79198	4.63361	0.000434937
1061	ILMN_1746457	2140064	GTF3C2	0.598281	10.6325	4.63245	0.000435875
168	ILMN_1665540	2570482	LOC728417	-0.886235	5.96728	-4.63168	0.000436492
2224	ILMN_2285713	2060110	TDP1	-1.65661	9.83685	-4.63062	0.000437345
2494	ILMN_2408430	4570242	LARGE	1.00287	6.73728	4.63054	0.000437411
1492	ILMN_1790460	580044	ZNF574	1.108	6.07459	4.62947	0.000438274
1767	ILMN_1815130	670296	MICALL1	1.33533	7.86849	4.62822	0.000439292
676	ILMN_1709334	780296	TM9SF1	1.36983	10.0673	4.62648	0.000440704
81	ILMN_1658231	5420192	NACC1	1.02692	6.27163	4.62596	0.000441128
130	ILMN_1662192	6620608	ZNF248	-0.905479	7.55012	-4.62489	0.000442001
87	ILMN_1658579	4230228	CDK5RAP3	-1.40827	6.57617	-4.62283	0.000443691
2941	ILMN_3294134	1190121	LOC389765	-2.29115	8.9724	-4.62244	0.000444007
1418	ILMN_1783060	6860132	SLC25A20	-1.85987	6.07549	-4.62082	0.000445341
1317	ILMN_1773117	510576	BCOR	0.921298	9.36205	4.62034	0.000445737
2654	ILMN_3235637	2630246	LOC100128288	-1.75225	10.4707	-4.62021	0.000445844
2711	ILMN_3239343	3440441	STAG3L3	-2.0403	8.69314	-4.61914	0.000446723
2431	ILMN_2391931	4890224	SLC35A2	1.1238	5.77169	4.61754	0.000448049
2210	ILMN_2268409	3190113	VPS13B	-1.52484	6.66722	-4.61751	0.000448075
2708	ILMN_3239164	2350110	2017-09-13	-1.18565	6.10465	-4.6168	0.000448663
910	ILMN_1732967	7560037	KIAA1949	1.03906	12.006	4.61672	0.000448724
996	ILMN_1740685	2640463	LOC652541	-1.02478	7.39867	-4.61319	0.000451664
2075	ILMN_2149547	1400731	RASSF10	0.972597	5.4201	4.61215	0.000452532
29	ILMN_1653794	7160475	C6orf160	-1.44983	12.037	-4.61201	0.00045265
2122	ILMN_2185563	7400114	ANKRA2	-0.783658	9.25703	-4.61043	0.000453974
343	ILMN_1679978	4900356	WBSCR16	0.868103	7.92833	4.61041	0.000453992
2525	ILMN_3178553	380497	LOC100128126	-1.86396	6.97722	-4.60973	0.00045456
2930	ILMN_3291705	5050711	LOC645978	-0.950109	5.62262	-4.6063	0.000457457
2162	ILMN_2212823	6660487	ZNF577	-1.7293	8.88954	-4.60593	0.000457771
91	ILMN_1658821	1440438	SAMD1	1.09565	6.55526	4.60526	0.000458334
488	ILMN_1693225	5310162	LOC646897	-1.08562	5.82604	-4.60431	0.000459146
2246	ILMN_2307861	2470114	COL6A3	1.56556	14.0427	4.60425	0.00045919
965	ILMN_1738383	1580292	EEF2	0.872567	14.0429	4.60187	0.000461222
959	ILMN_1737837	3840093	LOC649711	-0.960823	5.46519	-4.6005	0.000462395
998	ILMN_1740737	1500129	DCPS	0.954302	8.06498	4.59797	0.000464563
258	ILMN_1673409	4250678	MGC16121	-1.2297	6.82946	-4.59533	0.000466834
1271	ILMN_1768600	4880711	LOC652264	-0.961976	5.885	-4.59472	0.000467365
2600	ILMN_3215367	1940025	LOC100131360	1.01176	7.75176	4.59199	0.000469734
1786	ILMN_1823809	4610184		-1.90347	8.26171	-4.59174	0.000469952
39	ILMN_1654890	2000142	LENG8	-1.41327	6.89302	-4.59169	0.000469996
361	ILMN_1681543	7570192	RHBDD1	0.811772	8.74631	4.59139	0.000470259
767	ILMN_1718646	1170736	MMP15	1.10521	6.44235	4.5911	0.000470508
14	ILMN_1652434	5310161	MTHFD2L	-0.822056	7.49948	-4.59023	0.000471268
316	ILMN_1678097	2100746	KIAA2010	-1.08991	6.51089	-4.58824	0.000473009
173	ILMN_1665909	620300	LASP1	0.997414	13.8746	4.58355	0.000477135
771	ILMN_1718936	650112	LST1	-1.63458	8.66793	-4.58233	0.000478209
1009	ILMN_1741684	70433	SMPD1	0.860494	7.84403	4.5812	0.000479216
711	ILMN_1712684	4860646	FAM20C	1.18407	11.9432	4.57801	0.000482056
1083	ILMN_1749583	5860240	KIAA1285	0.700541	7.02514	4.57556	0.000484254
1	ILMN_1343295	4490161	GAPDH	0.89504	13.6917	4.57488	0.000484862
2020	ILMN_2122511	3370300	CCBE1	-1.85128	10.7319	-4.57256	0.000486947
1932	ILMN_2065783	2640110	EXOC2	0.941549	8.87417	4.57256	0.000486951
2406	ILMN_2383077	460021	SLC39A7	0.802996	7.47231	4.57231	0.000487178
2915	ILMN_3287157	5090711	LOC440575	-0.772838	14.66	-4.57067	0.000488662
2284	ILMN_2330948	1430259	ARF1	0.835229	10.0543	4.57018	0.000489103
705	ILMN_1712231	2570288	SH3YL1	-1.31364	8.85956	-4.56862	0.000490523
1509	ILMN_1791873	5310259	COG1	0.672809	8.63027	4.56778	0.000491282
1261	ILMN_1767661	770072	LOC648907	-1.09304	7.00943	-4.56603	0.000492886
2287	ILMN_2331205	3400450	CHKB	-0.847395	9.94091	-4.56539	0.000493468
2544	ILMN_3187848	840132	FLJ45513	-1.70488	6.05931	-4.56511	0.000493727
1996	ILMN_2106656	2940541	BLZF1	-1.83739	8.86725	-4.56394	0.000494799
530	ILMN_1696065	1980360	SDF4	0.837947	11.234	4.56264	0.000495992
2953	ILMN_3298511	160504	LOC728537	-1.44855	6.41608	-4.56181	0.00049676
1651	ILMN_1805064	6220112	SCARNA9	-2.12349	8.33916	-4.56162	0.000496926
2069	ILMN_2146372	5290193	KCTD6	-0.90663	9.26596	-4.56096	0.000497539
844	ILMN_1724994	5890279	COL4A2	2.34183	9.517	4.56058	0.000497887
206	ILMN_1669268	1980050	MEX3D	1.67974	7.27381	4.55977	0.000498642
824	ILMN_1723685	2630243	PCDHB10	1.19721	5.74918	4.55909	0.000499267
1926	ILMN_2061419	6040670	CYCSL1	-2.25139	7.86316	-4.55896	0.000499389
2143	ILMN_2200659	1050475	SNHG5	-1.36091	11.4423	-4.55856	0.000499761
2002	ILMN_2110751	6280731	CHRNA5	-1.71747	10.0542	-4.55655	0.000501627
2052	ILMN_2137464	1070612	DVL3	1.0944	10.0189	4.55638	0.000501783
32	ILMN_1654313	6480274	LOC730995	-1.69472	7.00739	-4.55596	0.000502174
1195	ILMN_1760858	7150678	RAB8A	0.685999	11.7581	4.55409	0.000503925
1671	ILMN_1807283	2470215	NDST1	1.32137	9.29622	4.55126	0.000506576
410	ILMN_1686662	1980259	C15orf28	-1.43231	6.46788	-4.551	0.000506823
1415	ILMN_1782753	5820482	LOC153684	-1.0999	5.95351	-4.54831	0.000509357
1672	ILMN_1807359	1940048	CLEC11A	1.88012	10.9184	4.54806	0.000509592
2710	ILMN_3239225	2060551	RNY3	-1.67836	8.54343	-4.54786	0.000509782
2840	ILMN_3257004	520494	LOC100130476	-0.987847	6.6889	-4.54763	0.000509998
742	ILMN_1716336	670500	CKAP5	1.31803	6.2561	4.54538	0.000512139
100	ILMN_1659405	2230167	LOC653773	-0.9159	11.758	-4.54461	0.000512866
1374	ILMN_1778691	3120075	TIA1	-1.15086	8.22126	-4.54147	0.000515873
814	ILMN_1722634	6520026	NUCB1	0.837554	14.6389	4.54077	0.000516541
555	ILMN_1698020	1190446	DLC1	-2.40339	9.24025	-4.54001	0.000517273
1483	ILMN_1789384	290441	QSOX2	0.80623	8.13559	4.53991	0.000517363
1074	ILMN_1748616	5810452	GTF2F1	1.05718	10.3365	4.53905	0.000518198
2031	ILMN_2126706	3420593	LMNB1	1.23487	7.29183	4.53869	0.000518542
879	ILMN_1729453	7570196	TSPAN9	1.24551	12.3775	4.53553	0.000521593
963	ILMN_1738150	520133	SUMO2	-0.989474	10.959	-4.53525	0.000521864
2081	ILMN_2151441	3930730	FAM103A1	-1.13237	9.48543	-4.53455	0.000522543
1490	ILMN_1790249	1110551	F8A1	1.01833	10.4707	4.53409	0.000522995
1478	ILMN_1788887	2970338	LOC338799	-1.39911	6.22021	-4.53388	0.0005232
1945	ILMN_2075436	780603	PDIA3P	0.822576	8.88279	4.53384	0.000523235
1109	ILMN_1751958	450445	NSUN5	-1.07973	8.7284	-4.53094	0.000526058
1687	ILMN_1808873	3170095	C9orf110	1.13676	6.10161	4.52997	0.000527013
532	ILMN_1696463	5810398	SPI1	0.838213	12.1053	4.52994	0.000527041
2006	ILMN_2115218	6900674	ANKRD10	-0.82687	9.86601	-4.52945	0.000527518
720	ILMN_1713751	6900209	ADAM19	1.44491	10.749	4.52909	0.000527872
2129	ILMN_2189842	4610201	SNORA10	-1.042	6.43358	-4.52904	0.000527921
406	ILMN_1685854	5810273	C5orf53	-1.0626	9.05994	-4.52896	0.000527998
2769	ILMN_3244319	650564	CCDC125	-1.77587	10.8942	-4.52613	0.000530783
1737	ILMN_1812571	3390192	RAB35	0.795146	10.3088	4.52602	0.000530893
421	ILMN_1687538	240333	ETS1	0.816639	11.9892	4.52407	0.000532825
190	ILMN_1667932	2340446	LOC652726	-1.68071	7.47906	-4.51975	0.000537119
1396	ILMN_1781516	780753	SUPT16H	0.665285	11.6432	4.51972	0.000537148
2629	ILMN_3227529	7000040	LOC729236	-1.40383	11.2024	-4.51845	0.000538421
2404	ILMN_2382354	2350468	SENP7	-0.817325	9.20298	-4.51787	0.000539001
176	ILMN_1666482	1260201	SP2	0.85515	8.81169	4.51759	0.00053928
49	ILMN_1655720	6020400	CNNM4	0.877866	6.57025	4.51714	0.000539736
2498	ILMN_2409167	4780615	ANXA2	0.752063	14.9513	4.51685	0.000540025
2168	ILMN_2219618	7380390	LOC90586	-1.68757	11.756	-4.51578	0.000541099
2457	ILMN_2397776	7000333	ASB6	0.92651	6.71856	4.51486	0.000542033
1503	ILMN_1791375	3710711	STAG3L2	-1.92597	8.92063	-4.51465	0.00054224
1733	ILMN_1812403	6450138	BCAP31	0.76448	13.0421	4.51182	0.000545102
1413	ILMN_1782745	2900132	RBL1	1.1441	6.4118	4.50842	0.000548564
1526	ILMN_1793386	620504	MED12	0.842608	9.38723	4.5077	0.0005493
2051	ILMN_2136177	4560139	CNOT6	0.779478	8.75194	4.50756	0.000549442
2973	ILMN_3304003	4640291	LOC729208	-1.68025	9.53037	-4.50716	0.000549858
1295	ILMN_1771084	6580735	ACSM3	0.795121	5.67657	4.5043	0.000552787
44	ILMN_1655429	1690681	TNFAIP1	1.12582	10.7246	4.50325	0.00055387
2068	ILMN_2145670	6940102	TNC	1.35538	12.739	4.50165	0.000555523
30	ILMN_1653836	6200025	C11orf41	2.45712	8.21989	4.50046	0.000556759
801	ILMN_1721876	780270	TIMP2	1.30869	14.2632	4.49999	0.000557243
222	ILMN_1670640	4010092	ZNF664	1.24242	6.55335	4.49944	0.000557815
2958	ILMN_3299682	4250722	LOC729780	-1.32086	6.97994	-4.49896	0.000558314
284	ILMN_1675462	5550070	LSM6	-0.818365	7.34687	-4.49864	0.00055865
2727	ILMN_3240226	4920706	LOC791120	-1.82979	8.84675	-4.49848	0.000558812
2262	ILMN_2317730	4670603	ELMO2	0.801688	9.99901	4.4983	0.000559003
1604	ILMN_1800750	20431	ZNF692	-1.09254	8.36014	-4.49726	0.000560085
1960	ILMN_2086612	4250634	CMAH	-1.29958	8.18926	-4.49453	0.00056294
390	ILMN_1684346	6200187	TNFAIP8L1	1.12174	7.39884	4.49391	0.000563592
1614	ILMN_1801928	4180343	YWHAZ	0.894538	13.7919	4.49376	0.000563751
46	ILMN_1655577	2760242	TIAM1	1.13846	8.44876	4.49357	0.000563952
1241	ILMN_1765606	4590593	YAF2	-0.751936	8.4627	-4.49229	0.000565298
1556	ILMN_1796336	150148	MAP1S	0.942435	10.3708	4.49185	0.000565762
1031	ILMN_1743499	7200356	POLDIP2	1.04475	8.73428	4.49049	0.000567189
852	ILMN_1726153	5910546	MGC4677	-1.78738	6.52926	-4.48981	0.000567917
165	ILMN_1665289	2480026	FLJ22222	0.963295	6.72246	4.48942	0.000568323
1506	ILMN_1791770	6840561	SMARCC2	1.12458	6.364	4.48809	0.000569739
1059	ILMN_1746090	2570692	STT3A	1.16731	10.9769	4.4877	0.00057015
2380	ILMN_2373377	7000220	RTN2	0.903586	5.86046	4.48722	0.000570654
40	ILMN_1655163	6180050	STK24	0.774878	12.2391	4.48683	0.000571078
2925	ILMN_3290199	1240035	LOC441073	-0.724766	13.98	-4.48651	0.000571414
2610	ILMN_3223500	3940521	LOC728903	-1.7516	10.2055	-4.48319	0.000574958
2744	ILMN_3241626	4010736	QRFPR	-1.52414	10.8907	-4.48232	0.000575895
2158	ILMN_2209993	1940402	PLIN5	-1.84597	8.32335	-4.48229	0.000575925
1419	ILMN_1783161	1510095	DAB2IP	0.869554	7.10482	4.48046	0.000577897
2942	ILMN_3294197	6940347	LOC100132942	-1.67675	6.35575	-4.47896	0.000579511
1359	ILMN_1777477	2140347	C9orf106	-2.18219	6.21321	-4.4767	0.000581964
101	ILMN_1659470	1470072	PBRM1	0.994445	7.85561	4.47416	0.000584722
1251	ILMN_1766652	6900397	MOCS3	0.860198	5.51155	4.47266	0.000586365
1052	ILMN_1745620	2370538	KRCC1	-0.958652	10.5578	-4.47173	0.000587385
482	ILMN_1692511	1430537	TMEM106C	-1.24355	10.3541	-4.47169	0.000587421
1708	ILMN_1810436	620072	DNAJC27	-0.900724	8.24405	-4.47148	0.000587653
2211	ILMN_2269256	2450411	DNAJC12	1.90212	6.91906	4.47026	0.000589
1628	ILMN_1803073	5720465	DNAJC12	1.69843	7.323	4.47	0.000589276
1007	ILMN_1741398	4810220	KIAA0406	0.612654	7.88562	4.46942	0.000589924
1544	ILMN_1795407	3170315	CRYZL1	-0.662647	6.00019	-4.46835	0.000591102
1196	ILMN_1761113	520196	GNL2	0.686663	11.2938	4.46786	0.000591639
735	ILMN_1715392	2260615	PRPF3	-0.798387	10.3626	-4.46747	0.000592074
321	ILMN_1678730	3310056	NOMO1	1.88027	9.87076	4.46596	0.000593735
414	ILMN_1686968	7040270	ZNF362	0.763143	10.5503	4.4653	0.000594476
1670	ILMN_1807234	670209	ZNF700	-0.785602	7.17245	-4.46401	0.000595904
2144	ILMN_2201533	2340521	C17orf61	-0.719849	12.5095	-4.46381	0.000596122
2472	ILMN_2402556	6380753	ZHX1	1.05758	5.98478	4.46231	0.000597796
1542	ILMN_1795243	6200747	LOC220433	-0.795976	11.7413	-4.46169	0.00059849
1952	ILMN_2078724	7160747	C14orf153	-1.59297	10.8987	-4.46017	0.000600192
219	ILMN_1670517	5080619	SULT1A3	0.673848	8.42094	4.46012	0.000600251
320	ILMN_1678692	3440053	MPRIP	1.27913	9.06069	4.45938	0.000601078
1262	ILMN_1767894	6380338	POLB	-0.943181	10.2761	-4.45802	0.000602605
644	ILMN_1706357	1470673	RFX2	0.819049	6.00338	4.45791	0.00060273
872	ILMN_1728710	780471	ZNF816A	-0.893682	9.33648	-4.45778	0.000602875
2359	ILMN_2365307	5900575	CD276	1.12603	11.5717	4.45771	0.000602954
2514	ILMN_2415748	2230615	WSB1	-1.0305	11.7313	-4.45667	0.000604126
2806	ILMN_3248781	5130379	SDHAP2	-1.29074	10.6068	-4.45601	0.000604869
1148	ILMN_1755883	3780528	RPS27A	-1.23049	11.601	-4.45582	0.000605081
2242	ILMN_2304624	3800309	EIF4H	1.10336	13.0314	4.45571	0.000605212
153	ILMN_1664398	630095	LOC651621	-0.811505	5.68601	-4.45565	0.000605273
537	ILMN_1696757	7000240	TTC14	-1.06216	8.12284	-4.45434	0.000606757
2372	ILMN_2370535	6280735	GAS2L1	1.24173	6.93443	4.4543	0.000606801
1123	ILMN_1753411	2000553	LOC221442	-1.40207	6.56941	-4.45128	0.000610236
666	ILMN_1708486	2230242	CNN2	1.51026	6.3343	4.4512	0.000610324
2632	ILMN_3228108	50615	LOC728693	-0.745268	14.5427	-4.44965	0.000612104
2705	ILMN_3238814	5860669	LOC100170939	-1.84105	7.50233	-4.44818	0.00061378
870	ILMN_1728048	2030672	LOC158160	-0.923622	7.78573	-4.44771	0.000614324
1903	ILMN_2049364	1090646	FAM119A	-1.50085	11.4099	-4.44765	0.000614388
2739	ILMN_3241051	7150689	LOC644907	-0.92676	12.977	-4.44189	0.000621043
1822	ILMN_1859207	6960075		-1.88696	7.21999	-4.44176	0.000621185
2851	ILMN_3264112	290095	LOC100129362	-1.51869	12.0358	-4.44045	0.000622715
2952	ILMN_3298410	2260161	LOC729120	-1.98123	9.76885	-4.43936	0.000623985
1640	ILMN_1803968	6100678	LOC641972	1.0277	6.45279	4.43917	0.000624208
2360	ILMN_2366041	2650762	ITM2C	1.49444	11.0853	4.43904	0.000624358
254	ILMN_1672987	1940753	LOC653596	-0.837561	5.84361	-4.43809	0.000625463
1257	ILMN_1767377	3060524	LOC153561	-1.5393	7.94796	-4.43785	0.000625742
2864	ILMN_3270846	360360	LOC100129343	-0.673363	5.33471	-4.43779	0.000625816
1701	ILMN_1810055	6250553	ITFG3	0.836387	10.1057	4.4369	0.000626856
1779	ILMN_1817275	1450577		-0.839476	5.59739	-4.43664	0.000627167
516	ILMN_1695362	6110053	ZNF32	-1.07966	9.93298	-4.4354	0.000628623
110	ILMN_1660261	3440112	TDRD6	-0.791501	5.92662	-4.43397	0.000630301
69	ILMN_1657204	7160753	SAE1	0.573406	12.5584	4.43169	0.000632992
350	ILMN_1680453	1110669	ITM2C	1.42991	10.6947	4.43138	0.000633363
1880	ILMN_1907834	630121		-1.6825	8.57782	-4.4307	0.00063417
895	ILMN_1731180	2970390	EXOC2	1.04537	7.93951	4.4296	0.000635469
278	ILMN_1674926	2490142	C19orf35	1.17451	5.83705	4.42884	0.000636377
2861	ILMN_3269052	6370347	LOC100129541	-1.32214	5.41663	-4.42715	0.000638388
966	ILMN_1738420	1850136	TMEM201	1.01649	5.86898	4.42644	0.000639234
696	ILMN_1711091	7320670	TSC22D1	1.00819	6.35342	4.4264	0.000639292
651	ILMN_1707070	4120386	PCOLCE	1.42895	13.6322	4.42619	0.000639534
633	ILMN_1705266	5490750	RELA	0.866876	6.80606	4.42376	0.000642456
837	ILMN_1724422	6940358	SELL	1.50601	8.91583	4.42101	0.000645766
867	ILMN_1727923	6270056	ZNF140	-1.27354	7.41824	-4.42078	0.000646049
2412	ILMN_2385173	2360768	U2AF2	0.714482	5.45862	4.42031	0.000646611
1549	ILMN_1795697	4250747	PTP4A2	-1.81686	8.50796	-4.41978	0.000647254
2329	ILMN_2354515	4570091	NDUFAF3	0.742107	13.4245	4.41958	0.000647493
1368	ILMN_1778202	6900437	FLJ40722	-1.76572	9.4247	-4.41908	0.000648102
509	ILMN_1694671	870379	ZFAND2A	-1.03826	10.3227	-4.41903	0.000648166
204	ILMN_1669201	7100039	ABCF2	0.845613	6.92446	4.41885	0.000648383
2277	ILMN_2326712	1240201	BACE2	1.059	9.87671	4.41871	0.000648556
2225	ILMN_2286014	2600273	CATSPER2	-1.71816	11.4266	-4.41815	0.000649229
605	ILMN_1703009	4830059	FAM20C	1.8475	6.58175	4.41715	0.000650447
2522	ILMN_3177532	5220360	CECR4	-1.0836	5.87788	-4.41627	0.000651516
2436	ILMN_2392940	2320307	CEP250	0.992157	6.08028	4.41619	0.000651613
2420	ILMN_2388177	3360609	SPATA7	-1.01228	7.52073	-4.41524	0.000652779
1690	ILMN_1809141	1430767	ING4	-0.967023	8.57912	-4.41419	0.000654062
1273	ILMN_1768754	1570039	PILRB	-1.46779	9.09121	-4.41377	0.000654581
475	ILMN_1692145	7610528	ZNF14	-1.57912	11.9846	-4.41217	0.000656544
2699	ILMN_3238570	5420491	EIF3CL	0.886811	5.81344	4.41164	0.000657198
603	ILMN_1702858	2760121	ADHFE1	-1.19737	7.6116	-4.41104	0.000657927
1758	ILMN_1813911	6650240	HEXA	1.1951	7.352	4.40772	0.000662032
1226	ILMN_1764414	540136	SOS2	0.932248	7.29775	4.40655	0.000663484
2273	ILMN_2323491	2510279	NUP62	0.785181	8.13887	4.40619	0.000663937
1879	ILMN_1905310	1740709		-1.09958	5.96964	-4.40567	0.000664582
1281	ILMN_1769409	70753	C9orf123	-0.906579	9.11544	-4.40484	0.000665612
901	ILMN_1731783	3370164	ATP1A1	0.799487	11.3166	4.39934	0.000672511
1308	ILMN_1772645	7560452	AGK	0.816608	9.34602	4.39838	0.000673714
822	ILMN_1723486	7150661	HK2	1.11748	9.06055	4.39811	0.000674055
2897	ILMN_3282395	2060280	LOC646966	-1.64069	7.10874	-4.39693	0.000675554
2292	ILMN_2334242	7510470	CREB1	-1.51099	10.8005	-4.39637	0.000676254
211	ILMN_1669663	2030110	BCR	0.835392	6.05321	4.39579	0.000676997
2776	ILMN_3244987	580463	KIAA0895L	-0.786665	7.1486	-4.39387	0.000679442
59	ILMN_1656382	1740681	BOLA2	0.798463	5.81932	4.39332	0.000680142
657	ILMN_1707391	7570328	STXBP4	0.882611	6.13065	4.39223	0.000681533
2393	ILMN_2378257	3310167	SDF4	1.07544	8.9486	4.39059	0.000683621
808	ILMN_1722223	6900300	LOC728452	-1.80608	6.03598	-4.38891	0.000685782
2691	ILMN_3238078	2690619	SNORA45	-1.1011	6.369	-4.38884	0.000685877
1030	ILMN_1743476	840195	LOC653829	-2.06754	7.49124	-4.38875	0.000685982
2315	ILMN_2349129	6760274	DPP3	1.02367	9.34175	4.38865	0.000686113
2028	ILMN_2124769	4150053	YBX1	0.657598	13.8591	4.38784	0.000687155
2992	ILMN_3307772	3440477	PACSIN2	0.716119	7.42482	4.38654	0.000688838
2120	ILMN_2184640	5960132	NOLC1	1.17485	7.63765	4.38363	0.000692606
2884	ILMN_3276822	2120189	LOC645726	0.734554	5.47084	4.38347	0.000692816
287	ILMN_1675848	4730392	MYL12A	0.630082	14.4814	4.38273	0.000693774
180	ILMN_1666746	4640286	LOC153561	-1.23319	6.60198	-4.38217	0.000694502
558	ILMN_1698478	1690711	SNAPC2	0.813243	10.217	4.38075	0.000696357
1858	ILMN_1891368	6290523		-1.17042	5.81531	-4.38001	0.000697319
2693	ILMN_3238183	1260646	BMS1P5	-1.56015	11.6678	-4.37999	0.000697347
1613	ILMN_1801553	2970674	LEO1	1.14784	8.71988	4.37724	0.000700962
1568	ILMN_1797318	6660497	HSPA14	-0.873824	8.82509	-4.37476	0.000704219
2931	ILMN_3292008	610577	LOC401676	-1.26334	8.53053	-4.37419	0.000704984
2680	ILMN_3237404	1240669	LOC100132585	-2.0241	10.2961	-4.37312	0.000706399
1412	ILMN_1782611	3400762	LOC643870	-1.41157	7.87566	-4.37252	0.000707197
1000	ILMN_1740842	4880554	SALL2	1.14268	6.38609	4.3712	0.00070894
2917	ILMN_3288755	4210392	LOC646808	-1.7814	7.81997	-4.36903	0.000711842
2707	ILMN_3239135	6130576	LOC100132391	-1.75673	11.5404	-4.36854	0.000712491
1977	ILMN_2096970	2940450	MYO3B	-1.87485	6.80707	-4.36741	0.000714001
2968	ILMN_3302456	6180095	LOC730029	-0.923057	6.38148	-4.36735	0.000714091
1021	ILMN_1742705	2470609	SLC39A11	0.780243	9.39965	4.3666	0.000715089
135	ILMN_1662427	4050047	PTP4A3	0.971418	5.94271	4.36493	0.000717333
1956	ILMN_2084825	4010040	HBG2	-2.05842	6.71418	-4.36267	0.000720391
338	ILMN_1679771	4390037	LOC388969	-0.779226	6.53133	-4.36242	0.000720723
2030	ILMN_2126038	2030026	STMN2	-2.92327	5.89044	-4.36222	0.000720993
2061	ILMN_2143250	5090309	FAR1	-0.990178	9.73878	-4.36211	0.000721145
2652	ILMN_3235467	2350154	DAD1L	-1.95363	5.6816	-4.36041	0.000723448
1881	ILMN_1908547	1580192		-0.964492	6.12833	-4.35892	0.00072548
2911	ILMN_3286067	3310681	LOC391578	-1.19571	8.44905	-4.35798	0.000726758
2725	ILMN_3240155	4570110	RNU105A	-1.71367	6.11112	-4.35734	0.000727637
1284	ILMN_1770244	1070386	CBX1	2.00456	8.43428	4.35315	0.000733387
2078	ILMN_2150294	4150753	FKBP14	-1.54786	10.3624	-4.35052	0.000737022
2571	ILMN_3201663	3060408	LOC645231	-0.90447	6.65796	-4.35025	0.000737391
862	ILMN_1727287	3460168	PHF20L1	-1.74963	5.41965	-4.35015	0.000737537
1571	ILMN_1797499	3850020	PRKDC	1.08849	6.19226	4.34906	0.000739044
1406	ILMN_1782247	4830301	KAT2A	-1.16235	10.2507	-4.34767	0.000740978
714	ILMN_1712766	6660674	ERGIC2	-0.867769	8.19641	-4.34609	0.000743173
2016	ILMN_2119774	1410538	CYP2R1	-0.768094	8.08422	-4.34496	0.000744752
2741	ILMN_3241426	3830626	LOC100133773	-1.07615	5.46483	-4.34392	0.000746218
2801	ILMN_3248443	5720520	SNHG6	-0.758282	11.4394	-4.34323	0.000747191
2921	ILMN_3289508	1230026	LOC339192	-2.00019	6.77949	-4.34318	0.000747259
1186	ILMN_1760201	1260162	DNMT1	0.622986	12.4205	4.34163	0.000749432
2193	ILMN_2243516	1740767	C11orf63	-1.79349	7.43041	-4.34088	0.000750498
2887	ILMN_3279322	1010411	LOC645174	-0.671405	14.8928	-4.3398	0.000752023
2833	ILMN_3251605	3610358	KLHL28	-1.68818	8.04862	-4.33933	0.000752679
2455	ILMN_2396786	3940333	ZNF266	-0.913476	7.44425	-4.33911	0.000752989
192	ILMN_1668185	160364	ZNF282	0.836718	8.74451	4.33901	0.000753137
1252	ILMN_1766658	2510678	PKMYT1	1.16711	5.99274	4.33793	0.000754666
2019	ILMN_2121437	2600035	NCL	0.886455	12.4555	4.33744	0.000755358
2113	ILMN_2179397	1110167	TATDN1	-1.03509	8.13313	-4.33687	0.00075617
2150	ILMN_2206188	5270064	SHROOM4	-1.69558	9.7262	-4.33664	0.000756495
1830	ILMN_1863185	6400390		-0.867638	7.11782	-4.33564	0.000757926
2107	ILMN_2175094	7150184	TDRD1	-1.46327	8.27245	-4.33548	0.000758157
388	ILMN_1684074	4480767	NUP98	1.03255	6.08282	4.3347	0.000759269
791	ILMN_1720926	3060750	PSMD5	0.717617	8.97869	4.33411	0.000760104
1434	ILMN_1784036	5090195	CDH15	3.6018	10.4399	4.33309	0.000761562
1240	ILMN_1765547	580722	IRF2	0.703187	8.60968	4.33236	0.000762618
2270	ILMN_2321064	3520092	BAX	1.1266	11.1697	4.33222	0.000762815
1475	ILMN_1788604	3890398	WBP2	0.80561	13.4432	4.33007	0.000765908
19	ILMN_1652907	6760189	CDC5L	0.605315	9.30881	4.32952	0.000766694
2866	ILMN_3271179	130487	LOC100128775	-0.978455	7.29627	-4.3286	0.000768033
1391	ILMN_1780806	3060010	ANKRD36B	-1.7179	7.4797	-4.32834	0.000768396
17	ILMN_1652819	1450615	OPA3	0.927639	6.7664	4.32791	0.000769021
1739	ILMN_1812622	4670709	NEIL1	-1.0239	6.26904	-4.32527	0.000772859
1635	ILMN_1803788	5420377	LGALS3	-1.08219	11.1931	-4.32508	0.000773122
1053	ILMN_1745697	1510414	MGRN1	0.721915	8.20108	4.32375	0.000775064
356	ILMN_1681118	1980202	CAPRIN2	-0.701106	9.10816	-4.32329	0.000775738
2206	ILMN_2262275	1170523	TRIM13	-1.63668	9.10165	-4.31954	0.000781239
2413	ILMN_2385647	5860278	ALAS1	0.951742	6.83428	4.31951	0.000781273
458	ILMN_1690646	3130669	SATB1	0.648757	7.39864	4.31682	0.000785237
137	ILMN_1662852	6290563	IQCK	0.65872	8.355	4.3165	0.000785722
990	ILMN_1740197	620523	ZNF234	-0.626343	7.95969	-4.31515	0.00078771
187	ILMN_1667839	6100576	UBR7	0.553313	10.7337	4.31469	0.000788397
2363	ILMN_2366710	7550768	UCRC	-0.943766	9.59759	-4.31196	0.000792466
2356	ILMN_2363658	6400397	PXDN	1.27187	9.19288	4.31139	0.000793316
1120	ILMN_1753183	7610494	CDCA4	1.46666	7.83096	4.31103	0.000793846
449	ILMN_1690122	5960767	CRKL	0.684764	11.602	4.31097	0.000793939
1463	ILMN_1786893	3060450	RBM5	-0.727367	11.195	-4.31071	0.000794335
345	ILMN_1680104	940672	SLC35C1	0.842089	9.25364	4.31061	0.000794483
2641	ILMN_3231944	6380037	LOC100130516	-1.58108	11.3567	-4.31015	0.000795173
2057	ILMN_2141030	4050603	LOC641522	1.41353	6.48666	4.30989	0.000795549
1341	ILMN_1775522	460113	MAGED1	0.940031	13.3024	4.30827	0.000797979
2539	ILMN_3187403	1470639	LOC100129905	-1.70615	6.26664	-4.30775	0.000798775
2951	ILMN_3298294	7320095	LOC729404	-0.878727	6.09784	-4.30696	0.000799953
2503	ILMN_2413527	2900068	VCL	1.93135	8.00729	4.30674	0.000800294
804	ILMN_1722066	7570209	ARMC1	-0.820565	9.78954	-4.30494	0.000803004
1647	ILMN_1804656	6620360	C12orf62	-1.23714	10.2639	-4.30392	0.000804555
378	ILMN_1683609	150288	UBE1	0.876929	11.7779	4.3036	0.000805035
1423	ILMN_1783675	2490441	ASB8	1.10522	8.53444	4.30323	0.000805592
2098	ILMN_2162367	5670435	DMC1	-1.81452	11.7298	-4.30301	0.000805931
2630	ILMN_3227563	6060438	LOC729255	-0.875665	8.00801	-4.30104	0.000808925
2316	ILMN_2349138	4480192	CDC42SE1	1.12954	6.10645	4.30045	0.000809831
994	ILMN_1740493	7610598	TRAF5	-1.11213	8.30056	-4.29857	0.000812709
2194	ILMN_2246548	5690400	GSTTP2	-1.65096	7.81561	-4.29527	0.00081777
409	ILMN_1686405	5270452	KDR	1.22808	6.90517	4.29428	0.000819306
2483	ILMN_2405400	2490343	GRK4	-1.10785	7.62895	-4.29425	0.000819351
413	ILMN_1686852	3180670	LOC401002	0.873242	6.20166	4.29366	0.000820253
2261	ILMN_2315569	1230280	N6AMT1	-0.993453	7.5645	-4.29357	0.000820398
2106	ILMN_2173451	4220064	GPI	0.758001	11.5317	4.29269	0.000821759
1349	ILMN_1776077	3610743	SF1	-2.13412	6.94202	-4.29042	0.00082529
1197	ILMN_1761155	5820129	PABPC1	1.1323	13.9752	4.28859	0.000828141
1354	ILMN_1777296	5270730	ACTB	1.46307	14.6703	4.28813	0.000828862
2736	ILMN_3240773	6060270	LOC100129445	0.946321	5.7335	4.28802	0.000829025
685	ILMN_1709891	1740142	LOC647074	-0.878008	6.60995	-4.28743	0.00082995
397	ILMN_1684974	3840338	LOC643388	0.982086	6.71306	4.28738	0.000830034
2645	ILMN_3233239	7100408	LOC731789	-2.08345	7.55548	-4.2868	0.000830929
381	ILMN_1683747	6100390	CD276	1.24007	6.45155	4.2868	0.000830931
98	ILMN_1659026	2600068	POLR2K	-0.796109	6.36798	-4.28597	0.000832236
2669	ILMN_3236408	3130673	SCARNA5	-1.0198	5.24096	-4.28567	0.000832714
624	ILMN_1704084	5550066	CMAH	-1.36508	8.40049	-4.28471	0.000834211
2428	ILMN_2390472	270403	TTC14	-0.971562	8.1878	-4.28426	0.000834922
1032	ILMN_1743655	5390202	TMED9	0.848792	12.2503	4.28306	0.000836822
1552	ILMN_1795865	4480220	FGFRL1	0.894468	8.73082	4.28303	0.000836861
2969	ILMN_3302499	2060170	LOC730990	-1.66037	9.0581	-4.28286	0.000837139
2066	ILMN_2145143	5290086	FKBP9	1.35762	6.61964	4.28259	0.00083756
60	ILMN_1656399	7550468	TCEAL8	-0.848633	10.4178	-4.28212	0.000838297
1203	ILMN_1761531	3370273	SGPL1	0.948298	9.71484	4.28012	0.000841466
2370	ILMN_2370135	1410400	HNRNPU	-1.65992	8.89217	-4.27963	0.000842252
318	ILMN_1678541	7100167	ATRN	0.806133	5.77338	4.27829	0.000844384
1079	ILMN_1749032	3060326	CREB3L1	1.13162	5.92086	4.27826	0.000844431
2433	ILMN_2392274	2340768	CD82	0.864058	10.3802	4.27818	0.000844563
803	ILMN_1722056	7510259	ATP7B	1.08644	7.54325	4.27807	0.00084473
832	ILMN_1724145	3830170	CBX4	0.847236	9.20689	4.27708	0.000846313
215	ILMN_1670099	7210113	NOSTRIN	-1.59079	8.45077	-4.27671	0.000846901
1558	ILMN_1796407	4760564	SS18L2	-0.85645	12.3797	-4.27365	0.000851805
643	ILMN_1706117	6770315	LOC391656	-0.995986	13.4471	-4.27349	0.00085207
2592	ILMN_3211887	4260397	LOC727821	-1.68313	8.96614	-4.27345	0.000852134
2111	ILMN_2176502	1300411	UNC5B	1.23722	9.96875	4.27241	0.000853806
5	ILMN_1651544	4760241	HDAC8	0.685982	7.39077	4.27237	0.000853871
873	ILMN_1728810	5080687	NDUFS1	1.14341	6.55938	4.27109	0.00085593
1436	ILMN_1784320	2750154	ELMO1	0.939597	11.1352	4.2699	0.00085785
169	ILMN_1665583	3610259	TUBB	1.25282	11.4667	4.26903	0.000859261
35	ILMN_1654445	150750	LOC347292	-0.973625	10.4066	-4.26791	0.000861081
2724	ILMN_3240092	5360671	MED17	0.863269	6.58658	4.26614	0.000863965
1450	ILMN_1785660	6290112	SRPR	1.19804	10.587	4.26599	0.000864205
329	ILMN_1679044	2030619	LOC644584	1.08224	6.45837	4.26584	0.000864455
1306	ILMN_1772506	4560246	ATP5I	-1.05331	9.09946	-4.2634	0.000868446
1919	ILMN_2057399	1500364	ZBTB8OS	-0.853782	8.89991	-4.26292	0.000869232
2422	ILMN_2388605	5570196	ACTR2	0.730667	12.667	4.2615	0.000871571
342	ILMN_1679929	2320114	KLF13	1.03216	11.1779	4.26077	0.000872771
1040	ILMN_1744403	1260669	KCNIP3	1.50653	7.29197	4.26057	0.000873094
1256	ILMN_1767263	780717	LOC158301	-1.83304	7.03222	-4.26056	0.000873123
1652	ILMN_1805187	2510424	LOC727759	-1.76919	6.42017	-4.26032	0.00087351
1817	ILMN_1856315	2370168		-1.83063	8.63107	-4.25969	0.000874548
2355	ILMN_2363634	3890598	ADHFE1	-1.17911	6.52469	-4.25936	0.0008751
312	ILMN_1677829	6860148	SLC9A6	0.644489	9.34866	4.25881	0.000876
435	ILMN_1688435	7200360	LOC155060	-1.25426	5.63302	-4.25862	0.000876325
368	ILMN_1682264	2000577	DCAF7	0.85225	10.6869	4.25824	0.000876956
1126	ILMN_1753567	6060739	ZNF451	-0.958709	7.70464	-4.25821	0.000876999
616	ILMN_1703558	4210564	FHL3	1.14592	9.3649	4.25644	0.000879929
988	ILMN_1739840	5890364	LRRC8A	0.786654	7.99573	4.25635	0.000880078
2095	ILMN_2160929	3370703	FEN1	0.847439	9.91117	4.25597	0.000880719
593	ILMN_1701906	3120091	CD300C	1.76402	9.14008	4.25585	0.000880909
1385	ILMN_1780036	7150475	WDR1	0.929863	13.1473	4.25584	0.000880935
727	ILMN_1714510	2120082	LOC651302	-1.52584	5.94564	-4.25442	0.000883295
2469	ILMN_2401761	270341	NUDT9	1.06399	8.01245	4.25406	0.000883901
317	ILMN_1678404	5080632	FBXO11	1.1815	6.2594	4.25247	0.000886559
2909	ILMN_3285198	3190450	LOC389168	0.622871	12.0945	4.25194	0.000887442
2936	ILMN_3293676	580170	LOC100131387	-0.866919	13.7531	-4.25059	0.000889715
2294	ILMN_2335072	2940707	TAF1C	-0.950899	7.78562	-4.24986	0.000890946
2401	ILMN_2381537	6480121	CRCP	-1.74922	11.491	-4.24982	0.000891014
288	ILMN_1676016	3890634	C1orf152	-2.16093	6.07242	-4.24805	0.000893988
1624	ILMN_1802906	3460162	LOC646900	-0.930981	8.14531	-4.24615	0.000897216
385	ILMN_1683859	20241	SLC7A1	0.964886	10.3067	4.24485	0.000899412
464	ILMN_1690880	7650504	CTAGE5	-1.54869	5.82673	-4.24457	0.000899892
942	ILMN_1736327	2070669	CDC42EP3	1.08691	6.30307	4.24446	0.000900074
2465	ILMN_2400512	2850639	PRKCSH	1.53594	7.43129	4.24342	0.000901848
2170	ILMN_2222008	7330674	KIFC1	1.40204	8.52391	4.24339	0.000901899
1974	ILMN_2095660	2000364	TMEM156	-1.53826	9.32557	-4.2423	0.000903762
1904	ILMN_2050023	630086	CCDC23	-0.909174	11.4574	-4.24216	0.000904007
477	ILMN_1692198	20746	LOC641765	0.920336	6.7742	4.24123	0.0009056
1342	ILMN_1775566	5570152	ATP1A1	1.58423	10.297	4.23332	0.000919237
917	ILMN_1733562	2340626	TFB1M	-0.834173	9.54545	-4.22909	0.000926625
1991	ILMN_2105966	380189	SLC35A4	0.809229	10.4228	4.22857	0.000927535
2005	ILMN_2113738	4640132	C8orf45	-1.64461	12.1165	-4.2282	0.000928175
2587	ILMN_3209317	7100438	LOC644949	-1.02767	5.69943	-4.22622	0.000931674
513	ILMN_1695020	1190504	NEK3	-0.7397	8.40632	-4.22305	0.000937275
2850	ILMN_3263864	1510619	LOC100129905	-1.93314	6.31245	-4.22261	0.000938058
1005	ILMN_1741204	2810364	KLHDC2	-0.802528	10.784	-4.22106	0.0009408
840	ILMN_1724704	4560754	GRIPAP1	-0.779553	5.27346	-4.2178	0.000946628
2575	ILMN_3203444	5340201	LOC100132535	0.783528	12.1522	4.21771	0.000946797
2601	ILMN_3215461	4890239	LOC100131989	-1.84788	8.8638	-4.21722	0.00094767
1727	ILMN_1811779	5050600	MGC24103	-1.97577	8.76671	-4.21697	0.000948121
842	ILMN_1724863	5570730	TICAM1	0.720348	9.59361	4.21691	0.000948219
2049	ILMN_2134855	730475	LOC728758	-0.758992	6.44512	-4.21657	0.000948832
2255	ILMN_2312228	5420373	FUT6	-1.28721	5.67264	-4.21581	0.000950193
1641	ILMN_1804010	430255	LOC647606	-1.10675	6.04035	-4.21535	0.000951022
1839	ILMN_1872419	2030020		-1.71894	9.55992	-4.21505	0.000951577
1869	ILMN_1900734	4010014		-1.78273	7.43524	-4.21263	0.00095594
71	ILMN_1657283	1400209	ALKBH5	0.784843	13.0831	4.21246	0.000956253
1785	ILMN_1823714	3610682		-1.47291	6.46826	-4.2123	0.000956537
2518	ILMN_3176090	2760719	LOC100130919	0.713613	12.127	4.21104	0.000958813
2809	ILMN_3248948	5310520	LOC100134241	-0.78096	5.19644	-4.20977	0.000961127
575	ILMN_1700074	5870475	SNORA62	-0.8372	6.46583	-4.20938	0.000961848
2376	ILMN_2371169	7050484	ZYX	0.842702	10.5546	4.20889	0.000962741
927	ILMN_1734317	3890274	DPF2	0.646451	10.6789	4.20767	0.000964955
919	ILMN_1733859	2750722	DCAF15	0.810113	5.9153	4.20508	0.000969703
592	ILMN_1701514	7510719	TRAF3IP2	0.873086	10.3649	4.20483	0.000970157
2648	ILMN_3235006	6040592	LOC728105	-1.90845	7.49724	-4.20321	0.000973147
1190	ILMN_1760556	2320408	C1orf63	-1.04038	8.26267	-4.20224	0.000974942
2085	ILMN_2154322	1580608	SEMA3E	-1.64401	9.39037	-4.20038	0.000978368
1637	ILMN_1803882	2900593	VEGFA	1.23574	6.69922	4.20032	0.000978482
108	ILMN_1659895	730332	MSN	0.695994	13.1818	4.19844	0.00098198
2324	ILMN_2352121	3940520	NT5C3	-0.669325	10.1652	-4.19811	0.000982595
2984	ILMN_3305949	1580746	LOC730246	0.790067	14.0378	4.19536	0.000987731
1914	ILMN_2054145	1990575	PAK1IP1	-0.81786	8.2199	-4.1953	0.000987832
2163	ILMN_2212878	3420605	ESM1	2.3569	7.76146	4.19222	0.000993612
127	ILMN_1661755	3180053	FAM129B	0.934291	13.1371	4.19212	0.000993816
2899	ILMN_3282773	5390368	LOC389322	0.879845	6.01856	4.19011	0.000997598
1511	ILMN_1792173	240242	TUBGCP4	0.830191	7.99545	4.18924	0.000999248
1444	ILMN_1785107	5270307	NXT2	-0.726002	8.26251	-4.18787	0.00100184
2700	ILMN_3238576	5900270	FOXD4L4	-1.11755	5.69905	-4.18677	0.00100394
232	ILMN_1671473	7510008	EHD3	0.966523	7.18088	4.18557	0.00100623
2173	ILMN_2225735	3780554	CRBN	-1.085	10.4007	-4.18402	0.00100918
2042	ILMN_2133534	4260672	SMA4	-1.37288	7.14673	-4.18272	0.00101168
99	ILMN_1659339	4120619	ELP4	1.21533	7.56334	4.18118	0.00101463
2845	ILMN_3260286	2900719	LOC100128062	-1.43577	11.7398	-4.18063	0.0010157
2276	ILMN_2326591	450671	ANXA6	1.42237	7.26145	4.18062	0.00101571
1867	ILMN_1900263	20433		-1.30198	6.65374	-4.17887	0.00101909
450	ILMN_1690136	2360112	NIPBL	1.2481	7.05078	4.17831	0.00102018
2048	ILMN_2134381	360373	C14orf85	-1.46037	12.1166	-4.17692	0.00102288
2448	ILMN_2395285	2510692	U1SNRNPBP	0.908715	8.99095	4.17614	0.00102438
1452	ILMN_1785756	4120538	LOC731314	0.927761	9.69069	4.17599	0.00102468
2841	ILMN_3258321	2570379	LOC100130932	-1.31419	8.93314	-4.17584	0.00102497
466	ILMN_1691476	7160343	MYLK	1.76384	10.026	4.17493	0.00102673
1050	ILMN_1745497	6020661	C12orf26	-0.764628	9.1773	-4.1749	0.0010268
335	ILMN_1679556	6130377	LOC653206	0.694895	5.36769	4.17475	0.00102708
231	ILMN_1671288	770747	ODF2	0.75977	6.84164	4.17358	0.00102937
1524	ILMN_1792820	7570356	NOC2L	1.00405	6.40639	4.17338	0.00102976
675	ILMN_1709227	6760762	CCDC84	-1.41966	7.86229	-4.1733	0.00102992
1815	ILMN_1854765	4730154		-1.44213	7.04697	-4.17246	0.00103157
333	ILMN_1679501	6560347	CSNK2A1	1.04241	5.80586	4.1722	0.00103207
549	ILMN_1697629	2350722	PLA2G4B	-1.2809	9.80305	-4.1709	0.00103461
1170	ILMN_1758293	3290209	UBR7	0.87649	8.46784	4.17034	0.00103572
2396	ILMN_2378708	2000328	TAF6	0.845599	7.16298	4.1703	0.00103579
2391	ILMN_2377459	990747	PSCD2	0.750837	8.88343	4.16987	0.00103664
1316	ILMN_1773079	2120021	COL3A1	1.49655	14.8287	4.16971	0.00103695
2488	ILMN_2407168	5860148	S100A13	-1.13218	11.6357	-4.16969	0.00103699
1982	ILMN_2101885	6580474	TUBB	1.03469	12.5253	4.16896	0.00103842
1845	ILMN_1878860	5390050		-0.627095	6.32399	-4.16849	0.00103935
297	ILMN_1677085	730685	RGS19	0.740029	11.4593	4.16835	0.00103963
1943	ILMN_2074477	6580634	GPR4	1.39929	7.87147	4.1678	0.00104072
2856	ILMN_3265742	4900273	LOC100130835	-1.52827	8.87801	-4.16755	0.00104122
2786	ILMN_3245869	540240	LOC440957	-1.28089	10.6886	-4.16618	0.00104393
1611	ILMN_1801464	6220152	ANKFY1	-1.45975	6.69167	-4.16231	0.00105162
365	ILMN_1681888	4290170	PRKAR2A	0.876419	6.68458	4.16137	0.00105349
2423	ILMN_2389013	4280136	ADRM1	0.635323	10.0239	4.1611	0.00105405
331	ILMN_1679232	1400377	KIDINS220	1.08433	11.6717	4.16044	0.00105536
2390	ILMN_2377210	1850228	PPM1B	0.826925	5.30217	4.15985	0.00105655
2101	ILMN_2167426	7400102	ASPHD2	1.44816	6.94777	4.15931	0.00105762
521	ILMN_1695562	4480671	FLJ11292	-1.46568	5.95154	-4.15837	0.00105951
1309	ILMN_1772690	2510731	OGFOD1	0.906604	9.09139	4.15808	0.00106011
2713	ILMN_3239388	4180180	LOC100133950	-2.25799	8.58853	-4.15722	0.00106183
2306	ILMN_2342455	770356	PPA2	-1.64461	11.9599	-4.15707	0.00106214
2156	ILMN_2209515	2450020	SNORD56	-1.05857	5.82544	-4.15677	0.00106275
697	ILMN_1711208	3710240	CELSR2	0.965235	6.12719	4.15637	0.00106354
961	ILMN_1737947	1940164	LSM5	-0.853347	10.8165	-4.15595	0.00106439
646	ILMN_1706546	4640220	MAX	-1.38719	7.45023	-4.15366	0.00106902
1655	ILMN_1805645	3120184	TMTC2	1.50525	6.03782	4.15356	0.00106924
2171	ILMN_2223805	6280609	TSGA14	1.20401	6.63162	4.15328	0.0010698
1868	ILMN_1900270	1450504		-2.37182	7.10874	-4.15142	0.00107358
792	ILMN_1720996	4220041	SLC12A2	0.911325	7.04619	4.15129	0.00107385
2302	ILMN_2338785	6110356	RPS14	-0.729493	14.1653	-4.15125	0.00107394
1709	ILMN_1810467	5570767	PPP2R1A	0.786878	12.9361	4.15015	0.00107617
1594	ILMN_1799765	5550474	RAB24	-1.05001	6.61896	-4.14986	0.00107678
2716	ILMN_3239653	1980075	RAX2	-1.38787	5.83075	-4.14889	0.00107876
1775	ILMN_1815690	5700008	TIE1	1.15711	7.93863	4.14885	0.00107884
1386	ILMN_1780302	3450600	DYNC1H1	0.786497	11.9308	4.14812	0.00108035
263	ILMN_1673649	5700041	HYOU1	1.01512	8.1705	4.14759	0.00108143
2108	ILMN_2175447	5090544	ZNF767	-1.27075	7.94409	-4.14713	0.00108237
1247	ILMN_1766377	1770626	PCDHB6	1.42939	6.01927	4.14543	0.00108587
2718	ILMN_3239785	870209	LOC100134304	-0.846325	9.34684	-4.14521	0.00108633
2579	ILMN_3205910	2100491	LOC100131541	-2.31033	8.63444	-4.14319	0.00109051
371	ILMN_1682503	3370338	NPFF	-1.13265	6.20043	-4.14176	0.00109346
774	ILMN_1719072	5420706	LOC643011	-1.25526	6.85126	-4.14167	0.00109366
2706	ILMN_3239130	6960050	AGAP6	-1.09304	7.35362	-4.14047	0.00109616
682	ILMN_1709634	5810564	CMBL	-1.52815	9.31984	-4.14028	0.00109656
878	ILMN_1729234	670113	TPP1	1.0041	12.6099	4.13842	0.00110044
2843	ILMN_3258795	3520324	FAM13B	-1.05773	10.022	-4.13815	0.00110099
1889	ILMN_1914857	630202	DFNB59	-1.22682	6.75381	-4.13551	0.00110653
369	ILMN_1682288	2060372	LOC728565	-1.32542	8.32021	-4.13535	0.00110688
1320	ILMN_1773413	2230044	DOCK9	1.58789	7.10458	4.13464	0.00110836
1908	ILMN_2052495	7150161	DNHL1	-1.69081	5.82418	-4.13393	0.00110986
379	ILMN_1683658	5050427	FKBP1A	0.921046	12.3727	4.13189	0.00111418
2154	ILMN_2207505	840309	LEP	-2.08678	8.41685	-4.13113	0.00111578
1997	ILMN_2106658	6130020	BLZF1	-1.59679	12.1584	-4.13109	0.00111587
540	ILMN_1696843	2760189	LOC613037	-1.04035	9.38114	-4.1304	0.00111733
2900	ILMN_3282829	2490358	LOC727913	-0.980334	5.57288	-4.12719	0.00112419
1778	ILMN_1816342	1230164		-1.30365	8.33649	-4.12686	0.0011249
789	ILMN_1720857	4280630	GUSBL1	-0.983551	9.36344	-4.12593	0.00112688
2233	ILMN_2294878	4730132	NSUN5	-1.06179	5.61511	-4.12573	0.0011273
291	ILMN_1676302	290296	FAM113A	-0.801704	8.6503	-4.1246	0.00112974
235	ILMN_1671661	3420328	HSD17B7	-1.64961	11.0562	-4.12286	0.00113347
15	ILMN_1652505	1430047	APEX2	0.866825	9.68897	4.12246	0.00113435
1439	ILMN_1784554	2900079	LOC647389	-1.57113	8.23005	-4.12154	0.00113632
1678	ILMN_1808115	6280414	ATP7A	1.05696	7.14686	4.121	0.00113748
2114	ILMN_2181089	3440725	VPRBP	0.837643	6.38638	4.12079	0.00113796
2918	ILMN_3289172	5490520	LOC100132774	-1.13524	7.09809	-4.12061	0.00113833
1337	ILMN_1775011	6760653	NOL10	-1.08328	6.70377	-4.12009	0.00113946
2981	ILMN_3305508	3870332	LOC728779	-2.29433	8.82565	-4.12	0.00113967
1066	ILMN_1747697	1780240	CHML	-0.856847	6.36006	-4.11994	0.00113978
2213	ILMN_2270845	3840647	WDR74	-1.89688	7.52748	-4.11894	0.00114195
88	ILMN_1658586	450717	LOC730012	0.91063	5.99541	4.11784	0.00114435
1625	ILMN_1802973	6450021	ANAPC4	-0.929908	10.0854	-4.11776	0.00114452
1014	ILMN_1742166	670554	GRWD1	0.573327	9.91218	4.11687	0.00114646
73	ILMN_1657495	1990546	MLEC	0.843408	11.576	4.11627	0.00114777
2811	ILMN_3249261	780022	LOC100132299	1.03175	9.53312	4.11606	0.00114823
67	ILMN_1657011	3180468	LOC286208	-1.40641	8.11848	-4.11519	0.00115014
150	ILMN_1663976	1660438	PDLIM4	0.986801	5.66194	4.11448	0.00115168
1399	ILMN_1781819	130187	PAPSS1	0.98505	11.7686	4.11253	0.00115596
2321	ILMN_2351298	6860196	WIPF1	0.994721	9.67267	4.11225	0.00115659
2774	ILMN_3244960	6480722	NACC1	0.809275	6.19478	4.11169	0.00115781
1460	ILMN_1786310	6620768	MVK	1.098	6.19436	4.11094	0.00115947
2319	ILMN_2350266	3610452	FBXO46	1.22603	6.77442	4.11075	0.0011599
230	ILMN_1671265	7160025	ING2	0.661469	8.67259	4.11021	0.00116108
2835	ILMN_3253787	50075	LOC100128274	-1.83307	7.40354	-4.11012	0.00116127
715	ILMN_1712786	870039	AHCYL2	0.854145	8.11174	4.10999	0.00116157
1388	ILMN_1780496	7330408	MGC12760	-1.80061	7.05721	-4.10898	0.0011638
2132	ILMN_2190779	6900014	PHAX	-1.67882	6.97193	-4.10714	0.0011679
2982	ILMN_3305628	5340349	LOC728678	-1.08864	6.62889	-4.10702	0.00116817
1115	ILMN_1752798	2450392	LOC642780	-1.36747	5.9572	-4.1067	0.00116888
957	ILMN_1737611	6650639	VAMP1	-1.05416	8.46363	-4.10617	0.00117006
1622	ILMN_1802404	1500187	ABCC1	0.868013	6.00649	4.10579	0.00117089
1814	ILMN_1853167	3140273		0.923257	8.74507	4.10417	0.0011745
817	ILMN_1722872	6620136	MYH9	0.994703	13.9522	4.10272	0.00117776
1445	ILMN_1785177	3440608	DNAJC14	0.849941	8.89853	4.10132	0.00118089
2662	ILMN_3236112	1510367	TP53TG1	-1.30913	7.34122	-4.10054	0.00118266
2040	ILMN_2130441	5870521	HLA-H	0.980335	14.5179	4.10021	0.00118341
529	ILMN_1696046	4670487	SIVA	-0.893883	10.8437	-4.09924	0.00118558
2461	ILMN_2399208	1980082	SCAMP3	1.16068	6.69133	4.09902	0.00118609
1357	ILMN_1777378	4260484	COMMD6	-0.933606	12.968	-4.09883	0.00118652
589	ILMN_1701308	6960142	COL1A1	1.81794	15.1961	4.09841	0.00118745
1965	ILMN_2089175	4610414	SYAP1	-1.34605	9.89833	-4.09765	0.00118919
2583	ILMN_3206804	4670563	LOC255167	-1.56026	11.9399	-4.09462	0.00119606
1296	ILMN_1771179	130086	CYB561	0.724592	9.44687	4.09435	0.00119669
2889	ILMN_3279675	6330408	LOC388339	-1.1265	12.793	-4.09423	0.00119695
426	ILMN_1687958	4210626	SLC25A22	0.717743	8.36113	4.09272	0.0012004
2325	ILMN_2352190	730523	CLIP2	0.692288	9.79003	4.09207	0.00120188
500	ILMN_1694194	2940564	SCAF1	1.08521	6.2879	4.08973	0.00120725
1829	ILMN_1862018	6220093	ATXN7L3	0.699124	9.6101	4.08972	0.00120729
455	ILMN_1690443	7400594	C14orf82	-1.4723	7.42724	-4.08934	0.00120816
1771	ILMN_1815578	7150711	ZNF223	-1.75693	10.3378	-4.08893	0.0012091
1993	ILMN_2106265	4780403	GDPD1	-1.25033	6.91433	-4.08876	0.00120948
2220	ILMN_2279834	4040360	ZNF483	-1.79738	8.94787	-4.08874	0.00120954
805	ILMN_1722156	6420368	RWDD2A	-0.861914	9.65166	-4.08806	0.0012111
2673	ILMN_3236637	1410037	PIP4K2A	0.876898	11.0885	4.0873	0.00121286
835	ILMN_1724309	1470192	FAM35A	-1.3015	6.03495	-4.08596	0.00121597
1892	ILMN_1916457	4670132		-2.06808	7.70669	-4.08449	0.00121936
282	ILMN_1675258	3610192	LOC441268	-1.55349	6.53672	-4.08274	0.00122344
366	ILMN_1682038	4850278	SNORA25	-1.22357	7.86555	-4.08241	0.00122421
1885	ILMN_1910550	3170037		-2.01745	7.1585	-4.08135	0.00122669
1233	ILMN_1765017	4010195	COL6A2	0.87941	5.74047	4.08072	0.00122816
2940	ILMN_3294074	1170441	LOC338870	-1.24386	12.4437	-4.07995	0.00122997
1336	ILMN_1774901	5390121	GDPD3	-1.83701	6.73179	-4.07803	0.00123447
1588	ILMN_1799026	6480753	PCDH18	1.39756	8.82973	4.07643	0.00123826
416	ILMN_1687149	7570563	BDP1	-1.10961	6.07671	-4.07595	0.00123937
1902	ILMN_2047885	7210156	PCDHB9	-2.04726	7.70293	-4.07558	0.00124026
2628	ILMN_3227060	4490487	LOC728931	-0.889277	6.71738	-4.07469	0.00124236
1164	ILMN_1757702	4220307	LOC647673	-1.11643	10.7533	-4.07425	0.00124341
1862	ILMN_1894057	7150112		-0.721054	5.21958	-4.07386	0.00124432
193	ILMN_1668351	4570326	TAF6	1.12442	6.53643	4.07365	0.00124482
2615	ILMN_3225406	5720491	LOC728640	-1.16404	8.42232	-4.07355	0.00124505
348	ILMN_1680364	4230292	CD109	1.86167	9.47212	4.0724	0.00124779
2868	ILMN_3272996	6270131	LOC100129141	-0.595217	14.853	-4.07172	0.00124942
2670	ILMN_3236458	5090554	AK2P2	-1.81186	6.45009	-4.07157	0.00124977
850	ILMN_1725984	5900255	LOC728689	0.702871	7.82485	4.07053	0.00125225
13	ILMN_1652409	380079	SPATA7	-0.940521	10.0014	-4.06996	0.00125362
123	ILMN_1661373	620064	AGPAT3	0.855722	5.64101	4.06985	0.00125387
1129	ILMN_1753782	2810605	ZNF266	-1.20396	9.56316	-4.06923	0.00125536
2542	ILMN_3187612	4280309	LOC100128084	-1.5887	12.2552	-4.06877	0.00125647
1968	ILMN_2091707	6660041	LOC123688	-1.38082	6.67446	-4.06856	0.00125697
1333	ILMN_1774659	5690068	LOC652388	1.46234	7.37943	4.06851	0.0012571
903	ILMN_1732006	6550674	LOC727761	-1.05698	7.12587	-4.0679	0.00125856
2971	ILMN_3302919	4670592	MYOF	1.09924	11.6623	4.06522	0.00126499
2742	ILMN_3241510	6220681	FBXO45	0.985041	6.94415	4.06514	0.00126519
2593	ILMN_3213185	1230370	LOC645452	-1.89793	11.1058	-4.06426	0.00126731
2686	ILMN_3237656	6020743	LOC730313	-1.63931	12.3221	-4.06319	0.0012699
1353	ILMN_1777129	6940554	C16orf56	-0.787655	8.35417	-4.06319	0.0012699
1925	ILMN_2059996	6330435	MEGF8	0.896083	6.57048	4.06248	0.00127162
227	ILMN_1671039	2600114	GALNT3	-1.69084	7.58256	-4.06037	0.00127675
926	ILMN_1734276	240400	PMEPA1	1.31835	11.8295	4.058	0.00128254
82	ILMN_1658261	1300747	MAPKBP1	0.931264	6.17084	4.05748	0.00128382
1650	ILMN_1804945	2070020	ZNF667	0.686785	5.56178	4.05704	0.0012849
2853	ILMN_3265143	520192	LOC100129502	-1.82195	9.57193	-4.05691	0.00128522
57	ILMN_1656285	1820008	METTL7A	-1.18599	8.9022	-4.05573	0.00128812
1899	ILMN_2046730	540681	S100A10	0.645855	14.9077	4.0552	0.00128942
784	ILMN_1720124	1340360	RCC2	0.689882	12.0901	4.05445	0.00129125
2831	ILMN_3251486	430341	CDGAP	0.984671	5.90762	4.05378	0.00129291
2838	ILMN_3256742	6420563	LOC100129902	-0.63366	14.8177	-4.05372	0.00129305
2789	ILMN_3246255	1190259	LOC100133516	-1.85214	9.65683	-4.05276	0.00129542
400	ILMN_1685275	1850678	MCAM	1.01069	5.96784	4.05258	0.00129587
1221	ILMN_1763875	7380113	ABCF1	0.534087	11.6689	4.05189	0.00129757
1003	ILMN_1741032	4540273	HERC3	1.32861	7.32125	4.05058	0.00130084
51	ILMN_1655884	770079	ATP2A2	1.67726	10.2272	4.04976	0.00130286
501	ILMN_1694233	5910148	ACYP1	-0.783897	9.15912	-4.04853	0.00130592
734	ILMN_1715384	2260220	B3GNT6	1.05285	8.35056	4.0476	0.00130824
2482	ILMN_2405031	3800097	TRIM24	1.15777	6.56337	4.04737	0.00130882
2938	ILMN_3293685	630128	LOC286444	-0.617901	5.82668	-4.04693	0.00130993
518	ILMN_1695430	4010551	DDB1	-1.58338	6.80532	-4.04654	0.00131089
2130	ILMN_2190266	5290470	C1orf91	0.664514	5.5089	4.04634	0.0013114
1714	ILMN_1811117	6130458	LOC400986	-1.53048	8.10309	-4.04598	0.00131229
1796	ILMN_1832879	2060608		-1.92673	6.08707	-4.04463	0.00131568
1766	ILMN_1815114	5270273	FLJ27365	-1.57487	6.30063	-4.04383	0.0013177
118	ILMN_1660635	4050711	LACTB2	-1.1836	8.27405	-4.04379	0.0013178
557	ILMN_1698404	3290008	ERN1	-0.874886	8.19665	-4.04248	0.00132109
2354	ILMN_2363392	1170673	TNFSF14	-1.71842	10.6008	-4.04161	0.00132329
1721	ILMN_1811615	4150500	COPA	0.589967	12.33	4.04093	0.00132501
730	ILMN_1714808	5820594	LOC441066	-1.61494	6.0774	-4.03982	0.00132783
1769	ILMN_1815308	6590592	SDC1	1.57536	11.5029	4.03921	0.00132937
2035	ILMN_2128750	4880168	PTTG1IP	0.686315	13.9783	4.03756	0.00133356
2417	ILMN_2387090	1300398	CGGBP1	-0.677789	10.273	-4.03705	0.00133488
1828	ILMN_1861057	540279		1.20498	6.05092	4.03591	0.00133779
1912	ILMN_2053536	6580433	RHBDL2	-1.08179	6.26487	-4.03515	0.00133973
2326	ILMN_2352245	630240	RASSF6	-1.59484	6.29776	-4.03464	0.00134103
2340	ILMN_2358074	3400647	MAD1L1	0.856931	5.75715	4.03402	0.00134261
1169	ILMN_1758229	4210634	QSOX1	0.883695	5.9026	4.03381	0.00134315
189	ILMN_1667893	5560561	TNS3	0.924334	12.8306	4.03131	0.00134958
770	ILMN_1718907	1780300	TSHZ1	0.800619	8.70959	4.03048	0.00135172
1967	ILMN_2090105	4070736	TAGLN2	0.964512	12.6455	4.03036	0.00135203
496	ILMN_1693789	2600133	ALPP	-1.72801	11.3346	-4.03025	0.00135231
2799	ILMN_3248157	840274	LOC100132011	-0.757394	6.18284	-4.0301	0.00135271
2561	ILMN_3200299	4290669	LOC646942	-0.911884	13.3806	-4.02951	0.00135423
536	ILMN_1696643	6650433	TLN1	0.848409	11.1054	4.02936	0.00135462
535	ILMN_1696622	4010452	SLC38A6	-0.902803	10.1617	-4.02905	0.00135543
2164	ILMN_2213834	5910746	PRO0628	-1.50823	6.77201	-4.0285	0.00135684
1994	ILMN_2106331	3460477	H3F3A	0.640043	14.3634	4.02828	0.00135743
1070	ILMN_1747968	150092	RBM33	-1.59213	9.28471	-4.0277	0.00135891
1924	ILMN_2059844	5810228	ANKRD44	-1.90168	5.92	-4.02764	0.00135907
968	ILMN_1738523	4560576	MYD88	0.885684	8.78966	4.02696	0.00136085
750	ILMN_1717046	940630	MOBKL2B	1.19641	5.86094	4.02616	0.00136292
1763	ILMN_1814998	4880646	FKSG30	1.44052	13.3311	4.02592	0.00136355
2251	ILMN_2309446	6900161	RBBP6	-0.845635	7.54186	-4.0257	0.00136413
2649	ILMN_3235104	2480735	KIAA1731	-1.03018	8.93416	-4.02442	0.00136747
1285	ILMN_1770290	5550037	CNN2	0.871236	12.0484	4.02412	0.00136825
526	ILMN_1695899	630669	LOC648659	-1.55034	6.70467	-4.02406	0.00136842
2259	ILMN_2313889	3440431	ZNF682	-1.64514	11.9548	-4.02376	0.00136919
1909	ILMN_2052790	4560056	NONO	0.700346	12.6824	4.02293	0.00137137
2778	ILMN_3245074	7380672	LOC646916	-1.48681	6.12549	-4.02199	0.00137383
2339	ILMN_2358069	2630370	MAD1L1	1.15089	8.17031	4.02144	0.00137528
238	ILMN_1671885	6400474	MLF2	0.958476	10.476	4.02016	0.00137865
621	ILMN_1703989	6110520	ARFRP1	0.738027	6.2701	4.01965	0.00137999
953	ILMN_1737360	3870400	TSPYL3	0.786326	8.5385	4.01914	0.00138132
2485	ILMN_2406043	2140634	VPS24	0.945902	10.2948	4.019	0.0013817
749	ILMN_1716979	4060707	GSTM4	0.773959	5.90237	4.01872	0.00138245
1312	ILMN_1772957	6180487	FOXRED2	1.07549	7.30647	4.01848	0.00138307
205	ILMN_1669259	520341	ANKRD49	-0.857309	8.64797	-4.01817	0.0013839
401	ILMN_1685378	3870470	LOC728973	-1.01366	12.2463	-4.01632	0.0013888
1358	ILMN_1777449	3170722	IFT74	-1.30276	8.80826	-4.0158	0.00139017
2682	ILMN_3237507	7000338	LOC552889	0.562553	9.62455	4.01504	0.0013922
2046	ILMN_2134056	7160706	SOX7	1.30209	6.62715	4.0147	0.00139312
95	ILMN_1658950	4540358	LOC400890	0.653687	9.28325	4.01346	0.0013964
1782	ILMN_1820572	2650767		0.805301	6.7721	4.0123	0.00139952
1222	ILMN_1764177	2320286	JARID2	0.816861	8.64067	4.01195	0.00140046
2215	ILMN_2273224	830356	SLC4A5	-1.71798	10.2467	-4.01187	0.00140067
54	ILMN_1656042	630397	KIAA0319L	1.25838	6.66586	4.01177	0.00140093
89	ILMN_1658709	2630746	LAMB1	1.04559	11.3708	4.01115	0.0014026
1905	ILMN_2051232	3180470	SDHA	0.615675	11.0952	4.00953	0.00140694
1280	ILMN_1769264	7040114	MCCC2	0.922944	6.40921	4.00916	0.00140795
754	ILMN_1717935	4060075	SPTA1	0.688108	5.86446	4.00788	0.00141138
2394	ILMN_2378376	840446	CYB561	0.713348	9.28338	4.00782	0.00141155
1789	ILMN_1824898	6180224	LOC728653	-1.65735	6.64202	-4.00741	0.00141265
807	ILMN_1722218	3800470	MBOAT7	1.26088	10.5322	4.0066	0.00141484
444	ILMN_1689552	2760156	FAM63A	-0.992562	9.81504	-4.00654	0.00141503
853	ILMN_1726387	6940682	NF1	-0.68174	6.3812	-4.00575	0.00141714
2568	ILMN_3201480	5260521	LOC643358	-0.628639	14.4386	-4.00566	0.00141739
1787	ILMN_1824362	5290433		-2.45502	8.5413	-4.00559	0.00141759
1987	ILMN_2103919	3840288	LRFN3	0.653986	9.9524	4.00176	0.001428
1755	ILMN_1813568	1440470	TRPV1	-1.06705	5.50589	-4.00163	0.00142838
2681	ILMN_3237446	2030646	SCARNA16	-0.767569	5.62116	-4.00152	0.00142865
1608	ILMN_1801303	3130296	AMY2A	-1.27471	7.66121	-4.00134	0.00142917
2367	ILMN_2367743	5860411	TUBG1	0.841629	9.25974	4.00097	0.00143017
1389	ILMN_1780769	2070368	TUBB2C	0.822862	11.2853	4.0004	0.00143172
2331	ILMN_2354617	4640181	DYRK1B	1.06723	6.79482	3.9999	0.0014331
766	ILMN_1718405	4280398	RAPH1	-1.92815	6.68093	-3.99832	0.00143743
1897	ILMN_2045994	2970025	SEPW1	-0.679574	11.2851	-3.99613	0.00144348
1788	ILMN_1824666	6900601		-1.91492	7.1339	-3.99535	0.00144562
1831	ILMN_1863439	5290156		-1.07321	6.14854	-3.99526	0.00144589
2784	ILMN_3245600	60292	LRRC37B2	-1.75	11.0427	-3.99486	0.00144699
1860	ILMN_1892519	4590093		-1.05358	5.59981	-3.99463	0.00144761
2509	ILMN_2415157	7200301	ARID5A	0.774311	6.86442	3.99388	0.0014497
964	ILMN_1738239	7380088	RBM6	-1.06948	10.3027	-3.99221	0.00145435
1770	ILMN_1815366	430390	FLJ21865	-0.979921	7.92807	-3.99218	0.00145443
10	ILMN_1651964	7610050	ABCC5	-0.789616	10.2542	-3.99168	0.00145583
2530	ILMN_3180420	7570546	LOC100129269	-1.57333	8.96523	-3.99122	0.00145711
531	ILMN_1696420	430040	BRD7	0.809854	9.64433	3.99103	0.00145762
978	ILMN_1738955	7210300	C10orf104	-0.703353	9.07062	-3.99095	0.00145785
248	ILMN_1672589	5080280	SEMA4B	0.961561	9.39839	3.99042	0.00145933
1898	ILMN_2046611	6760706	MCOLN3	-1.43254	8.2314	-3.98853	0.00146461
2895	ILMN_3281651	3990431	LOC654350	-1.80853	7.20352	-3.98835	0.00146512
1380	ILMN_1779401	6760192	CHP	0.917856	11.0026	3.98809	0.00146586
2167	ILMN_2219437	2230114	PRRG4	-1.13244	7.1626	-3.98806	0.00146593
1199	ILMN_1761247	2120037	PIR	-1.08208	8.68462	-3.98664	0.00146992
699	ILMN_1711361	3180315	ZNF319	0.879792	9.06261	3.98585	0.00147214
647	ILMN_1706734	2070189	ZNF451	-0.623154	9.5725	-3.9853	0.0014737
269	ILMN_1673980	6130195	LOC643669	-0.904911	5.34478	-3.98426	0.00147663
802	ILMN_1722022	4760653	MAGEE1	0.786983	5.8879	3.98362	0.00147845
2785	ILMN_3245672	4540544	SNORD84	-1.28044	5.79113	-3.98327	0.00147944
2759	ILMN_3243568	2320301	LOC100131835	-1.65937	6.39442	-3.98327	0.00147944
2230	ILMN_2291619	1410603	RAB3IP	-1.12499	7.79779	-3.98303	0.00148012
2852	ILMN_3264549	3610086	LOC100128974	-1.80313	6.11149	-3.98287	0.00148057
2342	ILMN_2359211	4390180	AP2A1	1.40035	6.90664	3.98284	0.00148066
2683	ILMN_3237579	6270192	ZNF845	-1.15449	8.95123	-3.97806	0.00149427
1372	ILMN_1778401	5310168	HLA-B	0.945354	14.3521	3.97712	0.00149697
457	ILMN_1690586	1820093	HNRPA1P4	0.906911	12.2896	3.97707	0.00149711
395	ILMN_1684746	6770202	IPO11	-1.03134	10.125	-3.97688	0.00149766
839	ILMN_1724666	2340632	INADL	-1.30924	6.33069	-3.97639	0.00149906
905	ILMN_1732182	1010427	FBXO44	-1.16422	6.40791	-3.97624	0.0014995
921	ILMN_1733863	1660086	FAM100A	0.662049	7.72061	3.97623	0.00149951
1998	ILMN_2107004	3870386	GPR1	-1.76168	9.79843	-3.97622	0.00149954
1702	ILMN_1810085	4560689	ABCF3	0.945186	7.6347	3.97609	0.00149991
1983	ILMN_2103397	5720072	ZNF234	-0.77539	8.44043	-3.97584	0.00150063
1485	ILMN_1789642	4040703	DNAJC5	0.692983	7.86433	3.97527	0.00150229
1356	ILMN_1777314	1090255	CNPY4	1.35989	6.6423	3.97282	0.00150934
1346	ILMN_1775762	1300730	GNAI2	0.82974	12.7253	3.97263	0.00150989
1056	ILMN_1745904	7330435	CCDC6	0.581552	11.6144	3.97126	0.00151386
1060	ILMN_1746309	2940192	LOC389791	-0.983415	6.08691	-3.97051	0.00151603
1877	ILMN_1904980	6590082		-1.264	8.90739	-3.97014	0.00151712
1022	ILMN_1742731	4860195	SLC35A2	0.6169	9.91573	3.96944	0.00151915
262	ILMN_1673638	3180438	RPS3A	-0.621095	14.2616	-3.96795	0.00152349
2753	ILMN_3242883	2140343	AGAP8	-1.30059	9.97255	-3.9665	0.00152773
1741	ILMN_1812688	830176	C2orf18	0.813909	8.09423	3.96642	0.00152796
1710	ILMN_1810474	2030730	UBE2I	0.570174	12.4673	3.96565	0.00153022
2653	ILMN_3235593	4900300	ZNF841	-0.915453	7.74669	-3.96508	0.00153189
1754	ILMN_1813399	6510164	ATP2B1	1.48287	7.30143	3.96416	0.00153459
374	ILMN_1682938	2680446	ARF3	1.07147	9.5927	3.96379	0.00153567
812	ILMN_1722492	5260195	DUSP19	-1.43261	11.355	-3.96375	0.0015358
906	ILMN_1732375	4860079	EEFSEC	0.810763	6.03805	3.96317	0.00153752
283	ILMN_1675268	1980609	LRP4	1.47726	7.37619	3.96251	0.00153946
2074	ILMN_2148679	6350341	SDHAP3	-1.34599	6.80139	-3.96092	0.00154413
85	ILMN_1658373	2490291	PAN2	-0.850544	8.96516	-3.96047	0.00154549
140	ILMN_1662973	5130136	CD82	0.777297	8.01528	3.95975	0.00154761
625	ILMN_1704101	4890274	HSF4	-0.93987	6.2151	-3.95949	0.00154837
1290	ILMN_1770690	1240471	CDKL3	-0.793179	7.2282	-3.9566	0.00155698
577	ILMN_1700168	4280767	LARS2	0.895762	7.94905	3.95583	0.00155928
2300	ILMN_2337336	2140746	PVRL2	1.50416	8.49803	3.95581	0.00155933
239	ILMN_1671895	20670	ZNF613	-0.787206	9.23184	-3.95552	0.00156022
1523	ILMN_1792710	840682	DAPK3	0.762083	7.97477	3.95539	0.00156059
874	ILMN_1728934	2070494	PRC1	1.08738	9.57792	3.95527	0.00156097
1799	ILMN_1836958	3180338		-1.04036	5.55784	-3.95457	0.00156307
2882	ILMN_3276209	7050079	LOC727865	-1.28754	12.1563	-3.9533	0.00156686
709	ILMN_1712587	7040600	ARSB	1.4033	7.7098	3.95289	0.0015681
977	ILMN_1738938	540446	TIMM8B	-1.12128	9.51483	-3.9521	0.00157048
2726	ILMN_3240177	3190274	LLPH	-1.20287	10.634	-3.94934	0.00157882
1159	ILMN_1757347	2510102	C22orf9	0.920586	8.15167	3.94743	0.0015846
740	ILMN_1715832	3800521	PIK3R4	0.861985	7.09153	3.94686	0.00158634
2946	ILMN_3297398	2810520	LOC729595	-0.706729	5.50626	-3.94618	0.00158839
2732	ILMN_3240541	6660037	EML2	0.919048	8.16381	3.94561	0.00159013
1901	ILMN_2047599	3460307	TMEM50B	-0.866923	11.2168	-3.94517	0.00159148
717	ILMN_1712950	2850402	PFN1	1.13149	13.8599	3.94505	0.00159183
160	ILMN_1664861	670386	ID1	1.03422	11.3723	3.945	0.00159201
2402	ILMN_2381603	1240050	ING3	-0.765231	7.22971	-3.94446	0.00159364
960	ILMN_1737935	4040278	MACF1	0.731022	8.05269	3.94427	0.00159422
2510	ILMN_2415189	4210095	ATP1A1	0.753449	13.4257	3.94379	0.00159569
56	ILMN_1656186	580332	SLC41A1	0.964989	7.26667	3.94353	0.0015965
170	ILMN_1665792	3890541	ITGA2	1.64566	9.04685	3.94284	0.00159859
2618	ILMN_3225673	2750112	LOC730060	-1.83158	7.21246	-3.94242	0.00159988
1750	ILMN_1813191	4060685	LOC653080	-1.30812	7.6665	-3.94133	0.00160325
851	ILMN_1726041	4260048	FLJ30092	-1.0817	5.67318	-3.94025	0.00160657
2320	ILMN_2350574	2970594	MYADM	1.50723	8.99341	3.94019	0.00160676
474	ILMN_1691949	1430093	LOC728554	0.925914	11.3778	3.94018	0.00160677
2197	ILMN_2252813	2320292	TAF5L	1.51931	6.8321	3.93996	0.00160746
891	ILMN_1730930	6620079	KIAA0652	0.79442	6.03458	3.93963	0.00160847
301	ILMN_1677385	6130433	C8orf40	-0.895305	11.088	-3.93856	0.00161179
1381	ILMN_1779416	6980358	SCUBE2	-1.66211	6.21523	-3.93831	0.00161256
2442	ILMN_2394571	3460711	FBXW11	0.810557	10.4662	3.93793	0.00161374
1644	ILMN_1804538	4830463	LOC647570	-0.648152	5.56845	-3.93533	0.00162179
2228	ILMN_2288483	1850040	C3orf34	-1.43431	11.2992	-3.93525	0.00162206
445	ILMN_1689725	2690561	RPLP1	-0.97409	10.5364	-3.93464	0.00162394
1955	ILMN_2084059	7160228	SLC12A4	0.734441	8.16706	3.93335	0.00162797
1017	ILMN_1742431	6900520	LOC651309	-1.38542	6.16108	-3.9329	0.00162937
1361	ILMN_1777794	630280	PRKCSH	0.799681	10.7296	3.93265	0.00163016
78	ILMN_1657983	1410653	TERF2IP	0.574467	12.0628	3.93225	0.0016314
326	ILMN_1678957	5700669	WDR55	0.650872	8.49503	3.93101	0.0016353
816	ILMN_1722742	1580519	SCLY	0.569668	7.61323	3.92995	0.00163862
462	ILMN_1690783	2070369	TREML1	-1.08235	5.88615	-3.92866	0.00164267
144	ILMN_1663616	3290037	DNAJC7	0.85363	9.84833	3.92834	0.00164371
341	ILMN_1679917	7050500	ARL16	-0.900721	8.96895	-3.92773	0.00164561
1078	ILMN_1748968	20050	ATG10	-1.13727	9.14557	-3.92648	0.00164959
119	ILMN_1660698	7000411	GTPBP8	-1.15136	7.89625	-3.92568	0.0016521
2501	ILMN_2410909	6200431	AKT1	0.740953	12.424	3.92539	0.00165301
446	ILMN_1689874	2350575	HOXB3	0.882503	5.57905	3.92307	0.00166041
377	ILMN_1683475	1740494	TOMM40	0.656738	11.5736	3.92258	0.00166196
912	ILMN_1733142	1780433	UBE2E3	-0.889323	5.97667	-3.92204	0.0016637
2247	ILMN_2307978	1690753	FAM108A3	1.05729	6.25432	3.92201	0.00166378
207	ILMN_1669303	780630	YAF2	-1.07994	6.83903	-3.92173	0.00166468
1108	ILMN_1751887	6940356	PREP	0.717849	9.89326	3.92103	0.00166693
627	ILMN_1704472	1430475	EID2	1.93726	8.43529	3.91978	0.00167092
2891	ILMN_3281309	3390349	LOC100131850	-1.51349	6.51641	-3.91967	0.00167126
1182	ILMN_1759636	460091	LOC644144	-0.612799	5.99725	-3.91936	0.00167227
860	ILMN_1727184	6650100	WDR36	0.685408	8.30265	3.91862	0.00167465
1893	ILMN_2038773	1430239	UBC	0.685247	14.9432	3.91841	0.00167532
2550	ILMN_3194248	1940152	LOC100129539	-1.16964	7.80769	-3.91841	0.00167532
1491	ILMN_1790410	4120022	RNASEN	0.546099	10.0724	3.91756	0.00167805
1332	ILMN_1774604	4730349	PNKD	0.885929	10.3978	3.91718	0.0016793
131	ILMN_1662263	1260731	MDP1	-0.900702	8.97896	-3.91698	0.00167991
2502	ILMN_2413517	7510273	TRIM39	0.787998	6.41873	3.91641	0.00168176
1648	ILMN_1804743	5290369	USP32	-1.09406	5.7054	-3.91582	0.00168366
1140	ILMN_1755123	580048	GBA	0.558386	10.3098	3.91358	0.00169091
1211	ILMN_1762787	1430008	RNF26	0.776945	8.4255	3.91329	0.00169187
1329	ILMN_1774330	6940431	WSCD1	0.883176	6.4131	3.9129	0.00169312
79	ILMN_1658160	6290379	FAM156A	-0.781469	9.90326	-3.91052	0.0017009
935	ILMN_1735275	2650538	WDSUB1	-0.950698	8.85749	-3.90943	0.00170444
1704	ILMN_1810267	3290392	DNHD1	-1.478	5.89636	-3.90915	0.00170536
1156	ILMN_1757134	6370278	MPV17L2	0.867767	6.83922	3.90913	0.00170545
1142	ILMN_1755303	60672	ZNF217	1.0513	8.99256	3.90736	0.00171124
1834	ILMN_1866216	6620440		-1.52262	6.94394	-3.90713	0.00171199
2901	ILMN_3283032	5670142	LOC100132535	1.11202	9.48377	3.90679	0.00171312
1004	ILMN_1741148	6590253	ALDOA	1.0809	13.1908	3.90646	0.00171421
731	ILMN_1714850	5690075	HSGT1	0.94363	7.79717	3.90556	0.00171717
1430	ILMN_1783846	2100241	RAPH1	0.802542	9.71964	3.90537	0.00171781
929	ILMN_1734696	2470519	FRG1	-0.715137	10.9439	-3.90525	0.00171818
1297	ILMN_1771320	670136	FLJ38717	-1.88348	8.58485	-3.90456	0.00172047
886	ILMN_1730612	6420168	DBNDD2	0.53076	12.9619	3.90433	0.00172125
723	ILMN_1714401	6480095	SNX27	0.868261	11.3014	3.90414	0.00172186
2084	ILMN_2154287	4860070	PHACS	-1.71035	6.6842	-3.90336	0.00172443
826	ILMN_1723843	6110187	CSNK2A2	0.79373	9.77051	3.90259	0.00172698
681	ILMN_1709604	7560731	SNORA64	-0.712851	5.92675	-3.90256	0.00172709
1111	ILMN_1752333	5390403	SLC35E1	0.715582	9.45964	3.90161	0.00173024
777	ILMN_1719286	6840246	CTSA	0.888594	11.2546	3.90145	0.00173078
2229	ILMN_2290732	2320482	ZNF626	-1.26292	5.84849	-3.90103	0.00173218
1057	ILMN_1745933	2850224	LOC400713	-1.19831	6.95733	-3.90053	0.00173385
1599	ILMN_1799969	870041	SNAPIN	-0.948291	9.25363	-3.90049	0.00173398
1206	ILMN_1761797	1430187	CSTB	1.1238	14.6607	3.90015	0.00173512
2179	ILMN_2228453	6650288	KIAA0562	1.0483	7.41371	3.9001	0.00173527
196	ILMN_1668417	5700670	WASPIP	0.941913	10.496	3.89894	0.00173914
1921	ILMN_2058270	6100747	SOAT2	0.657843	5.65842	3.89854	0.00174048
1073	ILMN_1748291	1010435	C1orf55	0.654809	9.24389	3.89597	0.00174911
2792	ILMN_3246766	6060014	LOC100132247	-1.16525	9.94181	-3.8957	0.00175
1207	ILMN_1761850	2320433	ATRN	1.34819	8.12835	3.89488	0.00175276
2545	ILMN_3188190	4060156	LOC100130492	-1.46803	6.46906	-3.89466	0.00175352
213	ILMN_1669972	5670187	DKFZp686O24166	-0.717556	6.7609	-3.89453	0.00175394
1179	ILMN_1759341	6330068	MAN2B1	0.971352	11.1131	3.8945	0.00175403
257	ILMN_1673222	2370131	ZBTB10	0.809014	5.87838	3.89403	0.00175564
484	ILMN_1692754	6280672	TMEM49	-0.490901	12.3398	-3.89395	0.0017559
1029	ILMN_1743427	2030068	SCYL3	-0.594324	8.71935	-3.89329	0.00175812
576	ILMN_1700143	3420360	FRMD4B	-1.08846	6.22094	-3.89324	0.00175829
154	ILMN_1664434	4900348	TCF3	0.771315	9.22071	3.89314	0.00175864
431	ILMN_1688152	4250735	IL27RA	0.886981	8.5822	3.89137	0.00176462
2178	ILMN_2228196	3930671	C6orf170	-1.52361	8.29961	-3.89096	0.00176602
25	ILMN_1653283	1190735	APP	1.32634	7.33231	3.89078	0.00176664
364	ILMN_1681802	7570717	GRK6	0.836009	6.1832	3.89074	0.00176678
806	ILMN_1722186	620228	C2orf56	-0.596631	9.49716	-3.89043	0.00176781
277	ILMN_1674719	4780239	NID1	1.96492	7.35191	3.8896	0.00177063
1596	ILMN_1799837	2940324	LOC727848	0.83557	6.73194	3.88885	0.0017732
1659	ILMN_1805996	6420017	SIN3A	0.879591	10.7772	3.88817	0.00177551
2827	ILMN_3251251	7610408	GNL3L	0.847499	6.48398	3.88653	0.00178111
2675	ILMN_3236838	7160446	JMJD7	0.722185	5.38895	3.88595	0.0017831
1162	ILMN_1757467	630278	H1F0	0.84655	12.1135	3.88456	0.00178788
1185	ILMN_1760143	4390121	ADRM1	0.627286	11.8316	3.884	0.00178982
1417	ILMN_1783023	3180132	C5orf51	0.898755	11.0754	3.88385	0.00179031
1155	ILMN_1757072	5260156	LOC642489	0.842225	12.3931	3.88309	0.00179295
1429	ILMN_1783771	650372	UBE2Z	0.709019	8.67178	3.88297	0.00179334
866	ILMN_1727920	5130634	C20orf117	0.977349	5.53618	3.88242	0.00179526
1872	ILMN_1903914	3830070		-2.42405	7.60426	-3.88118	0.00179954
1717	ILMN_1811378	1470020	GTPBP1	0.756711	5.71486	3.88067	0.0018013
1344	ILMN_1775753	1660332	FBXW2	0.737103	8.86745	3.8802	0.00180292
2787	ILMN_3246054	7330162	LOC732415	1.84919	7.50872	3.87955	0.0018052
245	ILMN_1672302	3830670	STK32C	0.889928	6.0964	3.87873	0.00180803
1720	ILMN_1811574	5270575	MAPK8IP3	-1.32889	9.72898	-3.87857	0.00180857
1165	ILMN_1757723	5900504	C6orf106	1.03621	7.20762	3.87851	0.0018088
2357	ILMN_2364174	3170468	CSNK1A1	-0.876019	8.98744	-3.87816	0.00181001
1493	ILMN_1790518	2630189	PHF16	0.64191	8.08027	3.87686	0.00181453
539	ILMN_1696839	6650564	RPS27	-0.763189	14.0891	-3.87677	0.00181486
2036	ILMN_2128770	3940482	CDR2L	0.695422	10.2518	3.876	0.00181755
2082	ILMN_2153679	630762	TBC1D3B	-0.909658	7.18702	-3.87581	0.00181822
2964	ILMN_3301324	5420133	LOC729301	-0.764911	13.833	-3.87513	0.00182057
2728	ILMN_3240236	1110600	SMCR5	-2.06655	7.10332	-3.8748	0.00182176
590	ILMN_1701434	6590703	RAP1B	-1.05826	9.19012	-3.87352	0.00182622
61	ILMN_1656477	4920546	ARSA	0.905809	8.11807	3.87292	0.00182835
2086	ILMN_2155322	5900053	ZNF652	-1.42541	11.7642	-3.87174	0.00183251
1539	ILMN_1794914	6770097	UBTD1	0.859121	9.83199	3.87142	0.00183364
1806	ILMN_1844408	5890204	PLXNA2	1.26815	8.82941	3.87099	0.00183516
2328	ILMN_2353633	2140136	EMR2	0.831064	9.53631	3.8694	0.00184077
1288	ILMN_1770498	6130292	LOC728411	-1.38932	5.96119	-3.86937	0.00184086
831	ILMN_1724059	5910326	GAS2L1	1.63078	7.85795	3.86859	0.00184362
2473	ILMN_2402930	840296	LOC440926	0.622182	14.3094	3.86729	0.00184827
2176	ILMN_2227495	3450750	ZNF549	-1.395	11.9162	-3.86636	0.00185155
2928	ILMN_3290577	520672	LOC391833	-1.3377	11.4484	-3.86587	0.0018533
2149	ILMN_2205470	4780121	FAM153B	-1.92321	8.13569	-3.86567	0.001854
2590	ILMN_3210917	3060148	LOC389168	0.547086	13.0683	3.86549	0.00185466
1969	ILMN_2092756	6130193	TMEM109	0.980858	10.5562	3.86513	0.00185595
1225	ILMN_1764410	3460278	C22orf13	0.937129	11.57	3.86489	0.0018568
778	ILMN_1719290	4220379	CRYZL1	-0.889788	7.66472	-3.86324	0.00186269
9	ILMN_1651886	240097	CWF19L1	-0.772788	11.1671	-3.86249	0.00186538
1917	ILMN_2055310	240364	MBD4	-1.26999	9.85661	-3.86243	0.00186562
2892	ILMN_3281327	6960736	LOC100133129	-1.28056	6.39758	-3.86234	0.00186594
42	ILMN_1655405	5390703	SCARF2	1.15208	8.31034	3.86102	0.00187068
136	ILMN_1662463	5810168	COMMD5	-1.21062	6.34028	-3.85959	0.00187582
2766	ILMN_3244065	7380367	C9orf69	0.571527	10.3357	3.85949	0.0018762
2109	ILMN_2175764	1440671	HSP90AB2P	0.621083	5.80213	3.85899	0.001878
2366	ILMN_2367530	6110458	ZNF280D	-1.10947	6.48942	-3.85776	0.00188246
2855	ILMN_3265391	6060204	LOC100130413	-0.944137	6.14718	-3.85757	0.00188312
2746	ILMN_3241725	2060093	GOLGA9P	-1.78075	6.17248	-3.85752	0.00188332
2445	ILMN_2394777	7320072	DTNA	0.931033	5.81738	3.85674	0.00188615
1780	ILMN_1818149	520451		-1.53795	7.69348	-3.85668	0.00188636
930	ILMN_1734742	4760255	ARHGDIA	0.820659	12.5116	3.85642	0.0018873
2403	ILMN_2382309	770255	TCL1B	-0.986809	5.54764	-3.85626	0.0018879
2195	ILMN_2251114	3420639	2017-09-04	-0.894326	5.73818	-3.85603	0.00188871
547	ILMN_1697493	5220538	WDFY3	-1.00259	6.54188	-3.85588	0.00188926
2536	ILMN_3186390	5670431	LOC100128510	-1.18152	7.65406	-3.85576	0.00188969
1215	ILMN_1763634	1170482	PEX14	0.846694	8.48773	3.85551	0.00189064
2054	ILMN_2139943	6380255	RPS3A	-0.751954	14.0583	-3.85468	0.00189364
636	ILMN_1705447	60609	AFG3L1	-0.818003	8.32994	-3.8546	0.00189392
2714	ILMN_3239548	3060601	LOC100132740	-1.37161	7.34002	-3.85421	0.00189536
293	ILMN_1676440	1470093	LOC440776	-0.909149	6.83044	-3.85399	0.00189615
250	ILMN_1672687	5420349	LOC648099	-1.20687	8.13688	-3.85356	0.00189771
2979	ILMN_3304898	2140400	LOC92755	1.36986	10.6828	3.852	0.00190342
2187	ILMN_2235745	6370682	GRIPAP1	-1.51929	10.3005	-3.85038	0.00190936
1046	ILMN_1745223	1070047	CDC42EP4	0.775682	10.881	3.85007	0.00191053
459	ILMN_1690653	2100411	CDK2AP2	0.916435	9.04809	3.84949	0.00191266
1400	ILMN_1781943	150543	FAM83D	1.57393	6.36649	3.84879	0.00191522
2241	ILMN_2302947	7150619	CSF1	0.757783	5.18787	3.84868	0.00191566
2439	ILMN_2394193	6860743	C14orf138	-0.754549	8.10171	-3.84843	0.00191655
1850	ILMN_1884750	7610402		-1.12973	7.02373	-3.84721	0.00192106
849	ILMN_1725906	3870091	C1orf104	-1.34038	6.09892	-3.84711	0.00192142
2994	ILMN_3307940	3130332	FLJ35776	-0.877394	7.88886	-3.84666	0.00192309
1947	ILMN_2075794	6770326	NLRP8	-1.85105	10.8017	-3.84623	0.00192469
1550	ILMN_1795719	3120671	RPA1	0.942612	9.73664	3.84616	0.00192497
995	ILMN_1740500	610521	TSPYL4	1.0686	6.38064	3.84558	0.0019271
997	ILMN_1740707	3800561	LOC646123	-1.31186	6.53797	-3.84488	0.00192969
848	ILMN_1725889	3890088	AFF2	1.52338	6.16034	3.84458	0.0019308
2598	ILMN_3214686	7570338	LOC728138	0.871386	7.45042	3.84452	0.00193103
1223	ILMN_1764323	6580504	LOC124512	-0.661978	11.0207	-3.84399	0.00193299
1303	ILMN_1772189	4890609	ABCD1	0.915306	7.39142	3.84381	0.00193368
2477	ILMN_2403994	1340092	RALY	0.891625	9.14063	3.84339	0.00193526
234	ILMN_1671651	3610278	LOC91661	-1.38393	5.86492	-3.84107	0.00194389
598	ILMN_1702341	6960221	LOC388237	-0.667424	5.69029	-3.84078	0.00194499
16	ILMN_1652533	3360273	DKFZp434K191	-1.44514	8.58595	-3.8399	0.00194829
1915	ILMN_2054297	1820632	PTGS2	-1.46223	7.06784	-3.83867	0.0019529
2438	ILMN_2394132	520403	PRO1853	-1.42654	8.19422	-3.83848	0.00195363
2546	ILMN_3189585	650215	FLJ31306	-0.862033	9.16081	-3.83798	0.00195551
1621	ILMN_1802292	5080348	WDFY2	-0.62658	9.19357	-3.8327	0.0019755
2704	ILMN_3238782	3190300	LOC728244	-1.048	12.8663	-3.83261	0.00197582
914	ILMN_1733377	6650220	FASTKD5	0.697018	9.00627	3.8317	0.00197932
2203	ILMN_2259633	3120050	MLL5	-0.952093	8.37212	-3.8294	0.00198808
719	ILMN_1713706	780189	ZNF786	-1.88312	9.89188	-3.82812	0.00199301
2047	ILMN_2134110	2710161	SELK	-1.03914	9.77642	-3.8272	0.00199656
2765	ILMN_3244025	2690241	LOC401650	-0.734383	5.94828	-3.82682	0.00199799
2757	ILMN_3243381	1780601	MLEC	0.888719	10.1782	3.82593	0.00200143
1137	ILMN_1755023	1400253	RAD50	0.632735	7.98048	3.82339	0.00201124
2996	ILMN_3308961	2260349	MIR1974	-2.81175	8.28784	-3.82328	0.00201167
199	ILMN_1668639	2490278	TBC1D10B	0.684697	9.07627	3.82282	0.00201346
1875	ILMN_1904238	4280600		-1.75023	6.88103	-3.82244	0.00201494
809	ILMN_1722390	610300	CHRAC1	1.50399	7.61021	3.8223	0.00201547
1367	ILMN_1778168	3180253	ELMO2	1.21915	6.37358	3.82173	0.0020177
2378	ILMN_2372398	7040327	ALDH5A1	0.981916	7.37284	3.82083	0.00202118
2361	ILMN_2366212	770167	CD79B	-1.45502	8.84212	-3.82053	0.00202235
2763	ILMN_3243859	6660193	NDUFB9	-1.12555	11.5212	-3.82044	0.0020227
1804	ILMN_1840036	2000397		-0.570303	5.73898	-3.81882	0.00202902
916	ILMN_1733412	4280376	MGC5457	-0.932203	6.11108	-3.8187	0.00202949
629	ILMN_1704730	6100615	CD93	1.16923	11.3323	3.81868	0.00202958
244	ILMN_1672174	270050	ECE1	0.89585	6.04852	3.81865	0.00202969
352	ILMN_1680644	2750544	MIOS	0.962905	10.1319	3.8181	0.00203186
2822	ILMN_3250345	5560523	LOC283788	-0.862411	8.49209	-3.81737	0.00203473
552	ILMN_1697654	4640682	PLA2G6	-0.825743	5.98911	-3.8167	0.00203734
1472	ILMN_1788211	360673	SNX19	0.795318	8.54235	3.81634	0.00203877
2093	ILMN_2157957	3420719	GTF2H1	-0.960067	7.10114	-3.81604	0.00203993
152	ILMN_1664025	1110296	PXMP4	0.871638	6.33649	3.81511	0.00204359
2885	ILMN_3279219	5080600	LOC100132457	-1.01681	11.7669	-3.81501	0.00204398
1561	ILMN_1796734	5050382	SPARC	1.3173	13.9856	3.81307	0.00205166
796	ILMN_1721535	1430577	COG5	1.17489	8.67928	3.81271	0.00205307
2991	ILMN_3307729	1050279	CXXC5	0.716446	12.3153	3.8126	0.00205352
1438	ILMN_1784454	4040491	ITGB1	1.34008	6.16741	3.81164	0.00205729
528	ILMN_1696021	5340021	KPNA6	0.806641	10.5539	3.81159	0.0020575
1513	ILMN_1792314	4280561	ACTR1A	0.581452	11.8336	3.81105	0.00205967
2470	ILMN_2401978	5090619	STAT3	0.666379	11.7357	3.81055	0.00206165
1859	ILMN_1891455	7650730		-1.17031	6.77725	-3.8104	0.00206222
2896	ILMN_3282174	6280370	LOC646688	-0.804654	11.3527	-3.81022	0.00206296
2959	ILMN_3300051	7510372	LOC731542	-0.751764	5.3827	-3.81017	0.00206316
2779	ILMN_3245365	6980653	SNORA6	-0.990535	6.06181	-3.80969	0.00206504
41	ILMN_1655195	510133	SMA4	-1.12287	8.55165	-3.80932	0.00206654
1668	ILMN_1807114	580575	LOC255620	1.07402	6.90429	3.80923	0.00206691
728	ILMN_1714599	6660092	CAMLG	-0.769189	12.3245	-3.80903	0.00206769
1375	ILMN_1778734	4810433	MTMR10	-0.71252	9.88589	-3.80796	0.00207197
261	ILMN_1673604	7380671	YIPF3	0.611497	11.6264	3.80753	0.00207368
2327	ILMN_2352448	4070367	NSUN5B	-0.905152	7.18478	-3.80717	0.0020751
31	ILMN_1653865	360576	LOC642451	-0.741021	5.71736	-3.80694	0.00207603
733	ILMN_1715273	5820463	PICALM	0.646772	12.4786	3.80647	0.00207793
2275	ILMN_2325394	3130326	MSH5	-0.928756	6.16783	-3.80622	0.00207894
570	ILMN_1699703	2750653	ARCN1	1.04253	12.0289	3.80617	0.00207912
2578	ILMN_3205289	6370280	LOC100132565	-0.892746	5.19993	-3.80483	0.00208449
1923	ILMN_2059173	2900307	SLC35E1	-1.278	10.3632	-3.80458	0.00208552
1462	ILMN_1786707	6960408	C19orf63	0.600548	6.7675	3.80161	0.0020975
612	ILMN_1703427	5130543	SON	0.894273	8.21982	3.80133	0.0020986
2903	ILMN_3283244	4150121	LOC391334	-1.28236	6.91627	-3.80129	0.00209879
1962	ILMN_2087646	1050309	HLX	0.833629	10.0378	3.80061	0.00210155
2007	ILMN_2115434	2190128	RAB32	-0.90368	11.4952	-3.80057	0.0021017
2330	ILMN_2354547	3190474	TUSC3	2.12907	8.84991	3.80042	0.00210228
2286	ILMN_2331010	1710014	TNFRSF10B	0.955138	6.72423	3.79994	0.00210424
2767	ILMN_3244110	240326	FAM156B	-0.753919	10.1619	-3.79994	0.00210424
1096	ILMN_1750664	4780059	PPT2	0.781612	8.02194	3.79845	0.00211029
1636	ILMN_1803824	610356	ZDHHC9	0.690037	10.0192	3.79697	0.00211633
1173	ILMN_1758642	6130300	FLJ90757	1.02972	6.84807	3.79551	0.00212231
115	ILMN_1660554	50682	VWA1	0.987755	9.43814	3.79545	0.00212253
936	ILMN_1735743	5670154	FBLN7	2.84904	9.47657	3.7953	0.00212315
240	ILMN_1671969	3840053	UGP2	-1.44774	6.66863	-3.79343	0.00213084
2245	ILMN_2307450	5490524	ZNF302	-0.684746	10.789	-3.79334	0.0021312
689	ILMN_1710482	3450577	APLP2	1.01683	11.5142	3.79295	0.00213282
1469	ILMN_1787823	7510102	LOC727948	-1.55075	8.26737	-3.7929	0.00213302
1514	ILMN_1792383	1990440	PFN4	-0.984328	6.1312	-3.79177	0.00213767
2239	ILMN_2299072	5900129	CROP	-1.09119	9.61287	-3.79058	0.0021426
542	ILMN_1697095	5050672	SUZ12P	-0.8227	5.93107	-3.79057	0.00214264
2058	ILMN_2141790	520189	HYOU1	0.789179	9.04597	3.79053	0.00214279
1476	ILMN_1788738	1340253	ZNRF3	1.39495	7.51793	3.7887	0.00215036
2274	ILMN_2323774	770164	RPAIN	-0.733162	11.2911	-3.78724	0.00215643
1722	ILMN_1811616	50286	EEPD1	0.762943	7.78347	3.78705	0.00215722
2621	ILMN_3226181	4120768	NUDT7	-0.683138	8.81533	-3.78647	0.00215962
2184	ILMN_2233050	5570070	PLA2G2D	-1.9133	8.08374	-3.78483	0.00216649
1682	ILMN_1808501	6020152	SH3KBP1	0.984336	11.8463	3.78349	0.00217211
2358	ILMN_2365248	3460239	HVCN1	0.944057	6.54882	3.78243	0.00217655
1601	ILMN_1800461	3450156	CSNK2B	0.694769	12.8476	3.78209	0.00217797
1347	ILMN_1775962	20292	MCOLN3	-1.16204	7.08014	-3.78146	0.00218061
1496	ILMN_1790549	4490615	TSPAN3	0.875756	12.5154	3.78134	0.00218112
493	ILMN_1693559	3940575	DOT1L	0.727974	5.86652	3.78029	0.00218555
999	ILMN_1740772	4120279	APBB3	-1.07493	9.91248	-3.78022	0.00218586
1198	ILMN_1761242	3360093	COMMD1	-0.610016	12.1353	-3.77994	0.00218703
2975	ILMN_3304022	6280273	LOC729102	0.861352	13.4699	3.77986	0.00218735
606	ILMN_1703015	3850228	ZRANB2	-0.629505	11.2301	-3.77918	0.00219022
270	ILMN_1674265	4390369	AVIL	-1.20559	6.46749	-3.77917	0.00219028
2849	ILMN_3263329	1010544	GAR1	0.747417	9.35364	3.77863	0.00219254
1065	ILMN_1747598	620376	PPP1R11	0.792806	12.1759	3.77832	0.00219387
1930	ILMN_2062620	5860066	NMT2	1.10573	6.28083	3.77639	0.00220207
825	ILMN_1723709	2120161	C9orf116	1.21106	6.84962	3.77497	0.0022081
1128	ILMN_1753627	3390730	DOLK	0.54513	9.10238	3.77484	0.00220863
1402	ILMN_1782095	4070201	C20orf55	0.747338	9.24938	3.77376	0.00221328
2782	ILMN_3245507	2570494	LOC100133627	1.19644	7.87742	3.77271	0.00221774
472	ILMN_1691881	540025	IL4R	-1.85386	6.31838	-3.77263	0.00221808
2730	ILMN_3240398	4640603	LOC729272	-1.22452	5.91189	-3.77139	0.00222339
1047	ILMN_1745368	540193	TMEM50A	0.654512	9.56712	3.77059	0.00222685
147	ILMN_1663772	940255	SIX2	1.45371	6.98432	3.77025	0.00222831
253	ILMN_1672743	6110768	ZNF334	-1.25061	5.97529	-3.77014	0.0022288
743	ILMN_1716400	2650364	FOXM1	1.06865	6.68859	3.76941	0.00223192
128	ILMN_1661860	3420576	ASPSCR1	0.648254	6.04005	3.76861	0.00223536
55	ILMN_1656136	5670241	STAU1	0.764744	10.1643	3.76726	0.00224123
2497	ILMN_2408877	1010608	MLL3	1.10771	6.41864	3.76594	0.00224693
1730	ILMN_1812096	6420019	CADM4	0.795727	5.7514	3.76462	0.00225267
2695	ILMN_3238375	4210707	CENPT	-0.803763	8.3845	-3.76394	0.00225562
2297	ILMN_2337058	3290343	PORCN	0.708718	6.3739	3.76324	0.00225868
2099	ILMN_2163796	3990482	RABGGTB	-0.781183	9.92572	-3.76153	0.00226612
97	ILMN_1658989	6940446	MEX3B	1.282	8.21523	3.76072	0.00226969
2912	ILMN_3286204	2710433	LOC646547	-1.26367	5.48501	-3.75977	0.00227385
1745	ILMN_1812968	6100433	SOX18	1.06981	11.1881	3.75962	0.00227453
1951	ILMN_2078599	7050082	ACP5	1.54508	14.3071	3.75955	0.00227482
2538	ILMN_3187283	1340403	LOC100128460	-1.61502	6.6134	-3.75804	0.00228148
1664	ILMN_1806867	3140008	PPM1G	0.517152	12.5169	3.75787	0.00228219
2828	ILMN_3251283	6330767	HDAC2	0.615214	5.70834	3.7578	0.00228254
1020	ILMN_1742611	990167	C1orf52	-0.774622	9.85766	-3.75777	0.00228264
559	ILMN_1698680	6560307	ARL17P1	-1.51669	7.75891	-3.75753	0.00228373
2758	ILMN_3243419	1340575	LOC100130715	-1.12032	8.58301	-3.75586	0.0022911
249	ILMN_1672596	2710746	BCAR1	1.19138	8.10637	3.75569	0.00229183
1498	ILMN_1790891	4490528	CKAP4	1.20351	11.244	3.75504	0.00229472
334	ILMN_1679520	4610044	AGPAT1	0.747046	9.5028	3.75495	0.00229512
2768	ILMN_3244157	3450630	SNORD83B	-1.41063	6.46239	-3.7544	0.00229758
437	ILMN_1688490	7560242	PTP4A2	-1.83581	9.70081	-3.75417	0.00229858
626	ILMN_1704342	6560750	UBE3C	0.699343	9.44434	3.75413	0.00229878
2298	ILMN_2337241	2370193	RPS15A	-0.692128	14.2115	-3.75332	0.00230237
1699	ILMN_1809928	2750356	COL6A2	1.9259	11.3498	3.75299	0.00230381
1378	ILMN_1779177	4050059	U2AF1L4	-0.798702	8.41715	-3.75299	0.00230383
1645	ILMN_1804539	4570600	GPR89B	-0.794707	7.5499	-3.75298	0.00230387
276	ILMN_1674665	2190338	CPNE2	0.935677	7.08818	3.75269	0.00230516
1665	ILMN_1806951	1010367	CSTF3	-0.915567	6.61981	-3.75261	0.0023055
2588	ILMN_3209832	5260360	LOC100131801	-0.921558	11.8866	-3.75214	0.00230759
2044	ILMN_2133784	2060746	PATE2	-1.19762	8.51244	-3.75072	0.00231396
972	ILMN_1738678	5260075	C9orf130	-1.71029	9.35256	-3.7503	0.00231582
116	ILMN_1660568	150491	LOC401622	-1.25215	6.8113	-3.75005	0.00231693
1742	ILMN_1812701	1850110	C4orf33	-1.04985	8.99487	-3.74971	0.00231845
1081	ILMN_1749327	4280019	MAPK13	0.919177	11.7029	3.74875	0.00232276
1798	ILMN_1835631	2370528		-1.01227	5.45425	-3.74863	0.00232331
1145	ILMN_1755727	5870482	KDM5B	0.76039	10.0902	3.74786	0.00232678
498	ILMN_1694100	5700279	PRIM2	1.24348	6.34298	3.74767	0.00232763
289	ILMN_1676197	240615	LRP11	1.00425	9.81637	3.74747	0.0023285
145	ILMN_1663618	4250538	STAT3	0.730511	10.2517	3.74635	0.00233356
1379	ILMN_1779374	2340601	AMMECR1	0.738226	8.28438	3.74554	0.00233722
448	ILMN_1690114	2900328	PTPLAD2	-1.49729	10.3478	-3.74536	0.00233806
2607	ILMN_3221790	2630431	LOC729123	0.90179	7.8706	3.74468	0.00234111
2808	ILMN_3248941	3310204	C6orf225	-1.03725	6.1242	-3.74453	0.00234177
909	ILMN_1732612	5890706	SHB	0.739176	7.74045	3.74452	0.00234184
1575	ILMN_1797893	990020	PFAAP5	-0.75207	9.20187	-3.74248	0.00235109
208	ILMN_1669377	510129	AP4B1	-0.599529	10.1795	-3.74235	0.00235169
322	ILMN_1678816	3440068	GREM2	1.50827	5.9239	3.74171	0.00235458
1913	ILMN_2053538	6200286	RHBDL2	-1.46109	9.00578	-3.74042	0.00236046
354	ILMN_1680874	7050543	TUBB2B	1.77189	8.53984	3.74017	0.00236159
1001	ILMN_1740976	5560445	NONO	0.653359	8.17855	3.73969	0.00236381
2487	ILMN_2406532	50307	F11R	1.03981	6.03833	3.73893	0.00236726
1113	ILMN_1752559	1990273	FBS1	0.854532	6.99784	3.73893	0.00236727
2371	ILMN_2370208	6020746	CMTM3	0.804526	10.4944	3.73811	0.00237099
1504	ILMN_1791438	6760594	MBLAC1	0.824731	5.88752	3.73735	0.00237452
2676	ILMN_3236935	4230487	LOC728908	0.804127	9.62465	3.73667	0.00237761
1560	ILMN_1796712	2490195	S100A10	0.721069	14.5027	3.73659	0.002378
2062	ILMN_2143566	3060291	SLC39A6	1.76047	8.25158	3.73561	0.00238248
2987	ILMN_3306632	3140255	LOC729209	-0.998337	5.8399	-3.73533	0.00238378
1537	ILMN_1794638	360379	VIP	-1.34867	5.4668	-3.73507	0.00238497
1497	ILMN_1790625	1400017	CBX3	-0.814734	9.30448	-3.73461	0.00238712
1842	ILMN_1873793	3310184		-0.658522	5.26202	-3.73449	0.00238766
1431	ILMN_1783852	10142	CD164	-1.1884	8.60145	-3.73417	0.00238913
1365	ILMN_1778111	2850437	LOC441124	-1.32765	7.13462	-3.73363	0.00239166
1024	ILMN_1743137	460711	BAT2D1	0.83266	9.311	3.7327	0.00239593
608	ILMN_1703153	7100424	N-PAC	0.557501	9.97416	3.73165	0.00240082
2552	ILMN_3197549	2140497	FLJ77644	-0.756442	5.56414	-3.73144	0.00240178
1784	ILMN_1823112	4250730		-0.786619	5.31395	-3.7308	0.00240477
1323	ILMN_1773849	2360138	ATP6V0C	1.2484	10.7832	3.73063	0.00240556
765	ILMN_1718353	3830520	LOC652458	1.14514	7.02887	3.73036	0.00240678
265	ILMN_1673711	4830100	HSP90AB1	0.995401	12.5704	3.72958	0.00241043
574	ILMN_1700047	5220097	ALAS1	1.17558	6.84702	3.72932	0.00241164
359	ILMN_1681332	1410327	LOC646496	-0.758713	5.63992	-3.72879	0.00241409
993	ILMN_1740487	4250048	CMTM7	0.869825	7.54411	3.72836	0.00241614
2549	ILMN_3193858	830669	LOC100129022	-0.930342	6.3217	-3.72802	0.00241771
1208	ILMN_1762098	4260451	ZNF747	0.694961	6.42378	3.72669	0.00242393
543	ILMN_1697206	6590392	DHX40	-0.650278	5.32875	-3.72622	0.00242615
618	ILMN_1703743	6020372	AATF	0.695021	9.22643	3.72615	0.00242647
2161	ILMN_2211724	6900279	C21orf24	-1.28677	12.2468	-3.72611	0.00242665
470	ILMN_1691798	2750133	ZNF26	-0.534057	8.365	-3.72534	0.00243028
158	ILMN_1664644	2000307	ATG16L2	-1.3382	8.84352	-3.72397	0.00243671
36	ILMN_1654586	160605	RASA3	0.771407	8.23114	3.72329	0.00243993
1654	ILMN_1805271	2070619	ZNF721	-0.7391	8.90477	-3.72246	0.00244384
1984	ILMN_2103480	2690711	ZNF320	-0.868629	8.39384	-3.72203	0.00244589
2136	ILMN_2194577	1050377	PLVAP	1.04215	8.83331	3.72195	0.00244625
2038	ILMN_2130078	7400224	CDKN2AIPNL	-1.50943	12.7867	-3.72164	0.00244771
2586	ILMN_3208229	3370390	LOC642738	-0.816799	5.22924	-3.72085	0.00245144
1800	ILMN_1838767	5130706		-1.28109	7.16161	-3.72056	0.00245281
1254	ILMN_1766904	5260164	MAPK10	-0.862694	5.25485	-3.72002	0.00245538
2826	ILMN_3251100	6760711	MEF2A	1.07892	6.09163	3.7183	0.00246356
420	ILMN_1687375	1940053	ATP2A2	0.939166	10.8551	3.71824	0.00246384
396	ILMN_1684754	7610168	CNTLN	0.842758	7.30673	3.71769	0.00246648
1116	ILMN_1752802	1050750	CLPTM1L	0.553886	11.085	3.71714	0.00246911
1940	ILMN_2073307	3990703	IL10	-1.46832	12.031	-3.71691	0.00247022
2922	ILMN_3289685	3440482	LOC645452	-1.65905	12.2867	-3.71671	0.00247118
1719	ILMN_1811489	4920669	OXSR1	0.744638	10.7201	3.71632	0.00247303
671	ILMN_1708950	6420561	ASPHD1	0.75878	5.73577	3.71505	0.00247911
1985	ILMN_2103547	5690671	GOLGA8B	-1.26845	9.71653	-3.71475	0.00248057
2613	ILMN_3225102	290600	ZNF738	-1.55954	11.291	-3.71428	0.0024828
706	ILMN_1712357	610494	HNRPK	1.48352	8.08258	3.71382	0.00248501
2555	ILMN_3199647	3140440	LOC645251	1.40008	8.27776	3.71369	0.00248565
1584	ILMN_1798826	7150162	MRPS25	-0.839873	8.29617	-3.71355	0.00248631
264	ILMN_1673682	1570373	GATAD2A	0.638718	11.5515	3.713	0.00248897
1370	ILMN_1778347	2750035	NUDT2	-0.976584	10.8444	-3.71269	0.00249047
2133	ILMN_2192694	940398	EIF3M	-0.873669	10.8433	-3.7124	0.00249184
1732	ILMN_1812250	1850754	LOC644642	-1.86728	7.96439	-3.71128	0.00249725
1649	ILMN_1804789	5050047	KIAA1967	0.586832	10.441	3.71015	0.0025027
1616	ILMN_1801984	6650543	VHL	1.12286	6.06255	3.70967	0.00250503
2067	ILMN_2145518	2750600	TMEM126B	-1.02118	12.2481	-3.70838	0.00251132
1700	ILMN_1809951	7100300	ZNF200	0.903586	7.95042	3.70803	0.002513
1634	ILMN_1803743	150224	LOC196752	-1.56789	7.92015	-3.70743	0.0025159
2547	ILMN_3191636	510523	LOC100128781	-0.945512	7.58015	-3.70625	0.00252166
1587	ILMN_1798971	4890102	FZD5	1.40917	8.14273	3.70612	0.00252231
117	ILMN_1660585	3130133	C15orf40	-0.657178	7.22407	-3.70444	0.00253052
1580	ILMN_1798380	4230484	UBQLN1	1.17743	8.07552	3.70433	0.00253103
683	ILMN_1709650	4150300	LOC652815	1.63394	7.22555	3.70422	0.0025316
2280	ILMN_2329114	4290288	COLQ	-0.805978	6.34162	-3.70395	0.00253292
229	ILMN_1671106	2480546	GJA4	0.803291	9.06031	3.70334	0.00253592
1502	ILMN_1791232	3190750	SPRED2	0.630186	9.02814	3.70314	0.00253687
2353	ILMN_2363027	630215	RAD51	-1.58999	8.02917	-3.70193	0.00254281
1501	ILMN_1791119	6040291	NDUFA10	0.815743	12.0811	3.70156	0.00254466
1363	ILMN_1777915	4050161	STX6	0.623241	9.94956	3.70103	0.00254725
580	ILMN_1700546	7380181	ELOVL6	1.53374	7.32159	3.70095	0.00254765
1176	ILMN_1758823	150021	SMARCB1	0.629446	10.2884	3.70089	0.00254797
658	ILMN_1707464	3710202	MST1	-1.35005	8.02076	-3.70059	0.00254943
2070	ILMN_2146648	5260722	PRB3	-0.90317	5.60969	-3.69879	0.00255833
1971	ILMN_2094416	6020706	PLGLB1	-1.01992	6.35392	-3.6983	0.00256077
702	ILMN_1711828	4540689	ANKRD10	-0.603745	8.91361	-3.69775	0.00256349
2796	ILMN_3247390	4830768	LOC100132347	-0.920128	6.22659	-3.69774	0.00256351
1051	ILMN_1745513	830215	MCAT	1.10441	5.95914	3.69738	0.00256533
1567	ILMN_1797277	2450202	KIF3C	1.28217	6.67603	3.69681	0.00256812
337	ILMN_1679693	580468	TMEM87B	0.839973	6.06124	3.69549	0.00257473
793	ILMN_1721046	7330379	PTMS	0.751475	10.5469	3.69519	0.00257621
2013	ILMN_2118910	5130482	TPRKB	-0.824003	5.69751	-3.6951	0.00257664
2528	ILMN_3179371	7000463	HNRNPK	1.40919	11.8813	3.69497	0.00257732
2263	ILMN_2317923	1690370	TMEM132A	1.96772	9.42514	3.69484	0.00257796
973	ILMN_1738681	4200068	NUP62	0.647291	11.7695	3.69449	0.00257971
1018	ILMN_1742450	2650082	TAPBP	0.906436	11.8675	3.69413	0.00258148
698	ILMN_1711270	70019	SFRS14	-0.765987	11.2657	-3.69395	0.00258242
1130	ILMN_1753862	6860379	SRP54	0.839772	11.2874	3.69383	0.002583
865	ILMN_1727809	4230327	STK35	0.760643	7.66001	3.69382	0.00258305
1224	ILMN_1764329	2320324	C21orf59	0.877605	5.92884	3.69337	0.00258528
1471	ILMN_1788203	3840753	HEY1	1.15627	9.25742	3.69217	0.0025913
1376	ILMN_1779010	2970189	MAP3K3	0.729576	8.66821	3.69198	0.00259225
2011	ILMN_2117809	4640402	DUXAP3	-1.37754	12.2076	-3.69131	0.00259563
2102	ILMN_2168952	5260575	DENR	-1.75462	9.81545	-3.69061	0.00259915
1693	ILMN_1809437	6650746	RHBDD2	0.678316	11.4335	3.69022	0.00260112
2481	ILMN_2404512	20040	PSEN2	0.846826	9.25769	3.6902	0.00260122
1122	ILMN_1753345	7510164	SCAMP5	1.00107	7.00424	3.68974	0.0026035
562	ILMN_1699015	2850026	H3F3A	0.758898	14.1287	3.68959	0.00260426
2823	ILMN_3250870	6060152	USP46	-1.05766	7.62815	-3.68895	0.00260749
182	ILMN_1667288	3870519	SNORD73A	-0.60716	5.34044	-3.68874	0.00260858
2029	ILMN_2125590	1090524	LOC401252	-1.50079	5.78025	-3.68833	0.00261065
1696	ILMN_1809750	2470722	TDRD1	-1.4677	7.98309	-3.68806	0.00261201
2244	ILMN_2306189	3800600	MAGED1	0.982722	11.4723	3.68805	0.00261203
439	ILMN_1689220	1340041	IQCE	0.771074	5.75597	3.68766	0.00261404
2407	ILMN_2383349	1300762	STEAP3	0.894673	11.2029	3.68764	0.00261411
1350	ILMN_1776094	2850192	PPCS	-0.750066	11.3993	-3.68709	0.0026169
2400	ILMN_2381257	5310377	DSC2	1.69688	7.63996	3.68511	0.00262695
1106	ILMN_1751793	3290674	PCNXL2	0.988281	6.12049	3.68451	0.00262999
1366	ILMN_1778132	6520364	C2CD2L	0.751501	6.01138	3.68418	0.0026317
1216	ILMN_1763638	4070053	BCAR3	1.11954	10.5324	3.684	0.00263262
2205	ILMN_2262177	3120142	SULT1A3	0.605871	6.71867	3.68352	0.00263508
1151	ILMN_1756723	1240047	DPP7	0.724662	5.80015	3.68333	0.002636
2375	ILMN_2370976	6510707	FER1L3	1.37717	10.4696	3.6832	0.00263667
134	ILMN_1662390	1440088	ASPHD1	1.40366	6.15691	3.68304	0.00263749
2702	ILMN_3238623	3850445	LYRM7	-0.763095	9.93727	-3.68271	0.0026392
2322	ILMN_2351611	4880703	UBQLN1	0.8549	9.67277	3.68256	0.00263996
2480	ILMN_2404065	650110	APP	1.37218	10.8119	3.6825	0.00264025
1685	ILMN_1808765	6840112	ZNF25	-0.59259	9.63892	-3.68188	0.00264346
2558	ILMN_3199916	4640056	LOC100130980	0.633703	15.0572	3.6807	0.00264948
2266	ILMN_2320349	2650414	BACE1	1.16173	7.85401	3.6806	0.00264999
2458	ILMN_2398489	2940528	SIGMAR1	0.734637	9.73267	3.68018	0.00265213
1847	ILMN_1880280	1500309		-1.93898	7.63659	-3.67993	0.00265343
2667	ILMN_3236377	6560356	C2orf69	-1.6951	11.5336	-3.67923	0.00265701
931	ILMN_1734827	20364	MKI67	1.32301	5.9837	3.67921	0.00265713
2278	ILMN_2326713	6330474	CD151	0.710522	14.2632	3.67893	0.00265856
2651	ILMN_3235410	2070598	HIATL2	-1.50667	11.3351	-3.67879	0.00265927
2974	ILMN_3304012	7000136	LOC729806	-0.894635	5.49514	-3.67788	0.00266399
2333	ILMN_2355042	6980477	CLUAP1	0.637916	8.60424	3.67691	0.00266901
2023	ILMN_2123415	4570279	BMP8B	2.14727	10.3304	3.67667	0.00267023
2160	ILMN_2211065	3990259	TMEM91	-0.911031	10.2935	-3.67666	0.00267026
2056	ILMN_2140799	6940181	FAM24B	-0.80729	7.47145	-3.67655	0.00267087
1976	ILMN_2096747	6510433	SNORA33	-1.02732	6.19912	-3.67645	0.00267138
2761	ILMN_3243677	6620039	SNORA73B	-1.38592	6.19049	-3.67601	0.00267363
2387	ILMN_2375992	5860767	SPINT1	1.43515	6.64464	3.67564	0.00267558
545	ILMN_1697317	5340725	DYNLRB2	-0.873898	5.84724	-3.67549	0.00267636
2478	ILMN_2404049	3140750	RBM38	0.786562	8.71063	3.67513	0.00267821
695	ILMN_1711073	5870048	LOC653489	-1.41592	11.6519	-3.67485	0.00267963
763	ILMN_1718265	2030228	ATG5	-0.760084	8.95992	-3.67477	0.00268005
2995	ILMN_3308663	1400228	MIR1228	1.20744	6.98774	3.67391	0.00268456
2235	ILMN_2296422	510025	SMC2	0.589122	5.67704	3.67377	0.00268525
2978	ILMN_3304435	4480072	LOC728640	-1.02453	8.97818	-3.67371	0.00268559
310	ILMN_1677747	1990204	TMPO	0.701928	5.44137	3.67367	0.00268577
1669	ILMN_1807136	3130041	LOC729559	-0.735669	8.67035	-3.67337	0.00268737
319	ILMN_1678612	2490598	ANXA6	0.862695	8.50132	3.67274	0.00269061
2857	ILMN_3266471	5700367	LOC100129566	0.70312	8.12997	3.67269	0.00269089
2661	ILMN_3236045	4810021	SPINT3	-1.16116	5.61555	-3.67252	0.00269175
2001	ILMN_2110252	1050619	NPM3	-0.838348	10.0125	-3.67203	0.00269432
2096	ILMN_2161286	6060577	FAM40B	-1.53912	9.14477	-3.67164	0.00269639
2050	ILMN_2135175	2750446	SNORD36A	-1.10251	6.47325	-3.67163	0.00269643
1191	ILMN_1760688	5560280	SAMD14	0.869708	5.96788	3.67017	0.00270406
2148	ILMN_2204909	4200605	XRCC2	-1.40392	9.83344	-3.66879	0.0027113
1734	ILMN_1812474	870176	TFG	0.995267	11.5523	3.66874	0.00271153
1681	ILMN_1808333	3440368	PPP1R7	0.677756	9.20174	3.66838	0.00271344
1119	ILMN_1753016	6760022	MRPL35	1.50081	7.84005	3.66789	0.00271603
843	ILMN_1724959	3840100	SEC31A	1.00523	11.29	3.66737	0.00271876
2209	ILMN_2267914	6220382	CD68	1.00266	9.21195	3.6673	0.00271911
725	ILMN_1714433	6770242	MARCKSL1	1.46028	11.3116	3.66706	0.00272041
790	ILMN_1720858	6020681	C6orf115	-0.940713	10.5285	-3.6656	0.00272808
2817	ILMN_3249748	770326	LDHA	0.837069	14.0752	3.66541	0.0027291
2821	ILMN_3250321	4480286	PTP4A3	0.540866	5.95211	3.66526	0.00272989
845	ILMN_1725246	2140070	COG8	0.630584	5.93456	3.66523	0.00273004
2177	ILMN_2227757	7570753	PCDHB2	2.25264	8.54411	3.6652	0.0027302
556	ILMN_1698144	1470743	CFH	1.50371	7.52526	3.66441	0.00273436
800	ILMN_1721729	1070195	PPARBP	0.72571	9.19684	3.66389	0.00273714
96	ILMN_1658978	4250341	LOC650155	-0.587267	5.88824	-3.66371	0.00273811
1582	ILMN_1798472	830592	LOC550112	1.10779	6.83166	3.66349	0.00273929
20	ILMN_1652928	6400113	ORAI2	0.893767	6.21905	3.66318	0.0027409
27	ILMN_1653412	2120653	RAXL1	-1.5906	10.3567	-3.66274	0.00274325
1410	ILMN_1782579	3190059	IMMT	0.598093	11.8868	3.66261	0.00274393
1448	ILMN_1785330	4890674	SH3BP4	0.764384	10.0316	3.66233	0.0027454
610	ILMN_1703196	4810450	PRKD3	-0.722677	6.69343	-3.66156	0.0027495
2430	ILMN_2391551	1260575	C13orf23	0.669405	8.61375	3.66152	0.00274971
885	ILMN_1730329	2850349	CRSP6	0.76936	6.047	3.66061	0.0027546
1836	ILMN_1868047	2690521		0.85889	6.05778	3.66049	0.00275521
2347	ILMN_2361104	6560601	ZMAT3	-1.26288	12.4319	-3.65891	0.00276368
2986	ILMN_3306270	7000373	RPL31P10	-0.877525	5.44352	-3.65887	0.00276387
77	ILMN_1657968	4290736	MAP2K2	0.582317	9.57647	3.65796	0.00276875
2553	ILMN_3198499	4480446	LOC654350	-1.56591	7.57971	-3.6571	0.0027734
2383	ILMN_2375032	5900047	BEND3	0.794661	7.01801	3.65655	0.00277635
1043	ILMN_1744665	7570068	EP300	1.60453	8.09805	3.65596	0.00277951
440	ILMN_1689257	2340671	MAEA	1.06256	6.01035	3.65512	0.00278406
1141	ILMN_1755134	2140711	HSPA4	1.1412	6.67029	3.65511	0.0027841
2271	ILMN_2321648	2490475	SH2D3C	0.595729	5.16492	3.65397	0.00279022
1818	ILMN_1857081	5820180		-1.27516	7.15572	-3.65394	0.00279039
2659	ILMN_3236021	3060187	LOC100133923	-1.67359	8.17708	-3.65359	0.00279228
132	ILMN_1662318	1780730	CCDC59	-0.723034	10.7433	-3.65354	0.00279258
1663	ILMN_1806841	5050328	ADAM32	-0.745225	5.57529	-3.65333	0.00279374
1481	ILMN_1789233	6510528	VPS37C	0.683541	12.1694	3.65317	0.00279455
563	ILMN_1699049	6220132	PMS2L3	-0.818103	8.24313	-3.65266	0.00279735
1990	ILMN_2105253	6220202	PTGR2	-1.48977	8.0901	-3.65265	0.00279741
2943	ILMN_3294213	5490632	LOC401098	-1.74484	9.9742	-3.65231	0.00279924
201	ILMN_1668726	6100435	NFYB	-0.85585	6.49112	-3.65224	0.00279963
1138	ILMN_1755051	6560482	EFHC1	-0.660722	7.5016	-3.65202	0.00280083
2722	ILMN_3240022	7550593	SNORA73A	-1.52752	7.16361	-3.65183	0.00280185
1194	ILMN_1760796	4260445	LOC652881	-0.983116	6.29904	-3.65172	0.00280246
2453	ILMN_2395856	4050463	TMEM218	-0.656212	10.9099	-3.65171	0.00280249
611	ILMN_1703228	4050368	AGFG2	0.579566	7.33806	3.65032	0.00281005
2609	ILMN_3223181	1580017	SEC13	0.885561	10.7117	3.65022	0.00281061
1887	ILMN_1911503	7100544		-1.85321	7.36001	-3.64967	0.00281362
2022	ILMN_2123312	1010296	LRAP	-1.23698	12.4357	-3.64923	0.002816
1166	ILMN_1757794	4050653	BRWD3	0.755863	5.87376	3.64908	0.0028168
2846	ILMN_3261345	4890519	LOC100130053	-1.7626	10.2255	-3.64901	0.00281717
554	ILMN_1697919	5560497	WHSC1L1	0.839885	7.11444	3.64875	0.00281862
1516	ILMN_1792489	7160327	ARPC2	0.559136	14.1951	3.64757	0.00282507
2335	ILMN_2355738	1110538	INCENP	0.8227	6.0468	3.64742	0.00282586
2970	ILMN_3302905	4760400	LOC729798	-0.631048	11.6391	-3.64718	0.00282722
2296	ILMN_2336609	6760037	SYTL2	-1.08161	10.365	-3.6455	0.00283644
2336	ILMN_2356284	4220630	PFDN5	-0.519651	13.3944	-3.64549	0.00283647
798	ILMN_1721629	4070600	ZNF654	0.997527	6.29925	3.64523	0.00283792
1278	ILMN_1769118	4590110	2017-09-09	0.730844	13.7158	3.64492	0.00283958
432	ILMN_1688160	4830121	WDR27	-0.909443	8.78584	-3.64428	0.00284311
1882	ILMN_1909073	4280059		-0.843688	7.63263	-3.64379	0.00284585
847	ILMN_1725534	270437	ACTN4	0.853296	11.166	3.64291	0.00285069
2723	ILMN_3240038	150468	LOC100132428	-1.22498	5.50749	-3.64282	0.00285116
2844	ILMN_3260180	130162	FLJ25363	-1.58677	9.47232	-3.64276	0.0028515
2740	ILMN_3241257	4150465	POLR3E	0.733672	8.97502	3.6414	0.00285903
1034	ILMN_1744129	6380215	DTX2	0.573718	5.79927	3.64111	0.00286064
970	ILMN_1738648	2900356	LOC729008	-1.16177	5.69105	-3.6408	0.00286238
512	ILMN_1695000	2600600	TFIP11	-0.788086	8.15608	-3.6405	0.00286401
1774	ILMN_1815682	1500762	C3orf37	0.622802	9.7619	3.63994	0.00286714
522	ILMN_1695606	2680070	EFNB3	2.59055	7.33835	3.63843	0.00287554
1517	ILMN_1792551	4540070	C1orf175	-2.17346	6.73878	-3.63841	0.00287565
2816	ILMN_3249658	3930746	LOC100134868	-1.73602	9.191	-3.6378	0.00287904
1999	ILMN_2108938	7650091	FNBP4	-0.539999	10.8705	-3.63762	0.00288009
2307	ILMN_2342903	4850088	GIPC1	0.917546	6.05349	3.63756	0.00288039
1259	ILMN_1767642	3840736	C11orf46	-0.745401	8.72126	-3.63728	0.00288198
2762	ILMN_3243682	4210133	C1orf93	1.42968	9.98161	3.63719	0.00288246
2904	ILMN_3283449	4880195	LOC440991	-1.21076	10.3322	-3.63665	0.00288547
2135	ILMN_2194106	3830193	TSPAN12	-0.912546	5.87385	-3.63643	0.00288672
2886	ILMN_3279306	4390709	LOC100132742	-0.753431	13.8693	-3.63624	0.00288779
2443	ILMN_2394576	510253	FBXW11	1.06836	8.4949	3.63569	0.00289088
1835	ILMN_1867188	2940341		-0.912719	6.5778	-3.63511	0.00289413
2105	ILMN_2170643	2120554	FLJ45032	0.936723	6.48128	3.635	0.00289474
188	ILMN_1667857	4900753	C12orf52	0.68905	9.30616	3.63443	0.00289796
223	ILMN_1670666	4670681	RAB12	-0.891609	7.37349	-3.63392	0.00290077
1085	ILMN_1749776	3190053	LOC642816	-1.08395	5.69052	-3.63197	0.0029118
1322	ILMN_1773801	1820376	TGFB1I1	0.990068	6.69457	3.6317	0.0029133
2719	ILMN_3239881	5670392	PRSS36	-0.77605	6.51271	-3.63131	0.0029155
2008	ILMN_2115949	3310592	ZNF394	-1.36973	11.0487	-3.63058	0.00291962
344	ILMN_1680072	6520301	ZNF32	-0.90838	7.13409	-3.63023	0.00292162
2657	ILMN_3235718	50594	LOC91316	-1.17069	6.84789	-3.62874	0.00293005
2440	ILMN_2394242	7100093	AMMECR1	0.987493	6.69662	3.6286	0.00293086
2141	ILMN_2200331	6980497	H2AFX	0.848812	7.65803	3.62836	0.00293221
195	ILMN_1668408	3290341	AIFM1	0.658766	8.61156	3.62707	0.00293958
1293	ILMN_1770994	6280129	LOC440900	-0.802737	6.29121	-3.62703	0.00293982
507	ILMN_1694475	650441	GTPBP2	0.756532	6.73376	3.62687	0.00294072
775	ILMN_1719194	6110142	IBSP	2.87608	12.0585	3.62657	0.00294245
2463	ILMN_2399622	1850593	AP1G1	0.695886	9.30047	3.62631	0.00294391
2092	ILMN_2157510	1450377	BLOC1S1	-0.94503	10.8468	-3.62585	0.00294654
86	ILMN_1658425	2060091	DAG1	0.614735	9.68034	3.62522	0.00295016
2456	ILMN_2397627	780743	UPF3B	0.658133	8.18953	3.624	0.00295712
2862	ILMN_3269405	6510437	HNRNPM	0.945404	12.1401	3.62338	0.00296068
2624	ILMN_3226495	6840601	LOC730173	-1.10602	6.8365	-3.62294	0.0029632
1144	ILMN_1755589	510064	DIP2B	0.925131	8.83211	3.62286	0.00296365
1918	ILMN_2057220	6290537	HRSP12	-1.0567	5.81854	-3.62244	0.00296606
1294	ILMN_1771026	5700278	GARS	0.87384	11.9417	3.62177	0.00296992
18	ILMN_1652854	1940131	LOC653569	-0.903394	5.50331	-3.62111	0.00297376
2606	ILMN_3219739	4670497	LOC727970	-1.2633	6.32548	-3.62045	0.00297756
2678	ILMN_3237270	780672	LOC100133609	1.19306	7.81342	3.62009	0.00297961
1235	ILMN_1765371	3610100	LUC7L	-0.774558	9.64279	-3.61999	0.00298023
1048	ILMN_1745385	6450646	HNRPM	0.861868	12.8493	3.61839	0.00298944
2611	ILMN_3224758	1090470	LOC92755	1.33733	8.04965	3.61836	0.00298965
1467	ILMN_1787539	5820494	ZNF177	-0.561938	7.85564	-3.61669	0.00299936
142	ILMN_1663160	780324	ZNF337	-0.662189	9.43144	-3.61646	0.00300067
827	ILMN_1723935	3450672	LOC645362	-1.30789	7.78513	-3.61346	0.00301818
1209	ILMN_1762407	2070403	CABLES2	0.811742	6.0786	3.61246	0.00302404
587	ILMN_1701243	2190538	C10orf2	0.914503	7.71923	3.61174	0.00302827
987	ILMN_1739810	2690735	RAI1	0.690277	8.18893	3.61022	0.00303721
2159	ILMN_2210386	4670577	TMEM17	-1.31781	11.5412	-3.61001	0.00303844
2701	ILMN_3238618	5550731	C3orf50	-0.730827	6.46905	-3.60999	0.00303855
2926	ILMN_3290340	4670136	LOC100132032	-0.709389	7.00385	-3.60972	0.00304018
2517	ILMN_3176040	5220047	LOC100130446	-0.508204	15.1482	-3.6097	0.0030403
1110	ILMN_1752281	2900722	DNAJC13	0.603472	10.5643	3.60953	0.00304131
1676	ILMN_1807798	2320762	ATP5G2	-0.763199	5.17001	-3.60898	0.00304453
1104	ILMN_1751753	4880433	IDH2	1.08979	11.1241	3.60863	0.00304658
939	ILMN_1736103	6330037	ITPR2	0.872539	8.91381	3.60832	0.00304842
268	ILMN_1673898	5720142	ATG12	-1.26993	6.88726	-3.60822	0.00304904
2642	ILMN_3232159	4730164	LOC401847	-0.950615	7.2536	-3.60815	0.00304943
167	ILMN_1665384	240487	SH3BP5L	0.658071	9.35731	3.6072	0.00305508
2034	ILMN_2128489	520681	UQCRB	-1.03815	7.03643	-3.60654	0.00305897
1395	ILMN_1781276	430170	TMCO4	0.504031	7.02083	3.60642	0.0030597
583	ILMN_1700810	6330047	HSPCAL3	0.651321	5.43641	3.60517	0.0030671
2489	ILMN_2407346	3370301	LDHD	0.670392	7.04368	3.60468	0.00307006
2346	ILMN_2360307	6020070	SUSD4	1.23498	5.97481	3.60431	0.00307223
2906	ILMN_3284114	4280202	LOC399748	0.978628	12.3482	3.60417	0.00307308
2237	ILMN_2298511	1740717	BOLA2	-1.04065	9.65453	-3.60395	0.00307438
2055	ILMN_2139970	4920148	ALDH1A3	-3.24554	6.90767	-3.60225	0.00308454
347	ILMN_1680279	5550603	USP49	-1.52133	10.3528	-3.60213	0.00308527
900	ILMN_1731644	5390646	SETDB2	-0.844087	10.7213	-3.60209	0.00308552
920	ILMN_1733861	7150070	ARHGEF11	0.67282	6.72322	3.60164	0.00308818
650	ILMN_1707021	5310347	LOC643293	-1.15158	5.46536	-3.60154	0.00308877
2929	ILMN_3291673	3930463	LOC100131452	-1.49182	5.97822	-3.60104	0.00309179
571	ILMN_1699727	2680470	BAIAP2	0.938542	6.19718	3.60076	0.00309347
2754	ILMN_3243055	6590010	LOC732432	1.42058	7.90043	3.60045	0.0030953
2773	ILMN_3244728	3930039	LOC100134159	-1.21134	12.4884	-3.59787	0.00311087
302	ILMN_1677487	580598	ANKZF1	-0.640927	8.23502	-3.59762	0.0031124
2620	ILMN_3225938	580523	LOC729402	-0.514937	15.276	-3.59737	0.00311391
2282	ILMN_2330371	4290292	TATDN3	-0.996751	9.97269	-3.59695	0.00311644
[truncated: 1,001 more rows]

## Sheet: DEGs_Cell_expreM.3000
	Probe_Id	Array_Address_Id.x	Symbol.x	logFC	AveExpr	t	P.Value
1531	ILMN_1773855	7560647	CPT1C	-4.34403	6.56688	-18.0862	7.57179e-13
2447	ILMN_2278590	990070	MEST	-2.58899	5.63336	-15.8317	6.99451e-12
252	ILMN_1671149	3710730	MEG3	-4.28492	6.34792	-14.2097	4.14078e-11
1476	ILMN_1770161	6270681	BST1	-3.82167	6.60556	-13.7708	6.90231e-11
866	ILMN_1716246	3370113	FRZB	-2.58066	6.30929	-13.3532	1.13695e-10
1988	ILMN_1812526	7510195	TGFB2	2.66877	10.1535	12.6652	2.6628e-10
1297	ILMN_1753525	3310273	TCEAL7	-4.31187	7.00252	-12.2787	4.36685e-10
2723	ILMN_2413956	3420682	IGF2	-3.70262	6.06075	-12.1701	5.02959e-10
802	ILMN_1712075	2760735	SYNM	-3.66895	6.76342	-11.7464	8.81387e-10
828	ILMN_1713807	6280184	MAN1C1	-4.50103	6.8013	-11.3166	1.58278e-09
2005	ILMN_1813456	3850600	PCBD1	-3.80231	6.47159	-11.1778	1.91931e-09
259	ILMN_1671500	4590703	ZCCHC5	2.94272	6.77384	11.111	2.1073e-09
1777	ILMN_1795298	520463	GPER	-4.11513	7.02639	-11.0832	2.19103e-09
2063	ILMN_1844919	3460735		-3.84385	6.57834	-11.0169	2.40534e-09
1811	ILMN_1797875	3930343	ALOX5AP	5.42031	9.45081	10.7504	3.51558e-09
1246	ILMN_1749429	1190600	ZCCHC5	3.24432	8.27647	10.3585	6.22205e-09
549	ILMN_1691860	3310692	SPRY1	-4.27748	6.96549	-10.3306	6.48428e-09
2641	ILMN_2384056	270593	GPER	-4.0827	7.36667	-10.1908	7.98406e-09
2142	ILMN_2061435	3360113	MEG3	-5.84899	8.02424	-10.0554	9.78492e-09
1838	ILMN_1800697	4830148	LDB2	-4.4962	8.48587	-10.0331	1.01202e-08
1167	ILMN_1742052	1230156	SERPINB9	-1.47225	5.31255	-10.0101	1.04785e-08
658	ILMN_1699867	620386	IGF2	-3.52861	6.26632	-9.88777	1.26208e-08
1065	ILMN_1734543	2340673	PTPRE	1.76391	10.3007	9.8381	1.36177e-08
1668	ILMN_1786105	3140021	PCBD1	-5.17045	7.30211	-9.80419	1.43454e-08
443	ILMN_1684836	670041	AKAP12	-2.75211	8.36536	-9.6549	1.80676e-08
607	ILMN_1696270	6770497	PLAG1	-1.86458	6.76267	-9.58466	2.01566e-08
2659	ILMN_2391150	4490709	FILIP1L	-4.27625	7.36132	-9.56356	2.08323e-08
60	ILMN_1655915	2370632	MMP11	-4.16932	6.50438	-9.54978	2.12863e-08
381	ILMN_1680018	5860138	RIPK4	-2.06766	6.90961	-9.53139	2.19084e-08
1122	ILMN_1738578	110307	FILIP1L	-5.442	7.28137	-9.52987	2.19608e-08
2168	ILMN_2075603	240228	MRGPRF	-3.17014	6.45868	-9.47292	2.40162e-08
1029	ILMN_1730906	650458	FILIP1L	-4.53775	7.0799	-9.41776	2.61995e-08
2482	ILMN_2308950	6940475	AKAP12	-2.86273	7.16984	-9.34519	2.93934e-08
49	ILMN_1655521	6290717	DMRTA1	2.06563	7.0044	9.23598	3.49878e-08
2850	ILMN_3241953	4760377	A2LD1	-3.39134	6.20203	-9.14994	4.01753e-08
373	ILMN_1679185	2810601	LEF1	2.51536	8.66936	8.99983	5.1243e-08
2385	ILMN_2213136	4570255	LEF1	2.83584	8.736	8.87994	6.23551e-08
2550	ILMN_2341548	1440014	MYO5B	2.26633	6.71936	8.84784	6.57391e-08
276	ILMN_1672660	3780681	MBP	-5.0762	6.92919	-8.84738	6.57884e-08
884	ILMN_1717677	2370484	ZFHX2	-1.98652	5.80667	-8.79455	7.17868e-08
2299	ILMN_2149164	6960379	SFRP1	-3.74618	6.83749	-8.75378	7.68044e-08
2526	ILMN_2329914	6760669	SPRY1	-4.37241	7.14359	-8.7441	7.80484e-08
2036	ILMN_1816925	4610041	LOC728473	-1.98108	5.50853	-8.72681	8.03248e-08
2269	ILMN_2135756	7610079	HSF2BP	1.98137	7.063	8.71683	8.16688e-08
944	ILMN_1724211	1170477	GPRC5C	2.00483	7.34453	8.5865	1.01559e-07
1209	ILMN_1745826	3060482	KATNAL2	-2.18462	5.91446	-8.55826	1.065e-07
960	ILMN_1725193	4200674	IGFBP2	-5.02641	7.58537	-8.51601	1.14364e-07
1027	ILMN_1730777	6060630	KRT19	-4.65242	6.53143	-8.5134	1.1487e-07
1686	ILMN_1788019	360181	LAMA2	-3.49456	6.30714	-8.50305	1.16896e-07
1878	ILMN_1803825	3870253	CXCL12	-5.66519	7.33469	-8.36062	1.48918e-07
1107	ILMN_1737715	5420452	OSR2	-4.05008	6.52994	-8.18225	2.02396e-07
26	ILMN_1653026	4830113	PLAC8	3.86788	8.85138	8.1302	2.21524e-07
2670	ILMN_2396020	5260288	DUSP6	-4.3009	7.96305	-8.12269	2.24438e-07
1438	ILMN_1766499	2940577	HSPA2	-3.28032	6.93988	-8.12071	2.25212e-07
2183	ILMN_2083946	360377	TGFA	3.63974	7.89298	8.11277	2.28345e-07
1999	ILMN_1813043	20440	BHMT2	-2.75105	6.01915	-8.10892	2.29877e-07
2819	ILMN_3237448	4540398	BEND5	2.85087	7.55959	8.09723	2.34608e-07
647	ILMN_1699354	6510332	EPHA2	1.60179	10.1422	8.09722	2.34612e-07
1959	ILMN_1809490	7400270	NCKAP5	-3.09655	6.09468	-8.09111	2.37123e-07
621	ILMN_1697054	770156	LRRN4CL	-3.19116	6.41084	-8.08012	2.41715e-07
2311	ILMN_2153916	6270274	HSPA2	-3.47074	6.73772	-8.07184	2.45231e-07
1040	ILMN_1732410	6290161	SLC16A9	3.12223	8.4551	8.06764	2.47035e-07
2035	ILMN_1816603	2490564		-1.90113	5.61922	-8.04915	2.5515e-07
1338	ILMN_1757387	4640500	UCHL1	-6.70606	8.67079	-8.02174	2.67692e-07
1852	ILMN_1801442	430446	KRT81	5.80629	9.08299	8.01904	2.6896e-07
416	ILMN_1682599	5690270	GPRC5A	-3.43964	6.06541	-8.00628	2.75048e-07
1761	ILMN_1794501	6980612	HAS3	-3.4513	7.47957	-7.98884	2.83599e-07
824	ILMN_1713449	7200195	TBX3	-2.53878	6.35434	-7.96047	2.98103e-07
2544	ILMN_2339266	1470296	LAMA2	-3.07882	6.48585	-7.95998	2.98361e-07
725	ILMN_1705258	4390193	CPZ	-4.00431	6.22569	-7.92688	3.16289e-07
2982	ILMN_3305273	7560364	LOC729779	-5.58352	8.1741	-7.87251	3.48202e-07
1728	ILMN_1791447	4560020	CXCL12	-6.63453	8.64101	-7.67999	4.90953e-07
112	ILMN_1659371	5720523	ADRA2A	-2.11105	6.652	-7.67838	4.92372e-07
2977	ILMN_3302896	4560669	LOC728820	1.07864	6.81609	7.67424	4.96056e-07
2676	ILMN_2396875	6840372	IGFBP3	-6.97929	9.22845	-7.66933	5.0045e-07
2722	ILMN_2413816	2120326	GRB14	-2.15251	5.84578	-7.60738	5.59585e-07
1124	ILMN_1738742	3710044	PLAT	-2.4911	9.65373	-7.60062	5.66465e-07
1894	ILMN_1805175	3420296	TGFA	3.3681	7.85796	7.59989	5.6722e-07
2721	ILMN_2412139	6250131	CABYR	-3.28467	6.34885	-7.5816	5.86294e-07
903	ILMN_1720024	2570646	IL11RA	-1.63961	7.47099	-7.55587	6.1428e-07
605	ILMN_1696048	3390543	C13orf33	-4.80263	7.67383	-7.507	6.71326e-07
2577	ILMN_2352090	7510634	GPRC5C	3.37084	9.51522	7.48635	6.97061e-07
2640	ILMN_2383611	2490240	PTPRE	1.68499	10.5215	7.48217	7.02394e-07
572	ILMN_1693471	510632	KLHL35	-2.42088	6.64529	-7.48005	7.05118e-07
2148	ILMN_2063168	620102	MALL	-2.02674	5.3959	-7.46002	7.31368e-07
501	ILMN_1688892	2650612	LAMA3	-1.70036	5.78071	-7.40241	8.12719e-07
784	ILMN_1709907	4590008	B3GALT2	-1.44081	6.11541	-7.39858	8.18442e-07
2377	ILMN_2208413	3310463	ARHGAP15	3.41871	8.57687	7.37077	8.61332e-07
1612	ILMN_1781742	2370646	FAM133A	2.25401	7.54975	7.37038	8.61954e-07
470	ILMN_1687035	10286	ADAMTSL4	-2.17131	7.377	-7.36541	8.69864e-07
1118	ILMN_1738407	2970128	ULBP1	-3.02684	6.42753	-7.3499	8.9506e-07
1257	ILMN_1750373	6620008	KAL1	3.58294	8.6345	7.34074	9.10297e-07
165	ILMN_1664176	5690639	FBLN5	-4.61532	7.78319	-7.33621	9.17926e-07
550	ILMN_1691884	1170170	STC2	-5.6211	10.3672	-7.31643	9.52038e-07
503	ILMN_1689111	4610615	CXCL12	-4.72105	6.71439	-7.2977	9.85555e-07
1235	ILMN_1748831	3420228	PPP1R13B	1.37669	8.30684	7.2949	9.9066e-07
1537	ILMN_1774602	7330292	FBLN2	-4.24729	8.98508	-7.28433	1.01022e-06
2419	ILMN_2233319	4280092	SPANXA1	2.89691	6.98937	7.26754	1.04211e-06
1251	ILMN_1749636	7510544	DNAJC22	2.16811	7.48169	7.26288	1.05115e-06
89	ILMN_1658356	7320669	PAMR1	-5.43207	7.89513	-7.24534	1.0859e-06
2991	ILMN_3307906	4290494	PALMD	-3.13208	6.57528	-7.2437	1.08921e-06
1213	ILMN_1746085	6590132	IGFBP3	-7.06973	9.53962	-7.24081	1.09507e-06
2619	ILMN_2370882	620577	ACSL5	2.53864	6.98493	7.23965	1.09742e-06
2160	ILMN_2070521	4210075	BHMT2	-1.7735	5.43873	-7.23597	1.10497e-06
690	ILMN_1702231	2600278	C1orf54	-1.94199	10.0714	-7.22384	1.13013e-06
1383	ILMN_1762294	780678	ADAMTSL4	-3.02229	7.09261	-7.22215	1.13369e-06
2201	ILMN_2093343	2490372	PLAC8	4.42652	9.78907	7.20304	1.17471e-06
2398	ILMN_2223941	4670441	FBLN5	-4.58932	8.45251	-7.18833	1.20735e-06
1001	ILMN_1728724	3710221	IL17RA	-2.14185	6.47798	-7.16738	1.25543e-06
2999	ILMN_3310416	3140598	SNORD114-3	-1.3688	5.25426	-7.1669	1.25656e-06
1940	ILMN_1808379	6940608	PLCD4	-1.76268	6.29143	-7.15318	1.28917e-06
2596	ILMN_2360307	6020070	SUSD4	2.45316	6.30587	7.15285	1.28997e-06
52	ILMN_1655614	3610672	DSP	-3.5211	8.72077	-7.10578	1.40874e-06
787	ILMN_1710092	7040521	ZBTB46	2.36882	6.89627	7.07558	1.49089e-06
717	ILMN_1704353	2900674	IGSF3	3.90316	8.04739	7.04387	1.58251e-06
2358	ILMN_2194561	430348	PLEKHG1	1.78347	5.99519	7.03979	1.59471e-06
1754	ILMN_1794038	2510184	FAM49A	1.38088	7.1415	7.01917	1.65792e-06
2679	ILMN_2398939	1340678	MBP	-2.52224	5.72168	-7.00387	1.70647e-06
918	ILMN_1721283	2600154	HSPB6	-5.6376	7.61725	-6.98267	1.77624e-06
1840	ILMN_1800739	1240730	SPINT2	-3.4122	6.83798	-6.96343	1.84209e-06
1201	ILMN_1745599	5340278	LOC643977	-1.48156	5.86521	-6.88498	2.13804e-06
2658	ILMN_2390919	6550762	FBLN2	-4.34017	8.46873	-6.88292	2.14647e-06
78	ILMN_1657129	7160360	SKAP2	-3.63151	7.53195	-6.84471	2.30874e-06
539	ILMN_1691178	2600681	LOC650003	1.20538	5.77537	6.83595	2.34772e-06
2923	ILMN_3265193	4050538	LOC100129186	-1.28603	5.80501	-6.82986	2.37518e-06
1377	ILMN_1761820	3710273	EDARADD	1.39895	8.16854	6.82116	2.41506e-06
2405	ILMN_2229379	5080576	KIT	-2.60119	6.0799	-6.82088	2.41634e-06
694	ILMN_1702817	1570086	B3GNTL1	1.1114	6.94877	6.81903	2.42492e-06
263	ILMN_1671766	3610735	F12	1.47297	7.27333	6.8015	2.50766e-06
2388	ILMN_2215545	3610372	C3orf26	0.993693	11.0566	6.78542	2.58616e-06
980	ILMN_1726591	2030170	CARD16	1.35948	6.31006	6.75583	2.73735e-06
723	ILMN_1705247	7040286	ACSL5	2.72887	8.9688	6.75503	2.74157e-06
1467	ILMN_1769575	1400689	JAM3	-1.56464	11.2368	-6.75391	2.74747e-06
1970	ILMN_1810915	1990471	FAAH	1.18849	6.45427	6.72641	2.89679e-06
500	ILMN_1688877	6370221	DIRAS3	-1.50419	5.8785	-6.72208	2.92104e-06
1919	ILMN_1807042	6060484	MARCKS	-7.27594	9.88232	-6.72086	2.92794e-06
2564	ILMN_2346479	1570767	HOMER2	1.88179	7.11081	6.70945	2.99304e-06
562	ILMN_1692938	4850674	PSAT1	-6.24022	9.2257	-6.70572	3.01465e-06
653	ILMN_1699695	3780092	TNFRSF21	2.82916	10.5415	6.69777	3.06126e-06
2252	ILMN_2125010	6040008	SKAP2	-3.15192	6.69163	-6.69382	3.08465e-06
806	ILMN_1712431	4200541	FAM113B	1.58281	9.5721	6.6904	3.10508e-06
1638	ILMN_1784083	3710500	IGDCC4	1.58607	8.93006	6.68141	3.15948e-06
1256	ILMN_1750324	2190674	IGFBP5	-4.4431	11.4386	-6.66637	3.25269e-06
1560	ILMN_1777190	1240152	CFD	-5.11116	7.18163	-6.63612	3.44892e-06
2298	ILMN_2148944	6330224	ADCY4	-4.47781	6.78624	-6.63188	3.47741e-06
2234	ILMN_2110919	1030482	EBF2	-1.76736	5.35867	-6.62171	3.54668e-06
1028	ILMN_1730809	20609	SLC29A2	-0.946079	5.37581	-6.62152	3.54793e-06
128	ILMN_1660519	1690487	C3orf70	-1.49555	5.5553	-6.61133	3.61884e-06
1965	ILMN_1810420	4220187	DYSF	2.10331	11.0603	6.61057	3.62416e-06
25	ILMN_1652865	1030164	BAIAP2	-1.56077	6.11771	-6.59407	3.74227e-06
970	ILMN_1725852	7550220	S100A2	2.3437	6.91404	6.58277	3.82536e-06
617	ILMN_1696731	3800692	LOC652683	3.55913	7.66773	6.579	3.85357e-06
136	ILMN_1660963	2480167	CCIN	-1.15483	5.76798	-6.5599	3.99956e-06
2048	ILMN_1826572	3990347		-1.29836	5.50458	-6.55863	4.00948e-06
2266	ILMN_2132982	2120524	IGFBP5	-5.04406	9.86362	-6.55807	4.01391e-06
2192	ILMN_2088876	4200722	MAGEC2	4.36077	8.16065	6.55632	4.02762e-06
2708	ILMN_2406035	6480592	LAMA3	-2.05794	5.82632	-6.55536	4.03511e-06
1247	ILMN_1749502	1980619	ZNF215	-1.86532	5.52597	-6.52619	4.2715e-06
1576	ILMN_1778764	5960465	BUB3	1.12495	11.095	6.52589	4.27393e-06
2652	ILMN_2388701	3890382	ST3GAL5	-2.51464	6.73071	-6.5036	4.46434e-06
2962	ILMN_3294011	2320349	LOC100131450	1.72997	6.11645	6.50123	4.48503e-06
769	ILMN_1708934	5670465	ADM	-4.13935	11.4192	-6.47918	4.68291e-06
76	ILMN_1656934	5690148	REPS2	1.48813	5.8581	6.46837	4.78324e-06
189	ILMN_1666323	4900598	LOC647251	-1.34502	5.31958	-6.46561	4.80919e-06
2279	ILMN_2139396	6480014	IGDCC4	1.49295	10.4312	6.46246	4.839e-06
269	ILMN_1672121	4850189	LOC387856	2.45086	6.73297	6.45752	4.88613e-06
2956	ILMN_3289934	1260324	LOC441442	1.36654	5.77258	6.45265	4.93307e-06
2078	ILMN_1868572	4280484		1.25288	6.30558	6.4437	5.02051e-06
2552	ILMN_2342437	1570349	KLHL5	1.27407	10.8045	6.44319	5.02559e-06
174	ILMN_1664912	2760148	IL11RA	-1.30962	10.6776	-6.4373	5.08408e-06
1414	ILMN_1764754	7050064	RAMP1	-2.70504	5.62073	-6.42741	5.18393e-06
1520	ILMN_1773063	110743	OSBPL1A	-2.34534	6.99961	-6.41982	5.26182e-06
1159	ILMN_1741727	5570139	QPCT	-4.19756	7.72008	-6.41147	5.34904e-06
779	ILMN_1709750	7560180	SUSD1	-3.54981	7.6645	-6.40128	5.45746e-06
473	ILMN_1687275	2000167	JUB	0.812202	9.90651	6.38284	5.65957e-06
1067	ILMN_1734830	3990477	MTHFR	-1.03013	8.0279	-6.37016	5.80296e-06
329	ILMN_1676709	3180010	SDK2	1.82135	6.52208	6.35503	5.97897e-06
2908	ILMN_3253126	6520538	FLJ41484	1.90364	6.76452	6.34469	6.10241e-06
2826	ILMN_3237721	6330437	TMCO7	-0.735967	8.15396	-6.33368	6.23689e-06
979	ILMN_1726589	2490113	CD248	-4.95942	9.68434	-6.31675	6.44949e-06
1071	ILMN_1735045	3610072	A4GALT	-3.7532	7.29688	-6.30745	6.56944e-06
2102	ILMN_1891927	1850131		0.955615	6.81536	6.3048	6.60402e-06
1435	ILMN_1766261	1660161	SLC2A12	-3.17003	6.86806	-6.28786	6.82983e-06
401	ILMN_1681269	6270382	DYRK4	0.720263	11.2161	6.257	7.26182e-06
730	ILMN_1705753	520224	C3orf26	0.919469	10.0935	6.24543	7.43096e-06
2815	ILMN_3236858	6590735	NYNRIN	-2.52716	7.95622	-6.24237	7.47634e-06
1762	ILMN_1794510	5670682	FLJ32255	-1.31488	5.88486	-6.23526	7.58302e-06
355	ILMN_1678087	7320731	MAP3K4	1.30915	11.3937	6.22837	7.68783e-06
2251	ILMN_2124585	70504	GREM1	-5.02919	7.13389	-6.21441	7.90488e-06
743	ILMN_1706687	1410161	KLHL5	1.13638	12.6649	6.20865	7.99629e-06
1724	ILMN_1791226	2140431	NXN	1.19187	11.8651	6.18602	8.36606e-06
497	ILMN_1688698	5050441	ZEB2	-4.30426	7.75016	-6.18554	8.37394e-06
989	ILMN_1727577	5290427	GLI2	-2.19148	6.12869	-6.17257	8.59405e-06
309	ILMN_1675024	2140059	C1orf165	2.13375	6.29287	6.17129	8.61613e-06
1666	ILMN_1785852	4260253	OBFC2A	1.43005	11.8066	6.17051	8.62952e-06
118	ILMN_1659749	380328	DSP	-2.15859	6.26731	-6.14994	8.99232e-06
1644	ILMN_1784287	3190379	TGFBR3	-1.97415	9.36786	-6.14029	9.16792e-06
648	ILMN_1699520	6450288	SLC8A1	-0.836898	5.01806	-6.13757	9.21817e-06
1567	ILMN_1777853	5080468	MBOAT2	1.49985	6.99304	6.11711	9.60451e-06
859	ILMN_1715927	4390575	VSTM2L	2.4113	7.75012	6.10092	9.922e-06
166	ILMN_1664362	6380239	SGIP1	-3.38914	6.23871	-6.09897	9.96097e-06
560	ILMN_1692742	2320722	DENND3	-1.93023	5.76449	-6.09726	9.99527e-06
513	ILMN_1689755	1660349	LOC649021	-0.731968	5.19075	-6.09591	1.00224e-05
385	ILMN_1680274	580136	LOC652694	-2.0933	7.36564	-6.09164	1.01089e-05
2453	ILMN_2287653	2850682	PLAG1	-1.75216	5.21791	-6.08922	1.01582e-05
785	ILMN_1709937	3610730	KCNN4	1.8614	7.93314	6.0875	1.01934e-05
1404	ILMN_1763638	4070053	BCAR3	1.01749	12.153	6.08586	1.02272e-05
2955	ILMN_3289779	6380546	LOC100131471	1.13099	7.48419	6.08513	1.02421e-05
1368	ILMN_1760647	2900048	HOXA3	-1.25876	5.86134	-6.08037	1.03408e-05
1444	ILMN_1766914	3060377	MFAP4	-4.22457	7.65659	-6.05906	1.07942e-05
1245	ILMN_1749338	3130114	ANKRD29	-2.11066	6.24121	-6.05298	1.09274e-05
337	ILMN_1677032	7200110	DSP	-2.08671	5.45242	-6.05269	1.09337e-05
1790	ILMN_1796146	4850670	EIF4E3	1.36394	8.28058	6.04968	1.10003e-05
345	ILMN_1677466	6250468	DUSP6	-2.28318	5.46247	-6.0456	1.10913e-05
1335	ILMN_1757152	2750364	MAGEC2	2.2774	6.82188	6.04047	1.12066e-05
451	ILMN_1685397	2000368	ITGA3	1.71714	12.7344	6.03851	1.12511e-05
825	ILMN_1713496	5260403	ST3GAL5	-2.68138	8.26539	-6.03416	1.13503e-05
2408	ILMN_2230683	3800753	CDCA7L	-2.1311	6.379	-6.02667	1.15233e-05
2303	ILMN_2150258	7050300	ZFP36L2	-1.50625	9.32232	-6.01448	1.18107e-05
2485	ILMN_2309926	7610091	ZDHHC14	-2.10309	7.20031	-6.00454	1.20504e-05
2728	ILMN_3176146	6860523	LOC100128918	-1.86974	6.66344	-6.00225	1.21065e-05
715	ILMN_1704290	6840753	SPTLC2	-0.714086	7.95355	-5.98182	1.26175e-05
93	ILMN_1658498	4230500	SLC44A3	1.53889	8.02133	5.97071	1.2905e-05
504	ILMN_1689177	2070592	PPAPDC1A	1.81738	7.52139	5.9654	1.30445e-05
1807	ILMN_1797660	2690309	NXNL2	-1.18278	5.52807	-5.95291	1.33794e-05
1712	ILMN_1790160	360128	KIT	-2.70377	6.82676	-5.94512	1.35927e-05
191	ILMN_1666545	870600	GCNT1	0.960723	10.7297	5.94113	1.37032e-05
197	ILMN_1667162	1110632	NKX3-1	1.48471	9.49374	5.93874	1.37699e-05
2810	ILMN_3236367	4900653	IFFO2	1.91863	8.9048	5.93656	1.3831e-05
2301	ILMN_2150049	3710241	FLJ41841	1.27308	6.1563	5.9197	1.43132e-05
536	ILMN_1690945	5340064	CPZ	-2.67367	5.93011	-5.9062	1.47119e-05
1019	ILMN_1730218	540653	SYNPO2	-1.73591	5.30539	-5.88363	1.5404e-05
2986	ILMN_3307651	4760035	APOBEC3D	-0.895489	6.05494	-5.87546	1.56627e-05
429	ILMN_1683859	20241	SLC7A1	0.658371	12.8811	5.86685	1.59401e-05
849	ILMN_1715532	3290564	AKAP12	-1.5655	5.54671	-5.86439	1.60203e-05
2987	ILMN_3307668	870348	MKRN3	1.815	6.08994	5.85726	1.62551e-05
175	ILMN_1665033	2120048	NPR3	-3.31193	6.26588	-5.85368	1.63746e-05
2032	ILMN_1815308	6590592	SDC1	1.74021	10.8212	5.81507	1.77197e-05
699	ILMN_1703110	1850072	KCNE4	-2.58411	5.81821	-5.81382	1.77652e-05
2207	ILMN_2096719	3190239	GRK5	-1.32038	9.40881	-5.81038	1.78907e-05
981	ILMN_1726597	3450201	FAM65B	-2.2518	5.76728	-5.8085	1.79594e-05
1865	ILMN_1802642	5720112	TOM1L1	-2.135	6.21701	-5.80439	1.81115e-05
1817	ILMN_1798663	4040731	MAB21L2	-4.52423	7.3891	-5.79827	1.83401e-05
2162	ILMN_2072101	3830608	C4orf49	-3.29747	6.77152	-5.79811	1.83459e-05
1928	ILMN_1807439	2360551	ALDH1A3	-2.66721	8.50636	-5.79602	1.84249e-05
2040	ILMN_1820767	3290661		-1.08462	5.44209	-5.78523	1.88369e-05
1298	ILMN_1753613	6620437	HOXA5	-1.82755	8.9235	-5.7848	1.88535e-05
755	ILMN_1707901	670561	DHRS7B	-0.769248	9.16144	-5.78123	1.89921e-05
8	ILMN_1651826	2140121	BASP1	-5.63186	10.7417	-5.78019	1.90326e-05
2712	ILMN_2408683	6220097	PPAP2B	-3.17823	9.57704	-5.78017	1.90335e-05
1466	ILMN_1769556	5700477	C5orf23	-4.64673	7.19911	-5.76899	1.94751e-05
291	ILMN_1673704	1230538	INA	-4.00088	6.09293	-5.76557	1.96125e-05
2046	ILMN_1824151	4200040		-1.49226	5.53315	-5.76234	1.97427e-05
1602	ILMN_1780591	2340253	FAT3	3.2772	8.94317	5.7494	2.02747e-05
1188	ILMN_1744403	1260669	KCNIP3	1.96607	7.32465	5.74721	2.03663e-05
1628	ILMN_1782810	2480615	ARPM1	-1.78596	6.90774	-5.74457	2.04771e-05
1057	ILMN_1733627	1570273	NEDD4L	1.58177	9.58232	5.74069	2.06413e-05
939	ILMN_1723607	6250494	GPHN	0.721084	5.7326	5.72849	2.11658e-05
2532	ILMN_2331544	4830204	MBP	-1.79125	6.04668	-5.72064	2.15109e-05
2872	ILMN_3244876	2970647	LOC100133171	3.30697	7.15396	5.71801	2.16277e-05
2426	ILMN_2244009	840369	LBH	-1.48397	5.92747	-5.71533	2.17472e-05
1976	ILMN_1811507	4230112	LBH	-1.39119	5.75046	-5.71048	2.19654e-05
1774	ILMN_1794890	2260181	SLC38A4	-1.3235	5.71444	-5.68527	2.31375e-05
1291	ILMN_1752965	2650379	GREM1	-6.30826	9.58393	-5.68059	2.3362e-05
882	ILMN_1717639	1690678	SIK1	1.82885	10.8222	5.66443	2.41547e-05
585	ILMN_1694810	4070300	PANX2	1.72783	9.18635	5.6472	2.50309e-05
1995	ILMN_1812902	1030632	CYYR1	-1.55815	5.24354	-5.64199	2.53017e-05
2653	ILMN_2388800	7050575	PPAP2B	-2.78815	11.4665	-5.64127	2.53397e-05
36	ILMN_1654112	460086	PARD6A	-1.07986	5.65047	-5.60735	2.71835e-05
1171	ILMN_1742467	2140561	C6orf138	1.35518	7.68561	5.59468	2.79073e-05
1674	ILMN_1786598	3800010	COL14A1	-3.84953	6.91806	-5.59305	2.8002e-05
1110	ILMN_1737972	770132	TSPYL5	-3.4033	7.33438	-5.5905	2.81505e-05
1314	ILMN_1755047	10754	LRRC2	-2.84412	5.98778	-5.56756	2.95243e-05
481	ILMN_1687768	630091	NCOA7	-1.02723	11.008	-5.55578	3.0256e-05
907	ILMN_1720501	4730370	ABCA9	-1.76747	6.3289	-5.547	3.08132e-05
466	ILMN_1686846	6900706	AKAP12	-1.69608	5.80879	-5.54057	3.12285e-05
1809	ILMN_1797793	6620521	BLVRB	0.997994	9.78019	5.53589	3.15342e-05
1818	ILMN_1798817	4390326	SDR42E1	1.44222	6.48798	5.53483	3.16039e-05
1190	ILMN_1744604	4070392	CYBA	-1.91762	9.56078	-5.53379	3.16725e-05
348	ILMN_1677636	2360148	COMP	-6.12053	8.00658	-5.52693	3.21283e-05
2463	ILMN_2297626	7570630	PEG10	-2.11139	5.61795	-5.52443	3.2296e-05
835	ILMN_1714223	2630408	LETM2	1.75477	6.8528	5.52335	3.23684e-05
113	ILMN_1659462	1710674	DUSP23	0.875072	11.0065	5.52275	3.24093e-05
2383	ILMN_2211790	3440451	ADAMTS7	-1.86134	7.50008	-5.52086	3.25372e-05
885	ILMN_1717714	6620014	CDKN2A	-3.36348	7.4406	-5.51632	3.28461e-05
618	ILMN_1696962	2340008	PDZD8	0.697974	9.76664	5.51012	3.32737e-05
1545	ILMN_1775405	1410113	ARL4A	1.13785	7.34663	5.49446	3.43782e-05
1552	ILMN_1776157	4670458	2017-09-04	2.72452	8.73696	5.49342	3.44528e-05
2638	ILMN_2383300	4070138	PTPRU	1.74629	8.05704	5.48023	3.5415e-05
651	ILMN_1699631	2190541	GATS	-1.19582	8.45332	-5.46848	3.62947e-05
728	ILMN_1705570	2900041	H2AFY2	0.806886	11.2637	5.46414	3.66257e-05
1102	ILMN_1737541	730672	HGD	-1.3656	6.49682	-5.46237	3.67615e-05
262	ILMN_1671731	990500	AVPI1	-1.04696	12.2025	-5.45824	3.708e-05
643	ILMN_1699071	150315	C21orf7	-2.0453	9.57014	-5.4575	3.71376e-05
737	ILMN_1706265	4050259	TRIM61	-1.598	6.52579	-5.44673	3.79837e-05
278	ILMN_1672728	7550064	KCTD5	0.724617	11.4864	5.4444	3.81694e-05
2259	ILMN_2129234	2570730	TMEM47	-3.11129	9.9318	-5.44257	3.83157e-05
1797	ILMN_1796642	70008	NCF2	2.59724	9.09552	5.43799	3.8685e-05
2472	ILMN_2305112	60138	CTH	1.86823	9.69118	5.43641	3.88133e-05
1898	ILMN_1805448	7200167	EPB41L2	-1.07442	9.43502	-5.43372	3.90323e-05
1620	ILMN_1782295	10367	TRPC4	-1.20159	5.95789	-5.42037	4.01394e-05
2189	ILMN_2087646	1050309	HLX	0.920863	9.58754	5.41581	4.05246e-05
415	ILMN_1682567	3940471	CCDC106	-0.823143	10.305	-5.41334	4.07352e-05
1799	ILMN_1796801	2710392	ABCA8	-3.99141	7.35224	-5.40596	4.13702e-05
2806	ILMN_3235647	4920164	SIK1	1.81164	9.24773	5.4042	4.15237e-05
1587	ILMN_1779448	1980484	EFHD1	-4.58973	8.14885	-5.39664	4.21874e-05
274	ILMN_1672608	3710678	PPAP2B	-2.05976	6.0182	-5.39408	4.24148e-05
626	ILMN_1697804	2810347	NEGR1	-1.08888	5.09914	-5.39336	4.24787e-05
2632	ILMN_2375879	2640224	VEGFA	1.85723	11.4116	5.38145	4.3554e-05
2931	ILMN_3270473	460546	LOC100128918	-1.70668	5.8101	-5.38069	4.36237e-05
453	ILMN_1685496	6370386	RGS7	-2.2606	6.2561	-5.3797	4.37143e-05
1715	ILMN_1790354	2600538	RABGGTB	0.754339	12.0495	5.3752	4.41297e-05
1926	ILMN_1807359	1940048	CLEC11A	1.38493	10.4058	5.37297	4.43369e-05
1776	ILMN_1795275	6520619	USP53	-2.18329	6.21143	-5.37149	4.44745e-05
1024	ILMN_1730516	3780386	TMEM133	1.5964	6.65151	5.36147	4.5421e-05
1590	ILMN_1779648	1500192	HIST3H2A	-1.12156	6.49538	-5.35305	4.6233e-05
604	ILMN_1695959	3310307	C21orf63	-2.39525	6.97512	-5.35116	4.64172e-05
580	ILMN_1694426	4920390	ROR2	3.09846	9.00842	5.35073	4.64591e-05
941	ILMN_1724064	5090192	MGC27348	-0.706747	5.13023	-5.35054	4.64776e-05
874	ILMN_1716651	940504	RUNX2	1.19858	10.0788	5.34764	4.67623e-05
1948	ILMN_1809040	1030768	LDLRAP1	-0.920667	8.46187	-5.34762	4.67635e-05
1149	ILMN_1740819	4210750	STARD7	-0.549321	12.3289	-5.34529	4.69935e-05
239	ILMN_1670145	580403	DFNA5	0.821031	12.6908	5.34238	4.72823e-05
632	ILMN_1698166	6770576	C21orf91	1.3019	7.94915	5.34122	4.73979e-05
1289	ILMN_1752935	670754	TMEM30B	-2.58883	6.12922	-5.33768	4.77522e-05
780	ILMN_1709795	110382	RAC2	1.39894	12.4936	5.33759	4.7762e-05
2473	ILMN_2305116	1470576	CTH	1.66448	7.91864	5.32732	4.8806e-05
1323	ILMN_1755954	3610386	CPEB3	-0.664007	6.63621	-5.32476	4.90695e-05
1957	ILMN_1809483	2230133	HSD17B14	-1.69777	5.49154	-5.3241	4.91377e-05
2169	ILMN_2075643	1500358	ANKRD29	-2.92613	7.13002	-5.31872	4.96981e-05
2044	ILMN_1823231	7100367		-2.8342	6.43856	-5.31598	4.99853e-05
953	ILMN_1724718	4230021	NCK2	0.885518	11.247	5.31491	5.00983e-05
1030	ILMN_1731044	2940632	KCTD14	2.04504	7.89183	5.31382	5.0214e-05
1938	ILMN_1808245	2600397	RPESP	-3.64692	6.2487	-5.31083	5.05317e-05
2704	ILMN_2405602	7650243	OSBPL1A	-3.09834	8.73969	-5.30575	5.10754e-05
1812	ILMN_1797974	3940056	AIG1	1.06769	10.5225	5.30224	5.14552e-05
2808	ILMN_3236160	4040669	C4orf49	-2.95129	6.58699	-5.3021	5.14696e-05
2244	ILMN_2119793	1090142	ANKRD34A	-1.18146	6.66478	-5.3006	5.16336e-05
442	ILMN_1684755	1450202	KAZALD1	-2.61621	7.60268	-5.2948	5.22692e-05
2178	ILMN_2082324	380484	SLC36A4	0.710934	7.85668	5.29191	5.25881e-05
891	ILMN_1718285	4640059	HOXC8	-1.58794	9.62906	-5.28919	5.28917e-05
224	ILMN_1669323	2230731	BACE2	1.3827	10.8624	5.2877	5.30577e-05
488	ILMN_1688152	4250735	IL27RA	1.59307	7.73775	5.28386	5.34903e-05
732	ILMN_1705953	5050768	LONRF1	0.798551	8.22071	5.28053	5.38669e-05
1551	ILMN_1776121	1780224	MGC42367	2.55681	6.42201	5.27578	5.44105e-05
1208	ILMN_1745798	2360184	GTF2F2	0.935642	12.366	5.27417	5.45953e-05
110	ILMN_1659359	240070	SCUBE3	-3.41936	5.88207	-5.27218	5.48253e-05
2862	ILMN_3243385	5550370	SDR42E1	1.86009	6.53625	5.27147	5.49073e-05
1049	ILMN_1733066	5220692	BEAN	1.48786	5.80345	5.25803	5.64902e-05
2031	ILMN_1815238	4560739	MAP2K3	-0.799045	5.68124	-5.25496	5.68575e-05
1315	ILMN_1755173	2490577	PLEKHA4	-1.30014	9.91883	-5.24237	5.83914e-05
872	ILMN_1716583	6590296	NME7	1.24377	10.7004	5.24175	5.84688e-05
1879	ILMN_1803882	2900593	VEGFA	1.96432	10.2151	5.24059	5.86127e-05
2020	ILMN_1814230	990615	MTCP1	0.480137	10.8221	5.23955	5.87414e-05
2302	ILMN_2150175	4060072	GDF6	-1.55596	5.25335	-5.2379	5.89476e-05
2401	ILMN_2225144	3390221	EIF4E3	1.42538	9.92587	5.22945	6.00114e-05
952	ILMN_1724708	6270301	RAB33A	-1.98812	6.48974	-5.22717	6.03018e-05
734	ILMN_1706015	1690630	FAM43A	-2.30859	8.57474	-5.22595	6.04574e-05
66	ILMN_1656200	5130372	KATNAL2	-0.881585	5.27119	-5.22408	6.06967e-05
1730	ILMN_1791494	7610292	SYNPO2	-2.45733	6.31588	-5.21945	6.1295e-05
1014	ILMN_1729487	3840400	GMPR	-2.51964	6.93688	-5.2163	6.17054e-05
657	ILMN_1699852	5260019	CES8	-1.47782	5.63495	-5.21446	6.19469e-05
474	ILMN_1687291	1510079	CDNF	-0.738847	5.89469	-5.21394	6.20153e-05
295	ILMN_1674032	1580736	ABCD3	0.681782	9.28806	5.20996	6.25405e-05
1231	ILMN_1747934	520014	ISYNA1	-1.57711	6.88395	-5.20952	6.25987e-05
404	ILMN_1681515	4760095	CRLF1	-3.0563	7.3243	-5.20203	6.36009e-05
394	ILMN_1680774	3800273	LOC730994	-1.5533	9.8549	-5.19713	6.42643e-05
436	ILMN_1684357	5220333	C14orf139	-1.93713	7.16678	-5.19092	6.5117e-05
1900	ILMN_1805606	4920670	PLEKHG1	1.59579	6.0138	5.18959	6.53006e-05
2328	ILMN_2163723	3800161	KRT7	-2.04055	6.70594	-5.18611	6.57847e-05
846	ILMN_1715096	1580139	C6orf168	1.62418	7.14733	5.18113	6.6484e-05
297	ILMN_1674344	110259	PARD6G	1.75366	8.59059	5.17668	6.71152e-05
1233	ILMN_1748755	7210180	KCND2	-1.5977	5.09383	-5.17343	6.758e-05
1202	ILMN_1745623	10592	EFCAB4A	-1.51875	5.45084	-5.17003	6.80689e-05
2848	ILMN_3241522	4560673	LOC392871	-2.25101	6.04204	-5.16807	6.83528e-05
1285	ILMN_1752502	870301	HKDC1	2.98716	8.06537	5.16742	6.8448e-05
2260	ILMN_2129545	2940484	GNB4	-0.85728	5.98644	-5.16084	6.94107e-05
1729	ILMN_1791483	1770114	PDE4D	-2.51997	6.32284	-5.15878	6.9716e-05
2402	ILMN_2227266	1470273	TMEM35	-1.83328	5.9092	-5.15761	6.98887e-05
762	ILMN_1708348	780725	ADAM8	0.725695	5.55369	5.15441	7.03657e-05
1991	ILMN_1812702	1450408	SIX1	-1.59577	6.89254	-5.15353	7.04979e-05
1163	ILMN_1741881	7570022	C9orf72	0.971973	6.84618	5.15332	7.05296e-05
772	ILMN_1709043	6520661	C9orf46	0.71793	11.3121	5.14838	7.1274e-05
961	ILMN_1725338	1850156	CLDN23	-2.31507	7.91664	-5.1298	7.41467e-05
1890	ILMN_1804929	7050768	OXTR	-2.5832	8.55082	-5.12832	7.43814e-05
2672	ILMN_2396546	4230608	IGSF3	2.34359	6.57991	5.12443	7.49988e-05
2879	ILMN_3245682	3610544	GAGE2B	2.59575	7.26384	5.11968	7.57612e-05
1354	ILMN_1758731	1570661	CYP2J2	1.81162	6.52741	5.11663	7.62552e-05
568	ILMN_1693148	6770470	ACAN	-2.41537	5.39905	-5.11466	7.65762e-05
1146	ILMN_1740675	6020242	LOC649366	-5.56653	7.75488	-5.1127	7.68961e-05
2265	ILMN_2132100	380397	SPANXE	2.81555	6.64109	5.11237	7.69497e-05
1381	ILMN_1761968	6020468	PPP1R14A	-3.59963	7.97982	-5.1102	7.73068e-05
1721	ILMN_1790917	1780286	HOM-TES-103	-1.027	6.91173	-5.10935	7.7446e-05
339	ILMN_1677141	7400767	LOC343052	-1.13691	5.86843	-5.10885	7.75294e-05
2435	ILMN_2258816	1030167	SAMD3	-1.92175	5.64232	-5.10555	7.8076e-05
35	ILMN_1654074	1430196	ITGA3	1.14151	5.84228	5.10529	7.81187e-05
679	ILMN_1701551	3400753	ABCA6	-2.13265	5.77789	-5.09611	7.96621e-05
1187	ILMN_1744295	5550671	CDKN2A	-2.24409	5.67876	-5.08953	8.07877e-05
2175	ILMN_2077952	6560458	GALNTL1	-2.31851	8.39808	-5.08919	8.08466e-05
1405	ILMN_1763745	2260189	FLJ14166	1.17683	6.291	5.08717	8.11952e-05
1742	ILMN_1793025	1660673	OSAP	-2.58747	7.04447	-5.08361	8.18141e-05
312	ILMN_1675325	4560672	ENPEP	1.90784	7.65072	5.07115	8.40182e-05
2033	ILMN_1815570	610563	HOXA6	-0.887939	6.55887	-5.07076	8.4089e-05
426	ILMN_1683494	2230433	TMEM154	1.87162	8.92521	5.06928	8.43551e-05
30	ILMN_1653415	6960653	SPANXA2	2.64853	7.05474	5.06419	8.52758e-05
2937	ILMN_3275388	1070121	LOC340274	-2.09069	6.14912	-5.06341	8.5419e-05
1831	ILMN_1800253	2190167	ZNF711	0.835299	5.31612	5.05616	8.67508e-05
1574	ILMN_1778240	5720059	GFOD1	0.833216	8.65573	5.0561	8.6762e-05
2960	ILMN_3290546	460307	LOC100132288	1.38514	6.91865	5.0546	8.70399e-05
2637	ILMN_2382648	450326	MID2	1.12977	8.4784	5.04793	8.82889e-05
2353	ILMN_2189668	7560100	NUDT11	0.859165	9.97291	5.04598	8.86586e-05
686	ILMN_1701958	4210541	DLG1	1.05665	7.6959	5.04486	8.88704e-05
2694	ILMN_2402172	5900543	2017-09-04	1.8417	6.5542	5.04442	8.89534e-05
727	ILMN_1705397	4230377	PDK2	-0.965017	7.14972	-5.03803	9.01776e-05
1305	ILMN_1754103	3400431	CLDN11	-4.10728	8.19499	-5.03577	9.06144e-05
1033	ILMN_1731181	2350333	TEX2	-0.644556	10.9895	-5.03412	9.09334e-05
706	ILMN_1703531	5570187	S1PR3	1.85891	9.59085	5.02641	9.24466e-05
2430	ILMN_2250521	3290605	INS-IGF2	-1.53666	5.13152	-5.02279	9.31639e-05
1547	ILMN_1775830	1450687	TM4SF20	-2.66408	6.55348	-5.01983	9.37556e-05
1502	ILMN_1772239	1660228	LOC400406	-1.90772	7.791	-5.01226	9.52869e-05
2212	ILMN_2100287	3450687	CCDC147	1.75377	6.96172	5.01223	9.52944e-05
2268	ILMN_2135339	6060403	C3orf70	-1.39905	5.44796	-5.00053	9.77094e-05
349	ILMN_1677719	5720451	CHST1	1.92357	7.11757	5.00031	9.77564e-05
179	ILMN_1665859	2680044	RAB27A	1.03016	8.47438	4.99968	9.78874e-05
1695	ILMN_1789162	2600242	MAB21L2	-1.14029	5.20273	-4.99908	9.80148e-05
1814	ILMN_1798030	5290246	XPR1	0.542298	11.1473	4.99847	9.81431e-05
1608	ILMN_1781149	6400463	INMT	-2.51567	5.46637	-4.99737	9.83744e-05
1555	ILMN_1776582	110347	PDK3	1.27413	8.32788	4.9966	9.85354e-05
1593	ILMN_1779828	2030292	EDEM1	0.896505	10.4171	4.99498	9.88796e-05
956	ILMN_1724941	5260367	CDCP1	-2.01613	6.48179	-4.99492	9.88907e-05
2404	ILMN_2227790	1300678	GRIN2C	1.23132	5.93391	4.99287	9.9327e-05
2191	ILMN_2088124	1110300	TMEM154	2.22683	8.88197	4.99187	9.95401e-05
90	ILMN_1658425	2060091	DAG1	-0.760874	11.0036	-4.98386	0.000101263
1174	ILMN_1743130	2680411	PTGFRN	1.38252	11.3816	4.96454	0.000105544
1727	ILMN_1791409	3400537	ITGA7	-1.84594	6.49691	-4.96452	0.000105551
2875	ILMN_3245062	6280400	SHROOM3	1.70612	8.32803	4.94627	0.000109765
2381	ILMN_2211030	3370369	SPANXB1	1.95058	7.23826	4.94028	0.000111187
108	ILMN_1659312	4280047	PMP22	-2.71091	6.11321	-4.93928	0.000111424
34	ILMN_1654065	3840376	ATOH8	-3.61049	7.78881	-4.93634	0.000112132
768	ILMN_1708805	2760390	NCOA3	-0.624904	10.3712	-4.93582	0.000112256
1788	ILMN_1796018	3120521	NFATC4	-1.78108	6.32682	-4.93133	0.000113344
1764	ILMN_1794552	4670204	GAP43	-2.6358	5.83738	-4.93026	0.000113605
378	ILMN_1679816	940348	C1orf117	-0.794312	4.99387	-4.92937	0.000113823
139	ILMN_1661137	5570348	SH3RF2	1.2503	9.27188	4.92855	0.000114024
133	ILMN_1660794	6940164	LBH	-2.00523	6.11695	-4.92771	0.000114229
558	ILMN_1692398	4570358	CNTNAP1	-1.24878	10.3301	-4.92746	0.000114291
1896	ILMN_1805330	580446	KLHL26	-1.29914	7.21596	-4.92307	0.000115374
1942	ILMN_1808457	2350332	TBX18	-0.925242	5.89218	-4.92261	0.000115487
1586	ILMN_1779428	5550259	LOC387856	1.81268	6.41167	4.92089	0.000115916
2650	ILMN_2388585	1410170	GOPC	1.27343	10.6779	4.91948	0.000116267
1722	ILMN_1790962	2900474	RINL	1.11503	6.88937	4.91795	0.000116649
623	ILMN_1697460	2320273	REEP6	1.24819	6.70878	4.91289	0.000117926
1389	ILMN_1762594	940220	NOD2	1.34448	5.53009	4.91058	0.000118513
1043	ILMN_1732781	10398	SPANXE	2.85432	6.66645	4.90979	0.000118713
2857	ILMN_3243112	6520593	RNF182	-2.57733	6.46584	-4.90719	0.000119379
1002	ILMN_1728742	1690240	C5orf4	-1.43209	6.93744	-4.9046	0.000120047
1321	ILMN_1755631	520717	WISP3	1.60431	7.08352	4.90278	0.000120517
277	ILMN_1672720	2480692	PRSS12	-2.40285	6.56214	-4.90112	0.000120948
992	ILMN_1727815	1690609	CFI	2.29673	9.75095	4.90053	0.000121102
1931	ILMN_1807919	6250110	TNS1	-2.13042	7.79898	-4.89981	0.000121291
790	ILMN_1710479	60291	RGMB	-2.61963	7.00601	-4.89637	0.000122191
190	ILMN_1666444	4150639	RBMS1	-0.63609	11.2733	-4.89497	0.00012256
2495	ILMN_2315694	2510066	STRADA	-0.459074	11.0187	-4.89228	0.00012327
913	ILMN_1720865	1440575	OSBPL7	0.996365	9.05663	4.88438	0.000125386
2219	ILMN_2104106	4010075	XPR1	0.663132	11.2296	4.88421	0.000125432
2551	ILMN_2341611	60215	CDCP1	-1.4106	6.11627	-4.88385	0.000125528
2903	ILMN_3250870	6060152	USP46	0.984105	7.30795	4.87732	0.000127305
2226	ILMN_2107613	6100450	RHOJ	-2.61524	6.96659	-4.87326	0.000128423
1380	ILMN_1761910	4880356	BDNF	-0.68316	5.93623	-4.87323	0.000128431
1284	ILMN_1752478	7040670	DHRS3	-2.50862	9.10332	-4.87069	0.000129137
2010	ILMN_1813796	670189	TMEM169	1.54102	6.90817	4.86917	0.00012956
314	ILMN_1675448	830164	ZFP36L1	0.667557	11.6931	4.86731	0.00013008
565	ILMN_1693092	270743	SYNPO2	-1.39403	5.73135	-4.86662	0.000130273
886	ILMN_1717765	1990386	NUDT11	0.878204	9.8161	4.86467	0.000130822
455	ILMN_1685540	6520561	SHRM	1.23818	10.1031	4.85949	0.000132291
1626	ILMN_1782753	5820482	LOC153684	-0.885658	5.43982	-4.858	0.000132716
1274	ILMN_1751351	7150575	FLJ90086	-0.969959	7.1199	-4.85784	0.000132762
969	ILMN_1725772	3310291	POU3F2	1.52869	5.75633	4.85674	0.000133078
908	ILMN_1720511	3870161	LRRN1	3.31616	9.15105	4.85082	0.000134786
317	ILMN_1675542	5670397	LOC729148	0.623902	11.5787	4.84666	0.000136
351	ILMN_1677962	1110544	GPHN	0.687549	8.58993	4.83964	0.000138074
2984	ILMN_3306019	3610379	LOC729535	0.68025	8.81221	4.83556	0.000139294
56	ILMN_1655748	1190647	ZNF323	1.51544	9.00491	4.83202	0.000140361
1504	ILMN_1772286	3310025	OCIAD2	1.27732	9.57088	4.81488	0.000145651
2599	ILMN_2363141	2650075	PAGE5	2.92902	7.17872	4.80397	0.000149125
2116	ILMN_1911042	5960021		0.840581	12.6204	4.80061	0.000150211
753	ILMN_1707553	6400079	FAM59A	1.10489	6.78518	4.80035	0.000150295
518	ILMN_1689968	3990546	PLEKHO2	-0.992968	9.21798	-4.7977	0.000151157
2240	ILMN_2114720	2140707	SLPI	3.12618	7.75071	4.79669	0.000151488
1288	ILMN_1752895	3130379	STX8	0.603507	10.6287	4.79571	0.000151809
2267	ILMN_2135272	6110747	GIMAP2	1.13447	6.07967	4.79345	0.000152555
1683	ILMN_1787691	5810142	CITED4	-1.70102	6.0141	-4.79227	0.000152942
1370	ILMN_1760849	1580161	NETO2	-2.97415	6.36292	-4.79067	0.000153471
1339	ILMN_1757506	1300156	ELN	-2.18294	5.96359	-4.78937	0.000153905
1026	ILMN_1730639	4480017	SLC22A15	1.69917	8.83018	4.78405	0.000155686
2174	ILMN_2077905	5550332	PTGFRN	1.40739	10.7621	4.77846	0.000157577
1786	ILMN_1795906	4860184	PCBD1	-1.18513	8.48081	-4.77546	0.000158603
827	ILMN_1713744	730358	C14orf132	-1.19578	10.8235	-4.76992	0.000160515
1760	ILMN_1794473	3170615	PHF17	-0.973925	5.55808	-4.76949	0.000160664
2363	ILMN_2198300	2570280	SPANXC	1.5736	5.74521	4.76911	0.000160796
1482	ILMN_1770678	6590278	CBX2	2.0143	7.65502	4.76551	0.000162054
1743	ILMN_1793241	1050278	SRD5A1	0.691342	8.9928	4.76167	0.000163406
2026	ILMN_1814917	6560520	TLE2	2.31524	7.36654	4.75159	0.000167009
1835	ILMN_1800602	4230619	GCA	-1.84611	7.28362	-4.7427	0.000170256
107	ILMN_1659158	290750	SAMD3	-1.47662	5.97815	-4.7419	0.000170551
258	ILMN_1671486	3850630	HOMER2	2.11828	8.61731	4.73981	0.000171324
1749	ILMN_1793615	3800279	ME3	-2.99964	7.54403	-4.73597	0.000172755
951	ILMN_1724609	5870326	SLC2A8	0.774447	9.9052	4.73369	0.000173609
340	ILMN_1677200	6100768	CYFIP2	1.22366	9.25343	4.7318	0.000174321
1337	ILMN_1757347	2510102	C22orf9	1.17779	8.46297	4.72605	0.00017651
1736	ILMN_1792404	4900634	TM4SF4	-1.6153	5.26828	-4.72451	0.000177098
1509	ILMN_1772612	7650672	ANGPTL2	-2.84211	9.77387	-4.7245	0.000177102
392	ILMN_1680652	7550292	SELENBP1	-1.56616	8.02643	-4.72113	0.0001784
943	ILMN_1724194	4670021	NPEPL1	-0.935521	9.57178	-4.71822	0.000179527
599	ILMN_1695606	2680070	EFNB3	2.3162	7.47266	4.71574	0.000180497
2230	ILMN_2109708	2350504	ECGF1	-1.38686	10.9473	-4.70795	0.000183571
1652	ILMN_1784661	3360112	TMEM2	0.870611	10.8363	4.70405	0.000185131
1143	ILMN_1740572	5670100	TCN2	-1.17015	7.24091	-4.70313	0.000185498
2166	ILMN_2074773	3870041	KCNK6	-1.09636	5.32445	-4.6876	0.000191858
1980	ILMN_1811997	7380382	ZNF364	0.482628	12.3749	4.68477	0.000193039
2257	ILMN_2128750	4880168	PTTG1IP	0.558234	14.6948	4.68033	0.000194906
1908	ILMN_1806030	4390754	PPL	-1.79982	6.47545	-4.6702	0.00019924
2505	ILMN_2321064	3520092	BAX	0.568657	12.0685	4.67015	0.000199264
895	ILMN_1718852	4780307	PLCL1	-1.1215	5.61687	-4.66575	0.000201177
1037	ILMN_1731966	1940196	LEPR	-2.45272	7.81642	-4.66528	0.000201383
2691	ILMN_2401822	1110605	FTSJ1	0.792239	11.676	4.66455	0.000201699
250	ILMN_1670899	3440204	FBN2	-3.17119	8.04611	-4.66427	0.000201825
663	ILMN_1700306	6420392	OCIAD2	1.19763	11.3709	4.66409	0.000201902
2634	ILMN_2376847	4180707	PDE1A	-3.13206	5.83903	-4.66349	0.000202165
724	ILMN_1705253	5360681	PTPRD	1.81713	6.73432	4.65666	0.000205187
149	ILMN_1662174	1500112	ORMDL3	-0.842112	8.19792	-4.6549	0.000205974
9	ILMN_1651832	1780619	EHD1	-0.762865	11.8825	-4.64602	0.000209986
957	ILMN_1724994	5890279	COL4A2	-2.76069	10.0527	-4.64551	0.000210222
1650	ILMN_1784602	6660382	CDKN1A	-3.00966	13.1852	-4.64411	0.00021086
2517	ILMN_2326712	1240201	BACE2	1.45936	10.9795	4.63591	0.000214654
2528	ILMN_2330570	1940156	LEPR	-2.36044	6.98047	-4.63266	0.000216175
405	ILMN_1681641	1260612	DLEU1	0.647353	7.52597	4.63218	0.000216403
2286	ILMN_2143795	6350189	MGC4677	0.595342	14.0416	4.6309	0.000217006
757	ILMN_1708006	3170064	MICB	-3.17134	8.24591	-4.63033	0.000217272
2851	ILMN_3242105	3170338	LOC100134073	-2.49807	5.85006	-4.62963	0.000217606
111	ILMN_1659365	6760343	LOC653071	1.19053	9.0322	4.6279	0.000218427
2400	ILMN_2224765	2900279	TMEM75	1.03647	5.55861	4.62756	0.000218585
2310	ILMN_2153373	6020291	LRBA	-0.547263	9.43612	-4.62731	0.000218706
80	ILMN_1657446	3460056	C1orf57	0.786823	10.5808	4.62683	0.000218935
1910	ILMN_1806165	160092	HSPA6	1.00183	6.21376	4.62654	0.00021907
2128	ILMN_2048591	2370041	LRRN3	-2.14044	6.08674	-4.62544	0.000219597
61	ILMN_1655935	50735	ADCY7	1.15871	9.68853	4.62421	0.000220187
2625	ILMN_2372915	4150408	P2RY2	-0.747239	5.10608	-4.62379	0.000220388
2877	ILMN_3245297	5810307	LYPD6B	-2.39644	7.24511	-4.62249	0.00022101
595	ILMN_1695472	6180196	MRPL10	0.686772	5.92377	4.613	0.00022562
2075	ILMN_1864691	1660524		-0.995365	5.05898	-4.60974	0.000227229
1861	ILMN_1802380	10008	RERE	-0.57481	11.0615	-4.60869	0.000227749
1156	ILMN_1741422	3870497	FUT8	0.932814	10.0524	4.60649	0.000228838
1197	ILMN_1745282	1470348	RAGE	1.43727	12.4339	4.60629	0.000228939
1915	ILMN_1806745	5270615	LOC643986	-0.853835	5.53078	-4.60517	0.000229498
164	ILMN_1663873	650092	MMP13	2.96477	8.11045	4.60084	0.000231673
2496	ILMN_2315789	4220441	PTPRD	1.90874	7.66593	4.59791	0.000233154
1222	ILMN_1747023	1990008	PTGIR	-1.15458	5.16691	-4.59763	0.000233298
931	ILMN_1722781	2370373	EGR3	-1.85347	5.31111	-4.59489	0.000234694
2529	ILMN_2330861	5910689	SMC4	1.0116	11.3011	4.59452	0.000234882
1863	ILMN_1802414	3130703	CA13	0.723812	7.63483	4.59377	0.000235266
1536	ILMN_1774432	2640500	DTD1	0.655879	11.3415	4.59068	0.000236857
1410	ILMN_1764127	3140372	NPHP1	0.837677	6.64729	4.5898	0.00023731
32	ILMN_1653730	1400037	OXCT2	-1.76017	5.94615	-4.58679	0.00023887
721	ILMN_1704785	2510546	C10orf125	-0.739178	5.19845	-4.58556	0.000239512
2352	ILMN_2187830	1980242	CCNH	0.995016	9.66603	4.58338	0.00024065
2238	ILMN_2112256	650328	TNFRSF4	1.63164	6.29509	4.58117	0.00024181
2204	ILMN_2094776	450554	CCNL1	-1.02679	10.3361	-4.57098	0.000247241
847	ILMN_1715175	4200504	MET	0.80653	10.8301	4.57035	0.00024758
925	ILMN_1722045	6900309	ARSB	-1.09403	7.53539	-4.56939	0.000248098
2095	ILMN_1882354	6960288		-1.90622	5.82853	-4.56816	0.000248767
154	ILMN_1662932	6350161	LCP1	3.33611	9.02017	4.56087	0.000252751
2009	ILMN_1813766	5340142	RCL1	0.968959	8.86307	4.55834	0.000254147
1225	ILMN_1747318	2320678	INADL	0.530467	5.62559	4.55778	0.00025446
2428	ILMN_2246328	6580044	PTPN22	1.77882	6.19306	4.55703	0.000254872
208	ILMN_1667692	7150762	PTGIS	-3.71214	7.46523	-4.5558	0.00025556
2280	ILMN_2139970	4920148	ALDH1A3	-2.80906	8.96312	-4.55471	0.000256166
2134	ILMN_2055330	7150603	KIF26B	-1.70386	5.71658	-4.55036	0.000258606
1022	ILMN_1730491	2710605	FMNL2	-2.29554	7.25747	-4.54843	0.000259696
2536	ILMN_2334385	1340273	NCKAP5	-1.50241	5.40809	-4.54834	0.00025975
600	ILMN_1695640	6560220	PTPN22	1.40083	6.50689	4.54682	0.000260613
1078	ILMN_1735788	5570110	TRIOBP	-0.87012	10.8473	-4.54643	0.000260836
221	ILMN_1668863	2760709	LYPD1	-2.14659	6.1069	-4.54227	0.000263213
417	ILMN_1682775	7040386	EDN1	-3.17194	7.14416	-4.53613	0.000266759
2639	ILMN_2383455	7400100	SUOX	-0.557139	8.6805	-4.53501	0.000267416
2282	ILMN_2140799	6940181	FAM24B	1.24943	9.1115	4.5329	0.000268645
2510	ILMN_2324734	2350139	EYA4	-2.0452	5.84005	-4.53284	0.000268683
2341	ILMN_2174189	4880609	DKK1	-1.6606	5.54939	-4.53258	0.000268835
1218	ILMN_1746465	6270437	FJX1	-2.20748	9.01798	-4.53251	0.000268878
2736	ILMN_3182171	4480148	FGGY	0.877599	8.4852	4.53124	0.000269623
809	ILMN_1712583	3120544	METRN	0.796703	7.71594	4.53123	0.000269629
1609	ILMN_1781431	5290079	GLCCI1	-0.753922	5.50555	-4.5262	0.000272602
1604	ILMN_1780601	2510356	EMR1	1.74474	5.77076	4.52527	0.000273157
2759	ILMN_3203765	1450343	LOC642935	-1.64436	6.17994	-4.52441	0.000273669
356	ILMN_1678215	3440243	RHOJ	-2.29197	7.78917	-4.52141	0.000275468
2600	ILMN_2363475	5420224	CSH1	-1.68843	5.35904	-4.51803	0.00027751
1462	ILMN_1769112	5570315	C2orf58	-0.728639	5.23998	-4.51118	0.000281692
1300	ILMN_1753639	2600291	MTAP	0.881502	10.6805	4.51071	0.000281981
2854	ILMN_3242623	430364	COPG2IT1	-0.869899	5.70821	-4.50965	0.000282631
2209	ILMN_2098616	7330523	C5orf39	-1.828	6.51915	-4.50962	0.000282652
1034	ILMN_1731518	1980474	PLD6	-1.09803	6.29794	-4.50894	0.00028307
1617	ILMN_1782043	5420228	GRIA3	-1.7946	5.70484	-4.50852	0.000283329
533	ILMN_1690909	3130189	LOC440498	-0.843813	7.32993	-4.5041	0.000286083
2221	ILMN_2104924	2600519	C21orf70	0.609537	9.07717	4.5039	0.000286202
2380	ILMN_2210519	1850397	HAPLN1	2.83969	9.98008	4.5021	0.000287332
1558	ILMN_1777060	6220504	CTH	1.43143	7.41303	4.50121	0.000287888
2616	ILMN_2369286	2900167	NME7	1.20969	9.42211	4.49641	0.000290927
301	ILMN_1674620	5290348	SGCE	-3.55853	10.3767	-4.49119	0.000294265
39	ILMN_1654773	1660424	CASK	0.884549	10.0331	4.49011	0.000294956
1244	ILMN_1749327	4280019	MAPK13	-1.81515	7.49475	-4.4888	0.000295801
746	ILMN_1707088	1500703	DENND2D	-1.58234	6.11188	-4.48785	0.00029642
2644	ILMN_2385672	6130577	ELN	-5.13669	7.94793	-4.48165	0.000300462
876	ILMN_1716979	4060707	GSTM4	0.85232	6.29398	4.47845	0.000302571
1633	ILMN_1783231	2690133	PLEKHB1	-0.39308	5.26864	-4.47296	0.000306223
972	ILMN_1725889	3890088	AFF2	2.03204	7.86169	4.46457	0.000311891
2274	ILMN_2136971	2510131	FABP3	-1.79136	5.43921	-4.46364	0.00031253
2390	ILMN_2216582	3190288	LYL1	-1.18935	6.05233	-4.46334	0.000312732
2827	ILMN_3237926	4610142	CCNJL	1.38851	7.04555	4.46156	0.000313949
402	ILMN_1681310	5260113	MFSD7	-1.21597	5.70188	-4.45948	0.000315387
704	ILMN_1703408	1470121	FZD3	1.21527	6.99099	4.45926	0.000315533
1914	ILMN_1806651	6330341	PARP8	0.598397	9.48258	4.45867	0.000315946
1363	ILMN_1760180	2450193	MID2	0.944685	8.24162	4.45808	0.000316351
2349	ILMN_2184789	2030433	HSCB	-0.51454	9.4966	-4.45714	0.000317006
1658	ILMN_1785095	6180088	ATP6V0E2	-1.48704	9.98801	-4.45445	0.000318874
889	ILMN_1717946	3180543	DGKE	-1.08905	5.38213	-4.45414	0.000319087
2258	ILMN_2129161	1400592	LRRC32	-3.28949	8.76876	-4.44948	0.000322358
2630	ILMN_2375032	5900047	BEND3	0.72537	8.02316	4.44353	0.000326581
1964	ILMN_1810376	7510619	C11orf87	-3.29606	6.76322	-4.44345	0.000326638
2681	ILMN_2399431	7000521	PRPS2	0.713868	9.45046	4.43886	0.000329936
2173	ILMN_2077680	610154	CLDND2	0.734778	7.54197	4.43423	0.000333298
200	ILMN_1667225	7200367	PDE1C	-2.24537	7.41863	-4.43323	0.000334025
232	ILMN_1669773	1230039	ANGPTL1	-1.31153	5.18167	-4.42891	0.0003372
2515	ILMN_2326509	450491	CASP1	0.936552	9.67301	4.4248	0.000340252
664	ILMN_1700584	6480615	IER2	-0.667493	8.025	-4.42372	0.000341058
1981	ILMN_1812031	4540682	PALM	-2.12137	10.4565	-4.42211	0.000342258
293	ILMN_1673941	6450041	RBM24	-2.05347	6.13699	-4.41689	0.000346196
1396	ILMN_1763200	110274	DZIP3	-0.495754	5.44756	-4.41033	0.000351203
2902	ILMN_3250483	4250113	PVR	0.729489	6.31485	4.40387	0.000356209
1193	ILMN_1744693	4210593	FGF2	-2.12712	7.57631	-4.40384	0.000356228
1857	ILMN_1802251	6250053	PTTG1IP	0.693356	13.7135	4.40197	0.000357697
1403	ILMN_1763602	6450491	ZNF423	-1.46392	5.6157	-4.4017	0.000357903
774	ILMN_1709307	6280100	GPSM1	-0.449188	12.0416	-4.39998	0.000359259
163	ILMN_1663538	2070044	CLYBL	1.25464	7.33282	4.39912	0.000359935
817	ILMN_1713125	6330554	SPANXE	2.15297	6.37679	4.39602	0.000362386
2440	ILMN_2269392	6060563	RFX3	-0.8317	5.79492	-4.39391	0.000364063
334	ILMN_1676891	3930452	CDC2L6	0.724952	10.5303	4.39236	0.000365303
766	ILMN_1708743	6840301	NT5DC2	1.24863	10.7661	4.39185	0.000365717
438	ILMN_1684439	5870133	MLF1	1.10132	7.60284	4.3887	0.000368244
1145	ILMN_1740606	4560747	RTKN2	-1.03331	5.47172	-4.38768	0.000369068
2953	ILMN_3287464	3830168	LOC100133469	0.954504	5.72904	4.38641	0.000370102
538	ILMN_1691053	2490450	LOC91561	0.938923	10.7882	4.38027	0.000375112
1431	ILMN_1765979	5220133	LOC147645	-1.15361	5.90786	-4.37755	0.000377356
1273	ILMN_1751330	2510523	RBCK1	0.803499	12.2147	4.37613	0.000378532
2765	ILMN_3209070	2690538	LOC341230	-2.22657	6.54034	-4.36962	0.000383979
677	ILMN_1701441	1050356	LPAR1	-0.846935	12.0243	-4.36808	0.000385273
2357	ILMN_2194106	3830193	TSPAN12	0.905719	5.57713	4.36689	0.000386282
1148	ILMN_1740759	6270722	MAMDC4	1.06518	6.57226	4.36529	0.000387641
683	ILMN_1701837	1070593	KLHL2	0.964763	8.57089	4.36257	0.000389956
1262	ILMN_1750689	6250288	MPP5	0.579117	9.71365	4.36248	0.000390038
1577	ILMN_1778924	5900189	PDE1A	-3.56515	6.43464	-4.36226	0.000390221
2339	ILMN_2172202	3450370	NUDT15	0.750823	8.66727	4.36025	0.000391946
1523	ILMN_1773337	5570102	DKK1	-2.32945	11.2498	-4.3598	0.000392334
2699	ILMN_2405009	7100010	NBL1	-4.11864	8.71415	-4.35858	0.00039339
1581	ILMN_1779147	7150563	ENC1	0.932242	10.545	4.35777	0.000394085
1691	ILMN_1788421	4810424	KCNK15	-1.86188	5.83459	-4.3513	0.000399722
902	ILMN_1719649	1740020	TMEM63A	-0.761067	7.34324	-4.34636	0.000404071
816	ILMN_1713058	4290368	PSTPIP2	1.53825	9.93081	4.34634	0.000404091
917	ILMN_1721127	2140524	HIST1H3D	-0.675228	5.42411	-4.34598	0.000404411
1446	ILMN_1767113	3780095	AOX1	1.27105	11.044	4.34278	0.000407258
2450	ILMN_2281186	7320327	RGNEF	1.20313	6.2081	4.34277	0.00040727
324	ILMN_1676265	6480348	LEPR	-2.04786	7.78383	-4.34225	0.000407733
584	ILMN_1694780	5670475	GCHFR	-1.1533	6.52503	-4.34214	0.000407834
2117	ILMN_1912185	450754		1.5803	10.9785	4.34179	0.000408142
814	ILMN_1712773	6130601	SPAG1	0.702331	6.80296	4.34101	0.000408848
2776	ILMN_3221888	3140379	NAP1L6	0.999069	6.45415	4.33608	0.000413293
1455	ILMN_1768115	2370671	TSPAN12	0.750365	6.65089	4.33453	0.000414697
761	ILMN_1708341	6020202	PDZK1	0.70565	5.5618	4.3315	0.000417465
771	ILMN_1709032	6900278	FYCO1	-2.0624	8.61229	-4.33139	0.000417573
1348	ILMN_1758311	1430735	NET1	-1.16901	9.58815	-4.33084	0.000418069
1486	ILMN_1770818	2640671	LOC642342	-1.0088	5.30894	-4.33028	0.000418585
2706	ILMN_2405642	2350576	DHDDS	-0.451204	10.4231	-4.32768	0.000420978
1369	ILMN_1760688	5560280	SAMD14	-1.33328	5.65623	-4.31999	0.000428152
587	ILMN_1695000	2600600	TFIP11	0.747594	8.88192	4.31594	0.000431977
194	ILMN_1666976	6380093	PLD3	-0.713803	11.5306	-4.31113	0.000436556
264	ILMN_1671844	1260180	EYA4	-2.50155	6.3776	-4.30908	0.000438533
1421	ILMN_1765258	1030747	HLA-E	-0.914758	12.2417	-4.30683	0.000440703
1356	ILMN_1759186	4180669	MGC16291	1.54198	7.10106	4.30501	0.000442464
1195	ILMN_1744929	7150484	PTGER1	-1.38941	5.17002	-4.30235	0.000445066
158	ILMN_1663281	3870707	ZNF702P	-1.79282	5.83547	-4.30207	0.000445331
2325	ILMN_2162860	3440358	SLFN11	-2.49842	7.6182	-4.29915	0.000448199
220	ILMN_1668850	4070619	PCSK9	-0.671396	5.19368	-4.29708	0.000450239
1624	ILMN_1782558	5810026	XG	-1.70813	5.28142	-4.2965	0.000450812
240	ILMN_1670325	2970209	SLC47A1	-2.35919	5.99886	-4.29079	0.000456509
1597	ILMN_1779857	510044	KLF4	-1.01071	9.40081	-4.29069	0.000456613
1477	ILMN_1770293	2230026	KLF5	1.25911	6.59353	4.28916	0.000458142
1596	ILMN_1779855	4040441	HSD17B6	-1.7583	7.61891	-4.2883	0.000459011
1982	ILMN_1812091	2810373	FAM20A	-2.55347	5.95131	-4.27992	0.000467539
1594	ILMN_1779841	4850196	PPP2R1B	-0.972307	6.22194	-4.2771	0.000470453
2782	ILMN_3226181	4120768	NUDT7	-1.71972	7.57098	-4.27246	0.000475267
2049	ILMN_1827736	4150102		1.63046	10.1763	4.2693	0.000478581
1186	ILMN_1744212	3130609	INPP5D	2.60537	6.95054	4.26565	0.000482435
169	ILMN_1664660	3930500	GAGE12G	1.86554	6.11965	4.26562	0.000482476
1516	ILMN_1772821	3120474	KIAA1671	-2.56869	8.85048	-4.26544	0.000482662
1416	ILMN_1764795	4210681	FMN2	-2.5833	8.24594	-4.26377	0.00048444
2569	ILMN_2348243	3140239	STRADA	-0.516674	7.76618	-4.26151	0.000486853
767	ILMN_1708778	110433	ASS1	-3.28011	8.51544	-4.26021	0.000488246
1129	ILMN_1739253	1740364	STAMBP	0.507025	11.4989	4.25738	0.000491288
2513	ILMN_2325610	5870561	AKT3	0.441778	6.94592	4.25459	0.000494313
1136	ILMN_1740170	940010	CHCHD10	-3.97065	8.47887	-4.25281	0.000496249
2233	ILMN_2110496	2450088	C21orf91	1.35241	8.6218	4.25067	0.000498589
1533	ILMN_1774083	2600184	TRIAP1	0.446013	10.7303	4.24961	0.00049976
2416	ILMN_2232712	4670131	MYO10	-2.50265	8.74438	-4.24699	0.000502649
285	ILMN_1673409	4250678	MGC16121	-2.49902	7.29042	-4.24617	0.000503555
130	ILMN_1660633	2940142	CAMK2N2	1.09875	5.51107	4.24494	0.000504917
1126	ILMN_1739001	6270138	TACSTD2	-2.48192	5.55813	-4.24185	0.000508358
845	ILMN_1714988	4640224	HOXD8	-2.0921	5.98333	-4.23668	0.00051417
2103	ILMN_1893395	1440603		-0.960412	5.39562	-4.23471	0.000516409
1699	ILMN_1789400	510180	FOXD2	1.64274	7.49366	4.2325	0.000518929
1016	ILMN_1729713	4920497	RAB23	-1.06366	5.24672	-4.23105	0.000520583
2090	ILMN_1880256	1090240		0.501329	5.61989	4.23004	0.000521746
444	ILMN_1684873	6580689	ARSD	0.756027	9.69803	4.22721	0.000524999
1216	ILMN_1746362	5310575	LOC440895	-0.575625	5.18632	-4.22597	0.000526437
1449	ILMN_1767393	1780424	GRIA3	-1.00797	5.57201	-4.22538	0.000527113
1192	ILMN_1744656	5900608	PAGE5	2.17305	6.58541	4.22301	0.000529877
121	ILMN_1659913	6330132	ISG20	-2.31535	8.85049	-4.22107	0.000532141
272	ILMN_1672547	3360408	MYO9B	-0.419704	10.1894	-4.22032	0.000533023
1616	ILMN_1782004	1780075	BAPX1	1.28788	8.61956	4.21576	0.000538389
2635	ILMN_2377991	1340463	ZNF323	1.27609	7.15773	4.21501	0.000539286
1465	ILMN_1769546	6590445	RIN2	0.807656	11.3183	4.21247	0.000542309
1934	ILMN_1807981	4220193	SIGIRR	-1.71769	7.01374	-4.21195	0.000542933
2097	ILMN_1884193	5670196		-0.589978	5.4975	-4.21119	0.000543838
2143	ILMN_2061732	3440224	YRDC	0.486038	11.1738	4.20971	0.000545608
2668	ILMN_2395451	2640544	ASS1	-1.99808	9.6839	-4.20953	0.000545829
1696	ILMN_1789244	7320139	SOX8	-1.78033	5.8351	-4.20819	0.000547443
96	ILMN_1658628	2850176	C14orf72	0.809116	5.39183	4.20782	0.000547884
2651	ILMN_2388669	6220369	GRIA3	-1.23699	5.66858	-4.20599	0.000550102
2649	ILMN_2388397	6290341	LYPD1	-0.906756	5.63891	-4.2052	0.000551056
2927	ILMN_3267609	4210356	LOC100130943	0.820469	7.0169	4.20386	0.000552676
710	ILMN_1703852	5090289	EFNB2	-3.22124	8.37525	-4.20246	0.000554385
2570	ILMN_2348268	6620050	IFFO1	-0.694547	10.9011	-4.20172	0.000555297
1882	ILMN_1803977	4920201	GALNT1	-1.8141	9.85517	-4.19696	0.000561141
733	ILMN_1706005	6520669	GALT	-0.526283	7.9958	-4.1957	0.000562703
598	ILMN_1695604	5700747	DCBLD1	0.896013	11.378	4.19429	0.000564446
1417	ILMN_1764813	4640673	B3GALTL	0.747167	9.23054	4.194	0.000564809
1912	ILMN_1806432	6220070	NT5C	0.490074	11.1421	4.19246	0.000566729
2904	ILMN_3250972	540392	REPS2	0.916697	5.68093	4.19213	0.000567144
2587	ILMN_2357062	940615	IL1RAP	0.941655	6.87618	4.19161	0.00056779
1386	ILMN_1762508	3780370	C9orf72	0.654406	5.7197	4.19124	0.000568253
2361	ILMN_2197128	3940500	OSR1	-3.37595	8.77066	-4.18776	0.000572626
1895	ILMN_1805216	2370593	GPC6	1.1733	10.4567	4.18757	0.000572865
2841	ILMN_3240586	1340707	PLD6	-1.6718	8.21165	-4.18658	0.000574117
1932	ILMN_1807925	2190020	GNG2	1.4388	7.49731	4.18337	0.00057818
2498	ILMN_2316236	3850246	HOPX	-1.90242	5.22095	-4.18288	0.00057881
748	ILMN_1707232	7160435	EBF3	-3.49911	8.52207	-4.18229	0.000579565
1121	ILMN_1738450	1050373	GAGE5	1.92046	6.12513	4.18068	0.000581619
270	ILMN_1672350	840278	JAM2	-1.97768	8.73133	-4.17952	0.000583108
38	ILMN_1654396	7200156	ITGB2	1.69178	11.7924	4.17929	0.000583404
1631	ILMN_1783156	4010433	LOC650832	-0.974555	10.7224	-4.17925	0.000583449
82	ILMN_1657547	7040184	CCDC34	0.79951	10.566	4.17678	0.000586638
2050	ILMN_1829989	990600		0.970797	7.67848	4.17658	0.000586894
372	ILMN_1679133	3190112	SERPINB1	0.517953	10.3001	4.17593	0.000587736
2780	ILMN_3225586	3930739	LOC728732	0.646854	6.97557	4.1729	0.000591666
520	ILMN_1690034	3890095	SOD3	-1.62749	5.56766	-4.17286	0.000591718
1540	ILMN_1775163	730348	PDE1A	-2.71612	5.97608	-4.17269	0.00059194
807	ILMN_1712432	450403	PSMD2	0.528515	12.2895	4.17113	0.000593988
2516	ILMN_2326512	7050382	CASP1	0.965337	9.50976	4.17055	0.000594739
1798	ILMN_1796685	3370180	BEST4	0.716028	6.1246	4.17046	0.000594862
2663	ILMN_2392274	2340768	CD82	1.09345	10.5542	4.1662	0.000600471
98	ILMN_1658660	4260201	ACTC1	-3.40901	6.10973	-4.16473	0.000602423
838	ILMN_1714418	580767	FAM101B	1.04526	6.21312	4.16424	0.000603071
2939	ILMN_3276861	3610333	LOC441013	0.838066	8.08941	4.1637	0.000603789
2106	ILMN_1894821	20441		0.43928	5.29649	4.16275	0.000605048
2386	ILMN_2213297	2470463	C11orf54	-0.849177	9.18867	-4.16161	0.000606571
2907	ILMN_3252033	270707	LOC100129677	0.582908	5.69787	4.16048	0.000608077
2662	ILMN_2391512	5130176	NAAA	-2.44149	7.6721	-4.15904	0.000610011
1277	ILMN_1751465	1260037	BNC1	-1.90519	5.52973	-4.15481	0.00061573
2058	ILMN_1838313	4890324		1.18457	7.01879	4.15137	0.000620405
2239	ILMN_2112638	6180554	SVEP1	-4.24559	8.8178	-4.15106	0.000620838
919	ILMN_1721316	1050762	TNFRSF10A	-1.57197	6.21529	-4.15102	0.000620885
2351	ILMN_2185884	1340274	DHRS4	0.47268	11.6918	4.14814	0.000624841
575	ILMN_1693836	5310681	LOC653344	1.23407	10.0274	4.14527	0.000628809
2038	ILMN_1819608	6860593		-1.54781	7.62562	-4.14479	0.000629479
1930	ILMN_1807882	1410364	LOC644646	0.852442	5.48598	4.14394	0.000630653
412	ILMN_1682449	1050132	ZNF518B	-0.951299	9.39071	-4.13878	0.000637858
712	ILMN_1703946	2060040	ADORA2B	1.41697	10.0905	4.13864	0.00063806
2583	ILMN_2354478	3520020	CYFIP2	1.3136	7.86225	4.13751	0.000639648
1169	ILMN_1742250	2570544	CCNH	0.76052	9.73879	4.1374	0.00063981
268	ILMN_1672006	610435	SSB	-0.425231	12.2036	-4.13737	0.000639849
2305	ILMN_2150894	1240379	ALDH1B1	1.04691	10.7126	4.13153	0.000648143
826	ILMN_1713505	7570358	NPC1	1.03217	12.3165	4.13115	0.000648686
601	ILMN_1695763	3170491	PDIA5	-0.919459	11.5406	-4.12776	0.000653552
2911	ILMN_3255061	4900593	CYTSB	1.06006	10.0199	4.12537	0.000657004
448	ILMN_1685125	6270736	LOC642236	1.31494	6.74105	4.12363	0.000659527
2059	ILMN_1838863	50543		1.86259	10.2002	4.12132	0.000662891
2309	ILMN_2152711	4590349	ACVR2A	-1.52065	8.34344	-4.11729	0.000668803
2612	ILMN_2367782	5720360	STARD7	-0.552281	10.8836	-4.11517	0.000671936
1128	ILMN_1739236	5820647	ZNF668	-0.45897	9.56752	-4.11353	0.000674378
1969	ILMN_1810844	5290608	RARRES2	-2.70853	6.64523	-4.11322	0.000674839
1672	ILMN_1786469	4880685	FBXO22	0.442393	9.8765	4.11267	0.000675661
843	ILMN_1714821	2640747	LOC646638	-1.4013	5.71022	-4.11176	0.000677006
1954	ILMN_1809364	2940441	NTF3	-2.50883	7.36028	-4.11153	0.000677361
1830	ILMN_1800246	4060026	FLJ35409	-2.03753	6.13026	-4.11107	0.000678047
1223	ILMN_1747067	2900373	NPAS1	-2.53431	7.02219	-4.1097	0.0006801
858	ILMN_1715886	4590241	CNOT7	0.495243	11.139	4.10919	0.00068086
2922	ILMN_3263423	110097	LOC100129027	-0.715941	5.38718	-4.10896	0.000681205
2283	ILMN_2141482	6290356	SERPINF1	-3.42436	7.67161	-4.10757	0.00068329
1546	ILMN_1775584	510427	LOC285141	1.97321	6.93883	4.10717	0.000683897
1239	ILMN_1749044	1430332	PVRL4	1.61713	5.78667	4.10545	0.000686495
702	ILMN_1703273	1690411	UACA	-1.30767	7.67654	-4.10422	0.000688365
2343	ILMN_2175912	3890373	ITGB2	1.47985	11.891	4.10383	0.000688948
1874	ILMN_1803423	770703	ARHGEF6	1.03133	11.2942	4.09813	0.000697671
1641	ILMN_1784175	6270577	KIAA1383	-1.1524	6.21157	-4.09779	0.000698189
81	ILMN_1657475	5690750	GALT	-0.602907	9.18127	-4.09741	0.000698779
1286	ILMN_1752520	1990379	SLFN11	-3.55447	8.78052	-4.0972	0.000699095
2424	ILMN_2242937	270215	ARSB	-0.881984	9.8112	-4.09606	0.000700866
2315	ILMN_2156250	5260630	SOCS3	-0.889387	6.96817	-4.09559	0.000701587
461	ILMN_1686227	2340608	GNA14	-1.4556	5.69971	-4.09411	0.000703878
2155	ILMN_2068104	5080543	TFPI2	-2.54445	6.37338	-4.09381	0.000704352
1704	ILMN_1789599	5090156	NBL1	-4.49612	9.53797	-4.09337	0.000705037
1388	ILMN_1762529	3710075	SLC12A8	-1.17492	8.2463	-4.09328	0.000705175
1243	ILMN_1749297	5080603	ACTL6A	0.438459	11.6071	4.08948	0.000711102
216	ILMN_1668605	620639	NAAA	-2.37134	7.79826	-4.08561	0.0007172
2065	ILMN_1846922	2450435		1.1806	8.78159	4.08544	0.000717467
848	ILMN_1715189	7550193	LHX6	1.53746	5.98845	4.08304	0.000721271
2677	ILMN_2398403	2710278	TCEAL1	-0.648063	9.32073	-4.08128	0.00072408
2762	ILMN_3205289	6370280	LOC100132565	0.595045	5.53351	4.07986	0.000726354
2337	ILMN_2170595	1030639	RRM2B	1.0326	9.21079	4.07968	0.000726647
18	ILMN_1652490	150041	MANSC1	-1.1241	7.72675	-4.07832	0.000728831
1794	ILMN_1796497	5340471	PIP3-E	0.94753	8.85147	4.07779	0.000729682
1853	ILMN_1801600	6650201	CCDC97	-0.62028	9.74684	-4.07616	0.000732305
2084	ILMN_1873034	6860240		1.72803	6.88118	4.0735	0.000736623
2645	ILMN_2387214	3440037	PALM	-2.33679	7.79665	-4.07332	0.000736919
2342	ILMN_2175265	360161	TMEM11	-0.619132	8.01598	-4.07171	0.000739531
1512	ILMN_1772692	5130091	DICER1	-0.385748	9.93403	-4.0712	0.000740369
1711	ILMN_1790109	6400377	THAP8	-0.72406	6.75499	-4.07017	0.000742053
2304	ILMN_2150802	5550445	FLJ22795	1.23666	8.62257	4.06681	0.000747577
1883	ILMN_1804007	6220373	NANOS3	-1.1693	7.62201	-4.06401	0.000752212
1473	ILMN_1769876	2680021	TBC1D2	0.777108	11.2715	4.06368	0.000752747
298	ILMN_1674394	4040204	C20orf3	0.410037	11.5059	4.0601	0.000758725
484	ILMN_1687967	6660136	NTRK3	-1.11903	5.05903	-4.05725	0.0007635
803	ILMN_1712088	4610273	CLYBL	1.09283	7.08554	4.0543	0.0007685
2275	ILMN_2137789	2810059	KLF4	-1.21056	10.4651	-4.05391	0.000769158
579	ILMN_1694268	610201	HES6	1.14824	8.78176	4.05375	0.000769423
364	ILMN_1678501	730747	ADD3	-0.774698	5.01857	-4.05136	0.000773496
2711	ILMN_2407669	4480615	PEAR1	-2.45362	6.67686	-4.05128	0.000773632
1782	ILMN_1795666	5960010	SNX24	0.590094	7.57538	4.05009	0.000775665
1441	ILMN_1766675	3800241	CDH6	-2.22958	6.31358	-4.04927	0.000777078
566	ILMN_1693119	3190121	LYPD6B	-2.37536	8.42995	-4.04834	0.000778676
2272	ILMN_2136455	2480440	C3orf64	0.749311	10.167	4.04694	0.000781086
1961	ILMN_1809947	2900162	TMEM155	-1.44123	5.80535	-4.04591	0.000782848
447	ILMN_1685097	830528	ASCC1	0.329356	11.3142	4.04384	0.000786437
2802	ILMN_3235279	2360181	RADIL	-0.856118	5.20677	-4.0401	0.000792959
2715	ILMN_2409596	4050102	RAB11FIP1	1.0693	7.14416	4.0396	0.000793831
1269	ILMN_1751234	6020377	C1GALT1C1	-0.590468	11.238	-4.0379	0.000796818
2554	ILMN_2343047	5290598	ABCB9	-0.853892	7.55142	-4.03772	0.000797143
2512	ILMN_2325168	2490288	ARRB1	-1.26833	6.24283	-4.03554	0.00080098
2725	ILMN_2414325	4200196	TNFAIP8	-1.05012	8.35785	-4.0352	0.000801583
42	ILMN_1655151	6290433	LOC729639	-0.986571	5.62599	-4.03336	0.000804851
1886	ILMN_1804328	1980201	WWP1	0.61167	10.8902	4.03102	0.000809006
2811	ILMN_3236637	1410037	PIP4K2A	0.787655	11.5988	4.02923	0.00081221
223	ILMN_1668990	2490524	LOC646249	-0.788736	4.91794	-4.02527	0.000819352
2483	ILMN_2309180	5910632	SMARCD3	-0.717515	9.819	-4.02413	0.000821413
2421	ILMN_2234956	2680382	LEPR	-2.11132	10.0502	-4.02215	0.000825015
1073	ILMN_1735220	2630577	CAV2	0.819306	12.6018	4.02121	0.000826718
2957	ILMN_3290174	2340300	LOC339483	-0.745439	6.26867	-4.01738	0.000833741
862	ILMN_1716053	5720669	AK2	0.406909	12.3104	4.01696	0.000834521
1144	ILMN_1740604	1260193	RAB11FIP5	0.616001	11.3877	4.01688	0.000834661
1392	ILMN_1762712	5130750	HHEX	-1.2472	5.55952	-4.0154	0.000837397
2874	ILMN_3245006	70050	C12orf68	1.00707	6.95879	4.01358	0.000840759
2486	ILMN_2310019	2060491	ZNF565	-0.430147	7.23036	-4.01197	0.000843751
1690	ILMN_1788356	2190753	C11orf17	0.446029	10.5935	4.01135	0.00084491
1920	ILMN_1807050	2570348	SHC4	-0.949348	5.39126	-4.01038	0.00084672
588	ILMN_1695041	2490594	GATA6	-0.881076	5.32996	-4.00658	0.000853852
68	ILMN_1656285	1820008	METTL7A	-1.26678	6.53828	-4.0012	0.000864072
615	ILMN_1696675	3520372	CES2	0.904918	11.3592	4.0006	0.000865216
1127	ILMN_1739002	240196	LOC653487	0.685508	6.19783	3.99945	0.000867399
273	ILMN_1672589	5080280	SEMA4B	1.19094	9.68004	3.99579	0.000874439
808	ILMN_1712532	3710685	CARD9	-1.415	6.42712	-3.99513	0.000875727
2415	ILMN_2232177	5080364	ACTN1	0.486729	14.3777	3.99471	0.000876532
2129	ILMN_2050790	3610338	C11orf52	-0.55918	5.18521	-3.99369	0.000878509
2086	ILMN_1874323	520491		-2.17174	6.73092	-3.9923	0.000881203
1816	ILMN_1798288	7560471	MOBKL2C	-0.727112	8.56603	-3.99066	0.000884418
1385	ILMN_1762466	2470753	BBS4	-0.567089	9.03471	-3.98979	0.000886104
2284	ILMN_2142752	1190528	MANSC1	-1.0774	7.12651	-3.98963	0.000886423
368	ILMN_1678812	2060202	HAPLN1	2.9917	11.684	3.98882	0.000888015
1756	ILMN_1794106	3930168	FEZ1	-1.50476	6.32221	-3.9877	0.000890212
955	ILMN_1724931	3610731	NHEDC1	-0.577278	5.28707	-3.98739	0.000890821
1006	ILMN_1729033	4640095	RPL9	0.587694	10.4836	3.98698	0.000891621
328	ILMN_1676631	6250672	CCNO	0.832442	9.43179	3.97934	0.00090679
2224	ILMN_2105919	290593	FGF2	-2.12438	10.7488	-3.9793	0.000906886
1098	ILMN_1737168	5900593	THTPA	-0.7109	5.89501	-3.97841	0.000908655
567	ILMN_1693145	870491	BUB3	0.573081	13.7511	3.97808	0.000909326
2601	ILMN_2364072	5820195	CLCNKA	-1.28676	6.04868	-3.97801	0.000909473
1248	ILMN_1749540	6020671	RBM20	1.577	6.57423	3.97583	0.000913855
695	ILMN_1702822	620349	NTRK2	-1.36921	5.96588	-3.9749	0.000915733
53	ILMN_1655702	5860215	ABHD5	1.2835	10.458	3.96903	0.000927673
2211	ILMN_2100285	580025	CCDC147	0.84715	6.49099	3.96868	0.000928398
2360	ILMN_2197101	3520689	DDX19A	-0.333992	9.88805	-3.96824	0.000929301
508	ILMN_1689431	130138	APCDD1L	-3.54951	9.08682	-3.96632	0.000933257
2788	ILMN_3229424	4210240	LOC730101	-1.03505	6.11593	-3.96551	0.000934921
85	ILMN_1657683	1260576	C1orf198	-1.84615	11.0202	-3.96499	0.000935988
2497	ILMN_2315979	2810246	LBH	-2.37746	9.64567	-3.9619	0.0009424
2608	ILMN_2367275	6370593	BCL7B	-0.370506	9.7763	-3.96041	0.000945507
611	ILMN_1696434	2190113	LAMA1	-2.64258	7.66335	-3.95984	0.000946717
839	ILMN_1714489	3420022	CIB2	1.11113	7.68015	3.95872	0.000949047
1206	ILMN_1745779	1580021	TCTEX1D2	0.479828	9.33817	3.95789	0.000950792
2479	ILMN_2307861	2470114	COL6A3	0.850501	14.8466	3.95458	0.000957774
1719	ILMN_1790534	3170017	MAP2K3	-0.984171	11.0985	-3.95415	0.000958681
2689	ILMN_2401344	3450047	PPP2R2C	1.56495	6.32173	3.95287	0.000961398
1114	ILMN_1738147	670278	NES	-2.6844	7.04987	-3.95233	0.000962538
2678	ILMN_2398408	3360014	TCEAL1	-0.575569	7.27905	-3.95133	0.00096468
573	ILMN_1693669	2260630	WDR79	0.671549	8.00905	3.95068	0.000966056
65	ILMN_1656165	4570411	USP9X	0.418448	10.9284	3.94992	0.000967675
2335	ILMN_2170353	6980253	PTPLB	0.553139	11.8822	3.94989	0.000967734
2701	ILMN_2405305	7150519	ARNTL	0.604268	8.76246	3.94916	0.000969308
498	ILMN_1688730	2190400	DNAJC18	-1.3669	7.37538	-3.94829	0.000971177
1346	ILMN_1758104	130619	PRPS2	0.641514	9.29023	3.94171	0.000985388
577	ILMN_1693882	610768	TAPT1	0.569856	9.01604	3.94091	0.000987133
543	ILMN_1691418	5050148	CDRT4	0.640522	9.1718	3.93908	0.000991136
1819	ILMN_1798827	2230730	SRBD1	0.591015	10.3652	3.9388	0.000991749
1139	ILMN_1740441	4260010	CYB5R3	-0.738656	12.0564	-3.93878	0.000991798
1287	ILMN_1752579	1660215	ATP6V0A1	-1.83077	10.2654	-3.9361	0.000997678
2743	ILMN_3188106	6560133	CYTH2	1.14475	10.2418	3.93475	0.00100067
1207	ILMN_1745785	6020458	NR2F2	-0.838628	7.58947	-3.93354	0.00100334
380	ILMN_1679897	4150682	IGFL3	1.83458	6.53436	3.93171	0.00100741
2141	ILMN_2059797	70463	NOL3	0.754573	8.78573	3.92955	0.00101223
427	ILMN_1683682	5090736	DAGLA	-0.532507	7.54688	-3.9293	0.00101279
464	ILMN_1686679	1820646	ZNF462	0.708742	8.8584	3.92849	0.00101459
2952	ILMN_3286809	4480528	LOC100131139	1.53806	11.6764	3.92849	0.0010146
146	ILMN_1661917	7000274	LOC644039	0.472879	14.9133	3.92778	0.00101618
2968	ILMN_3297472	3460128	LOC729854	-0.888783	5.37771	-3.92652	0.00101901
1439	ILMN_1766539	5310632	LOC643319	0.808742	9.49759	3.92482	0.00102287
1010	ILMN_1729208	5260349	NGFRAP1	-0.483584	12.1418	-3.92276	0.00102752
2480	ILMN_2308582	4590441	CYB5R3	-0.470648	14.6752	-3.92115	0.00103118
1241	ILMN_1749212	840241	TMEM189-UBE2V1	-0.465207	6.84905	-3.92107	0.00103138
1345	ILMN_1757956	5260386	PCGF1	0.473847	9.06811	3.91854	0.00103716
1622	ILMN_1782488	620450	RNASEH2B	0.93581	8.71132	3.91679	0.00104117
1913	ILMN_1806502	6200014	ZNF165	0.545778	6.4004	3.91479	0.00104578
2936	ILMN_3274671	6840053	LOC283481	0.960858	5.63793	3.91379	0.00104809
624	ILMN_1697491	4610672	FLJ14213	1.31234	9.38426	3.91366	0.00104839
167	ILMN_1664464	1820379	PTGDS	-3.55656	7.60297	-3.91364	0.00104844
308	ILMN_1674984	3450470	LPAR1	-1.16384	7.35822	-3.91275	0.0010505
327	ILMN_1676626	2600402	ARID4A	-0.634407	6.97648	-3.91252	0.00105103
2359	ILMN_2195385	1990519	GAGE4	1.90795	6.13294	3.91172	0.00105289
656	ILMN_1699843	1780097	CRTC1	-0.543943	5.3444	-3.90992	0.00105709
2454	ILMN_2288784	3450408	CCDC34	1.03743	9.70806	3.90897	0.0010593
1018	ILMN_1730032	2600072	BOK	-0.977595	9.60939	-3.90749	0.00106279
2519	ILMN_2327795	1230347	RERE	-0.607913	10.0693	-3.90635	0.00106547
805	ILMN_1712360	3310333	WISP3	2.44203	10.155	3.90289	0.00107364
457	ILMN_1685703	1010114	ACOX2	-3.37276	7.98507	-3.90147	0.00107702
2846	ILMN_3241354	6480414	LOC390660	-0.791291	6.75159	-3.901	0.00107814
1815	ILMN_1798210	4560450	E2F7	1.83394	9.88412	3.89253	0.0010985
332	ILMN_1676844	1740600	NR1D2	0.752123	8.60569	3.89	0.00110465
2884	ILMN_3246065	6130047	CCDC151	0.804314	6	3.88797	0.00110963
1636	ILMN_1783832	7570189	GAGE6	2.12231	6.0232	3.88781	0.00111002
2290	ILMN_2146389	270201	MEGF10	1.81135	7.90225	3.88407	0.00111924
83	ILMN_1657606	940162	ZFHX4	-1.87868	6.7202	-3.88357	0.00112047
555	ILMN_1692219	6130156	RAB11FIP1	1.74195	11.2533	3.88351	0.00112061
499	ILMN_1688848	2350279	TMEM44	0.621976	10.6515	3.88017	0.00112893
458	ILMN_1685714	50446	INHBB	-1.57649	6.58523	-3.87931	0.00113107
1406	ILMN_1763763	360142	RIPK3	-2.24724	5.98852	-3.87755	0.00113547
2140	ILMN_2059689	4890563	TMEM54	0.761943	10.0054	3.87616	0.00113896
46	ILMN_1655312	4760521	HPS5	-0.903927	9.00983	-3.87475	0.00114253
253	ILMN_1671151	5720441	RARB	1.91601	8.3149	3.87432	0.00114362
608	ILMN_1696316	5290358	CPT1A	-2.12547	6.19715	-3.87391	0.00114466
1651	ILMN_1784641	50240	NDUFA3	-0.409932	11.1707	-3.87374	0.00114508
88	ILMN_1658333	3440386	ECM1	-1.42201	9.31869	-3.87311	0.00114669
515	ILMN_1689828	3930164	DMPK	-1.6268	8.01425	-3.87123	0.00115145
571	ILMN_1693410	6840348	BRI3BP	0.596807	8.88987	3.86861	0.00115814
2223	ILMN_2105441	2680605	IGJ	2.15875	6.51037	3.86223	0.00117457
1317	ILMN_1755303	60672	ZNF217	0.711161	10.5811	3.86218	0.00117471
2840	ILMN_3240389	1240242	CPOX	0.791915	10.0215	3.86101	0.00117774
2041	ILMN_1821176	540747		1.24902	6.125	3.86099	0.0011778
1104	ILMN_1737611	6650639	VAMP1	-1.03981	8.58402	-3.86097	0.00117787
2119	ILMN_1913678	5720768		-2.15534	6.03374	-3.85918	0.00118252
697	ILMN_1703074	6020543	CPD	0.574575	11.3837	3.85812	0.00118529
530	ILMN_1690754	610482	SVIL	0.865588	6.87207	3.85759	0.0011867
1507	ILMN_1772359	5360376	LAPTM5	2.22877	7.58246	3.85655	0.00118943
333	ILMN_1676880	5700131	CORO2B	-1.57547	6.49857	-3.85289	0.00119908
397	ILMN_1680948	6760246	LMOD1	-2.09471	5.79351	-3.85105	0.00120397
124	ILMN_1660306	5720075	ITGA8	-1.89907	5.44046	-3.84598	0.00121754
2449	ILMN_2279144	6660224	PHF16	0.500337	5.28125	3.84565	0.00121843
799	ILMN_1711699	4760601	LOC728014	1.04562	8.18058	3.84433	0.00122199
2746	ILMN_3193858	830669	LOC100129022	0.634652	6.32254	3.84276	0.00122623
369	ILMN_1678816	3440068	GREM2	-2.4088	6.85687	-3.84188	0.00122861
2085	ILMN_1873621	150494	NTN1	2.61831	9.02005	3.84155	0.00122952
441	ILMN_1684620	1190670	SPAG4	-0.848176	5.42824	-3.84134	0.0012301
2731	ILMN_3178050	6550551	CYTSB	0.895391	6.1978	3.84	0.00123373
244	ILMN_1670539	1740541	LOC92017	-0.72207	5.39755	-3.83938	0.00123542
1092	ILMN_1736670	6580593	PPP1R3C	-2.00107	11.3346	-3.83905	0.00123632
2832	ILMN_3238898	5890307	LOC100192378	-1.75342	6.24689	-3.83879	0.00123704
1445	ILMN_1766925	5820563	CDH13	-3.665	9.23461	-3.83873	0.00123721
610	ILMN_1696391	3400747	LEPR	-1.59262	6.20293	-3.83111	0.00125823
1648	ILMN_1784436	4850300	KIAA1688	-2.23424	6.93759	-3.83047	0.00125999
1607	ILMN_1781001	4230102	SOCS3	-1.18931	7.86509	-3.82876	0.00126478
1061	ILMN_1733932	1340349	SNUPN	-0.489546	10.3377	-3.82871	0.0012649
1549	ILMN_1775926	3450193	SPATA6	0.751468	6.30663	3.82832	0.00126599
1653	ILMN_1784706	6060102	GABRE	-0.913885	7.27411	-3.8279	0.00126719
2718	ILMN_2411723	1410537	RPSA	0.364479	14.4603	3.82679	0.00127029
489	ILMN_1688295	6550632	ZNF219	-0.807365	9.24495	-3.82653	0.00127103
1276	ILMN_1751464	5420441	TNFSF9	1.59338	9.32078	3.82526	0.0012746
2382	ILMN_2211780	6220451	SLC25A4	-1.81771	11.2952	-3.82476	0.00127599
2081	ILMN_1869897	5690341		-1.06604	11.189	-3.82394	0.00127832
2909	ILMN_3254481	7550671	LOC100128893	-0.806886	5.24335	-3.82357	0.00127936
2861	ILMN_3243366	4220528	C2orf55	1.69165	5.87285	3.82056	0.00128791
1142	ILMN_1740571	6040546	LOC647859	-1.3669	6.22199	-3.81906	0.00129219
1870	ILMN_1803033	3890647	MGST1	-1.01529	6.23693	-3.81539	0.00130271
1351	ILMN_1758523	430402	ABCA3	-1.20965	5.56367	-3.81406	0.00130654
1554	ILMN_1776516	6560546	ITPKA	1.42332	8.61755	3.81154	0.00131384
2329	ILMN_2163790	5270022	CGB5	2.91885	6.91084	3.81048	0.00131691
1172	ILMN_1742705	2470609	SLC39A11	0.835649	9.37254	3.8087	0.0013221
406	ILMN_1681670	6840747	SLC25A4	-1.85367	9.66438	-3.80797	0.00132425
1693	ILMN_1788832	4810368	MIB1	0.661364	7.72507	3.8075	0.00132563
251	ILMN_1670912	4260681	ACVR2A	-1.2452	7.10223	-3.80653	0.00132846
786	ILMN_1710052	4150091	CPT1A	-1.12314	5.44748	-3.80561	0.00133116
2293	ILMN_2147993	4260221	ZNF23	0.572055	8.53008	3.80099	0.00134484
496	ILMN_1688670	150463	CDCP1	-0.967238	5.09737	-3.80037	0.00134667
1176	ILMN_1743219	5220482	CA11	-0.734649	5.25551	-3.80025	0.00134703
1689	ILMN_1788223	2650678	RSPH3	0.744086	9.32233	3.79919	0.0013502
319	ILMN_1676014	3990521	LOC728635	0.612496	9.61671	3.79845	0.0013524
467	ILMN_1686862	4230753	HLX	0.519083	6.87395	3.79557	0.00136103
1785	ILMN_1795835	6650035	LOC338758	0.583454	10.4559	3.79492	0.00136301
2015	ILMN_1813982	5220689	FARP1	-0.852141	5.65362	-3.79482	0.00136331
1050	ILMN_1733157	290091	THSD1	1.12393	9.03261	3.79467	0.00136376
2108	ILMN_1898518	1570114		-3.17521	7.79779	-3.79371	0.00136663
2338	ILMN_2170949	3360634	SNX10	1.61384	6.36793	3.79103	0.00137476
2535	ILMN_2334359	5220022	GFRA1	-2.95374	7.24593	-3.79099	0.00137487
2187	ILMN_2085441	7100753	FOXD4L1	0.933274	6.03456	3.78989	0.00137823
1839	ILMN_1800713	1190576	B3GALT5	0.397153	5.08507	3.78968	0.00137887
71	ILMN_1656826	1410358	SH3RF1	-0.873805	9.61143	-3.78918	0.0013804
831	ILMN_1714023	1240040	SLC9A5	-0.674447	6.91755	-3.78731	0.00138613
644	ILMN_1699206	3360349	FHDC1	1.52887	7.03351	3.78479	0.00139385
688	ILMN_1702009	7550167	SV2A	1.12355	7.72921	3.78376	0.00139705
1904	ILMN_1805807	4490475	SLC30A3	1.78177	8.40263	3.78158	0.00140377
2185	ILMN_2084836	1660154	CORO2B	-1.60563	7.08803	-3.77974	0.00140951
666	ILMN_1700671	6370768	ETV7	-0.993522	5.37585	-3.7795	0.00141026
2157	ILMN_2069322	5690017	LOC100132288	1.15713	9.69333	3.77883	0.00141233
2350	ILMN_2185866	3520719	PCDHB17	1.50322	8.10307	3.77721	0.00141741
472	ILMN_1687213	4010184	C8orf13	2.08814	9.67901	3.77511	0.00142401
1784	ILMN_1795715	670273	DPYD	-0.915107	8.83643	-3.77424	0.00142675
670	ILMN_1700955	7150433	TCTEX1D2	0.400565	11.3088	3.7736	0.00142875
2697	ILMN_2403247	4290403	CMTM7	0.798515	9.9894	3.77325	0.00142987
2243	ILMN_2119774	1410538	CYP2R1	0.82336	8.32284	3.77273	0.00143152
400	ILMN_1681249	1660593	KIF21A	0.608149	8.02726	3.77256	0.00143204
2727	ILMN_2415826	2810092	CYTSB	0.70995	5.47014	3.77214	0.00143338
2935	ILMN_3273768	4920609	LOC100130311	-1.27687	5.91366	-3.77137	0.00143582
673	ILMN_1701173	6650278	KCNK6	-1.55537	9.32281	-3.77084	0.00143751
2524	ILMN_2329735	3450521	ECM1	-1.50143	10.4864	-3.77003	0.00144007
374	ILMN_1679267	2940446	TGM2	1.37214	8.78516	3.76991	0.00144047
2717	ILMN_2410924	4640187	PLOD2	0.880775	11.5929	3.76896	0.0014435
593	ILMN_1695435	2320689	LOC653610	-1.2749	6.02901	-3.76653	0.00145125
1625	ILMN_1782705	6900328	GAGE5	1.7593	5.97216	3.76528	0.00145526
2124	ILMN_2044645	6840609	CGB1	2.88119	7.9538	3.7641	0.00145907
851	ILMN_1715638	50220	GAGE4	1.73311	6.22853	3.7632	0.00146198
1923	ILMN_1807169	1450634	TINAGL1	-2.58104	7.06269	-3.76128	0.00146819
2656	ILMN_2390526	6270487	RARB	1.72164	7.63094	3.75963	0.00147356
255	ILMN_1671473	7510008	EHD3	0.666975	7.82137	3.75873	0.0014765
1643	ILMN_1784256	3460296	HDGFRP3	0.523439	10.2374	3.75726	0.00148129
1550	ILMN_1775965	2340402	PPP4R4	-1.12584	7.27396	-3.75427	0.00149114
2893	ILMN_3248511	2320615	FAM167A	2.08545	9.19622	3.75331	0.0014943
358	ILMN_1678353	7210196	FARP1	-0.892314	11.3875	-3.75285	0.00149583
1394	ILMN_1762883	630674	ECE2	0.495347	6.73762	3.75253	0.00149689
2674	ILMN_2396697	1030240	GRIK2	1.16643	6.13695	3.75166	0.00149975
1488	ILMN_1770940	1300113	CDH1	-1.3484	5.42012	-3.74689	0.00151564
1358	ILMN_1759374	4480762	LOC440132	-1.21598	6.05222	-3.74514	0.0015215
1737	ILMN_1792409	3290646	AMOT	1.14141	8.8956	3.74458	0.0015234
2556	ILMN_2343097	520553	NCALD	-1.24657	5.79913	-3.74092	0.00153579
1336	ILMN_1757183	2230193	LOC650494	-1.85458	6.71692	-3.73871	0.00154331
2374	ILMN_2207504	3840458	LEP	-2.23887	5.69521	-3.73812	0.00154532
1649	ILMN_1784553	2690026	SDC2	1.23511	10.6811	3.73783	0.0015463
2051	ILMN_1832151	2260102		0.606459	6.07303	3.73648	0.00155093
2589	ILMN_2357855	430102	NTRK2	-1.73455	5.79545	-3.73595	0.00155274
109	ILMN_1659339	4120619	ELP4	0.574173	8.4425	3.73329	0.0015619
1933	ILMN_1807968	2510397	RPS6KA6	0.906301	6.27595	3.73285	0.00156342
423	ILMN_1683129	6280524	CCNL1	-0.619949	7.0652	-3.73253	0.00156453
2002	ILMN_1813379	5670440	TNFRSF9	2.03988	6.76974	3.73208	0.00156607
1483	ILMN_1770733	6860373	RIC8A	0.333686	12.5161	3.73118	0.00156918
1453	ILMN_1768097	1770592	RPGR	0.551062	8.13069	3.73089	0.0015702
2958	ILMN_3290428	840477	LOC284297	-2.20555	7.80625	-3.72907	0.00157654
1565	ILMN_1777683	780315	ADAMTSL4	-0.974139	5.11483	-3.72894	0.00157699
2264	ILMN_2131467	4260528	GNAI1	0.980439	6.99308	3.72754	0.00158187
2869	ILMN_3244090	3390039	GAGE12H	1.82659	6.23815	3.72733	0.0015826
137	ILMN_1660973	1440477	GAD1	-1.35401	5.37273	-3.727	0.00158375
966	ILMN_1725678	6110270	GFRA1	-2.51431	6.88071	-3.72672	0.00158474
195	ILMN_1667086	6200437	AP3M1	-0.412671	10.7114	-3.72663	0.00158504
170	ILMN_1664738	3360370	C11orf54	-0.655319	7.1318	-3.72634	0.00158605
1387	ILMN_1762528	2510326	LOC646332	0.820993	5.48756	3.72417	0.0015937
689	ILMN_1702073	6840026	ODF2L	0.505589	9.20448	3.72332	0.0015967
2042	ILMN_1821280	510332		-0.735406	9.3226	-3.72296	0.00159794
2163	ILMN_2072178	5220612	ECHDC3	2.29636	7.85229	3.72288	0.00159825
2894	ILMN_3248882	4150110	KIAA0114	0.855226	9.11684	3.72269	0.00159892
2121	ILMN_2043265	3360619	ZFP106	-0.665743	11.0575	-3.72201	0.00160133
91	ILMN_1658464	270619	GTF3A	0.346465	12.3773	3.72169	0.00160246
2834	ILMN_3239254	4250367	UCA1	2.19928	7.14369	3.7213	0.00160382
1182	ILMN_1743663	4780632	POMT1	-0.434537	8.97647	-3.72105	0.00160473
2079	ILMN_1869087	1940082		0.653227	9.92529	3.71837	0.00161425
2437	ILMN_2263054	2350019	FEZ1	-1.19917	7.80468	-3.71752	0.00161728
2373	ILMN_2206098	5340603	ATG10	0.476039	7.09839	3.71677	0.00161995
1433	ILMN_1766157	2320750	MRVI1	-1.06862	5.25965	-3.71605	0.00162256
2924	ILMN_3265505	6510138	LOC100129469	-0.55812	5.23101	-3.71515	0.00162577
1470	ILMN_1769665	450164	RAB5C	-0.551395	10.0749	-3.7136	0.00163134
1408	ILMN_1763891	840040	FLJ35258	-2.48963	8.66799	-3.71347	0.00163182
2998	ILMN_3309468	4810114	MGC12982	0.964807	6.67731	3.71264	0.00163481
1411	ILMN_1764177	2320286	JARID2	0.825456	9.14958	3.71197	0.00163723
97	ILMN_1658639	2640324	SLC46A3	-2.36947	8.53082	-3.71047	0.00164266
2054	ILMN_1832879	2060608		-0.465973	5.82085	-3.71026	0.00164345
709	ILMN_1703697	2450612	LANCL1	0.405911	11.5295	3.7072	0.00165457
1978	ILMN_1811767	2100762	INHBE	2.90501	8.95897	3.70689	0.00165572
215	ILMN_1668446	5220386	ABCA9	-1.1499	5.30872	-3.7065	0.00165716
1041	ILMN_1732555	4010553	B4GALT6	0.838858	6.91313	3.70628	0.00165794
1971	ILMN_1810962	6280201	PTPRK	-0.856691	11.3252	-3.70354	0.00166801
2541	ILMN_2337058	3290343	PORCN	1.53972	8.86335	3.70335	0.00166871
1848	ILMN_1801175	7160711	MAP2K3	-0.878313	5.92458	-3.70145	0.00167573
854	ILMN_1715693	3850367	LOC440160	1.25896	10.8942	3.70041	0.00167961
855	ILMN_1715748	580491	FLNC	-1.29899	12.5818	-3.69895	0.00168502
2340	ILMN_2172755	870390	DEPDC6	-2.37267	7.37572	-3.69862	0.00168626
304	ILMN_1674866	7210162	TADA3	0.518765	11.282	3.69816	0.00168796
463	ILMN_1686464	4260687	SLCO4C1	0.634473	5.41999	3.6981	0.00168818
1897	ILMN_1805415	5860750	PDE3A	-0.978278	5.16491	-3.698	0.00168855
888	ILMN_1717934	5910500	SYT11	-0.873856	11.382	-3.69738	0.00169089
1751	ILMN_1793732	5690279	FARS2	0.427709	9.99421	3.69456	0.00170145
1632	ILMN_1783161	1510095	DAB2IP	-0.804066	7.22468	-3.69442	0.00170198
1217	ILMN_1746408	940291	MIDN	-0.383238	9.66432	-3.69381	0.00170429
1493	ILMN_1771260	2350338	B3GNT4	0.562433	5.52895	3.6934	0.00170582
28	ILMN_1653042	1500608	HSD3B7	-1.30036	7.296	-3.69291	0.00170768
2504	ILMN_2319077	3420026	FAS	1.07438	9.73064	3.69231	0.00170992
2769	ILMN_3210304	1240408	LOC100131139	1.44844	8.74889	3.69228	0.00171004
911	ILMN_1720829	2900348	ZFP36	-1.6168	10.9876	-3.69203	0.00171099
2196	ILMN_2090105	4070736	TAGLN2	0.753857	13.1304	3.69177	0.00171196
867	ILMN_1716247	4730133	FIBIN	1.14949	6.56031	3.6906	0.00171638
1401	ILMN_1763447	10673	PLXNB2	0.510421	12.1651	3.69006	0.00171844
2235	ILMN_2111255	1430521	VIT	-2.04083	5.84749	-3.68963	0.00172008
2673	ILMN_2396672	6400243	ABLIM1	-1.22534	7.29652	-3.68932	0.00172125
935	ILMN_1722981	830440	TLR5	2.00137	6.44144	3.6886	0.00172401
47	ILMN_1655422	2000593	RPL17	0.584376	10.7129	3.68776	0.00172719
860	ILMN_1715931	1850193	ISCA1	-0.49544	9.02205	-3.68646	0.00173216
2093	ILMN_1881081	7210333		-1.34427	5.29635	-3.6861	0.00173354
1529	ILMN_1773650	2230538	LRRN3	-2.32689	7.00921	-3.68359	0.00174321
1183	ILMN_1743829	1090400	ATXN2	-0.340592	11.9161	-3.68251	0.00174734
1506	ILMN_1772312	6450040	BARX1	-1.99454	6.03738	-3.682	0.00174934
2963	ILMN_3294024	4850463	LOC644990	1.02418	5.75361	3.68125	0.00175224
357	ILMN_1678255	990685	ALOXE3	0.897398	5.6609	3.68001	0.00175702
921	ILMN_1721628	2480202	C19orf73	0.679924	5.4567	3.67702	0.00176866
2150	ILMN_2065690	4890451	GRAMD3	-0.850767	11.1473	-3.67656	0.00177047
1400	ILMN_1763442	430243	KIAA1202	0.377821	5.27967	3.67501	0.00177655
321	ILMN_1676099	6450619	SPON2	-1.56987	5.28802	-3.67203	0.00178828
1479	ILMN_1770412	1170440	AHCYL1	0.579479	12.6768	3.67203	0.00178829
2330	ILMN_2163796	3990482	RABGGTB	0.703188	10.6483	3.66984	0.00179694
1918	ILMN_1806862	7570056	FLJ35282	2.01781	6.47683	3.66972	0.00179745
261	ILMN_1671568	2320653	ECHDC2	-1.29828	11.0763	-3.6664	0.00181065
1578	ILMN_1778956	1580678	STS	-1.29289	6.97288	-3.66606	0.001812
1	ILMN_1651498	5570114	GADD45G	-1.02599	5.03928	-3.66563	0.00181374
2501	ILMN_2317581	1170301	SHANK3	1.14835	8.52421	3.66548	0.00181433
482	ILMN_1687821	5260025	C16orf45	-1.17674	8.73944	-3.66356	0.00182204
765	ILMN_1708728	5310411	H2AFJ	-1.18084	10.7044	-3.6635	0.00182231
547	ILMN_1691494	5220753	XAGE1B	1.66951	5.9002	3.66304	0.00182416
209	ILMN_1667857	4900753	C12orf52	0.376619	9.90349	3.66204	0.00182819
120	ILMN_1659895	730332	MSN	0.357017	13.4163	3.65892	0.00184083
14	ILMN_1652306	840601	MEGF10	0.868045	6.83255	3.65804	0.0018444
2403	ILMN_2227757	7570753	PCDHB2	2.28343	9.77999	3.65767	0.0018459
2123	ILMN_2044226	4290475	PPP3CA	0.593918	7.52832	3.65686	0.00184923
1436	ILMN_1766264	1410673	PI16	-2.70489	6.09844	-3.65669	0.00184992
531	ILMN_1690806	4560270	PTPLB	0.564133	11.4837	3.65601	0.00185271
2864	ILMN_3243700	5810129	RPS8	0.503779	14.2966	3.65547	0.00185489
1109	ILMN_1737847	4200170	RMND5B	-0.508847	8.64512	-3.65138	0.00187173
1822	ILMN_1799106	3370327	MOSC1	-1.17619	6.11813	-3.64919	0.00188084
893	ILMN_1718621	770575	TSPAN32	2.38447	8.14784	3.64855	0.00188346
386	ILMN_1680348	5080431	NBPF3	-0.920075	6.73097	-3.64805	0.00188557
2844	ILMN_3241046	6110564	MYBL1	1.61276	9.59107	3.64655	0.00189184
302	ILMN_1674706	1300706	MTHFD2	1.01975	12.3679	3.64646	0.00189219
1745	ILMN_1793410	3420739	SNTB1	-2.44773	9.05433	-3.64561	0.00189574
887	ILMN_1717799	1690039	PRKCE	0.96856	7.45627	3.64512	0.00189779
2312	ILMN_2154115	4730131	PSD4	1.29645	5.99364	3.64357	0.00190432
2288	ILMN_2145280	1570255	DEF6	1.06711	6.51949	3.64158	0.00191272
1331	ILMN_1756755	1660121	LINGO1	1.14481	5.95909	3.64142	0.00191336
796	ILMN_1711139	2850747	VPS37A	0.388558	9.04344	3.64095	0.00191536
1781	ILMN_1795507	6940519	ABCA6	-1.03249	5.71325	-3.64038	0.00191778
514	ILMN_1689786	6760619	ASMTL	0.915519	9.28796	3.63939	0.00192196
965	ILMN_1725534	270437	ACTN4	0.609278	12.4741	3.63938	0.00192202
2803	ILMN_3235358	3140746	LOC100133080	0.543879	6.55912	3.63929	0.00192239
477	ILMN_1687538	240333	ETS1	0.891327	12.3133	3.63925	0.00192257
2921	ILMN_3263363	7050564	LOC100127984	-0.616183	5.26752	-3.63904	0.00192345
553	ILMN_1691942	5810605	CCNI	0.516201	14.0247	3.63877	0.00192462
1925	ILMN_1807283	2470215	NDST1	1.04961	11.1956	3.63868	0.00192498
2749	ILMN_3199780	4920379	LOC401076	0.399471	11.7804	3.63742	0.00193033
479	ILMN_1687652	1030008	TGFB3	1.46912	9.75957	3.63699	0.00193218
1238	ILMN_1748884	1400491	TOB2	-0.598897	7.97425	-3.63666	0.00193358
1972	ILMN_1811272	2370678	GPR81	1.38081	6.28985	3.63623	0.00193545
2932	ILMN_3270833	1410577	LOC100129547	-0.821319	5.89899	-3.63531	0.00193935
1791	ILMN_1796180	1190193	CRY2	-0.506396	9.27494	-3.63496	0.00194085
775	ILMN_1709434	380241	VIT	-1.83739	5.91645	-3.63479	0.00194158
2013	ILMN_1813925	430202	NOL3	0.732521	8.53701	3.63392	0.00194534
622	ILMN_1697363	2750647	C20orf27	0.427073	10.1183	3.6328	0.00195013
238	ILMN_1670093	20048	HIST2H2BF	-0.931978	5.97594	-3.63244	0.00195167
77	ILMN_1657039	6200600	FILIP1	-0.946239	5.94171	-3.63164	0.00195515
2366	ILMN_2200836	4560523	HSPB7	-3.72306	7.91027	-3.6306	0.00195965
662	ILMN_1700268	2940291	QPRT	-2.3325	7.7163	-3.63042	0.00196043
2866	ILMN_3243851	2000673	GAGE12C	1.85913	6.27445	3.62853	0.00196861
313	ILMN_1675398	2650204	ALDH1B1	0.792012	8.44863	3.62736	0.00197372
1532	ILMN_1773959	3060241	ST6GALNAC5	-0.765075	4.77815	-3.62663	0.00197689
225	ILMN_1669366	5670288	IFT88	0.455601	8.57718	3.62469	0.00198539
1675	ILMN_1786628	3780592	LOC653355	-1.05823	5.5309	-3.62342	0.00199098
2781	ILMN_3225617	730537	LOC732146	0.669449	6.44825	3.62307	0.0019925
801	ILMN_1711928	1850164	FLJ20920	-1.0587	7.85277	-3.62159	0.001999
1688	ILMN_1788203	3840753	HEY1	2.045	7.2739	3.61753	0.00201702
1979	ILMN_1811957	1340411	CAMSAP1	0.418887	9.87611	3.617	0.0020194
999	ILMN_1728403	3440132	C21orf119	0.638999	7.1287	3.6158	0.00202476
2208	ILMN_2097259	4390541	CYP2U1	-0.902063	8.55922	-3.61517	0.00202754
1834	ILMN_1800575	770348	LOC649260	0.558989	6.17041	3.61516	0.00202761
832	ILMN_1714067	3870246	NTRK2	-2.54242	6.15005	-3.61449	0.00203059
534	ILMN_1690921	130519	STAT2	-0.713939	12.9987	-3.61389	0.00203328
2500	ILMN_2317580	10767	SHANK3	1.02604	8.2442	3.61258	0.00203919
102	ILMN_1658830	150678	C10orf26	-0.60041	8.66739	-3.61239	0.00204004
2647	ILMN_2388070	6380731	TMEM44	0.65233	9.88816	3.60983	0.00205162
1306	ILMN_1754121	3170239	CSK	0.451669	11.8857	3.60771	0.00206123
2753	ILMN_3201643	3170220	LOC100133019	-0.686703	6.95952	-3.60724	0.00206335
967	ILMN_1725680	2340575	LRRC1	0.523391	6.27605	3.60688	0.00206499
841	ILMN_1714643	2260725	MGAM	1.67129	6.7321	3.6037	0.00207957
1051	ILMN_1733176	990358	LIMS1	0.516615	12.2045	3.60311	0.00208228
1706	ILMN_1789732	7100671	TMEM189	-0.469513	8.60804	-3.60255	0.00208484
1944	ILMN_1808731	6860221	LBX2	-1.54971	6.43892	-3.60246	0.00208523
880	ILMN_1717524	2970088	LIPT1	-0.513037	7.97261	-3.60241	0.00208548
2895	ILMN_3249032	1690553	EPCAM	-0.60113	5.43125	-3.60223	0.00208632
2660	ILMN_2391355	4880671	STAMBP	0.423738	10.2549	3.6015	0.0020897
1249	ILMN_1749612	5340332	LOC729101	0.488121	8.25852	3.60132	0.00209049
2420	ILMN_2233576	4830561	GAGE12I	1.78841	5.83006	3.59654	0.00211267
2735	ILMN_3181933	6510592	CCNYL2	0.980448	5.37099	3.59588	0.00211575
1543	ILMN_1775268	6290475	HECW2	-1.88547	8.3572	-3.59488	0.00212043
756	ILMN_1707965	4730504	LOC646345	-1.6737	6.89231	-3.59385	0.00212528
1013	ILMN_1729417	6060209	GNE	0.535092	10.2125	3.59133	0.00213714
43	ILMN_1655163	6180050	STK24	0.456774	13.439	3.59069	0.00214015
446	ILMN_1685077	1230215	SNX7	0.640334	10.4955	3.59045	0.00214129
1825	ILMN_1799569	5080612	LOC440895	-1.56678	6.66639	-3.58612	0.00216184
2144	ILMN_2062468	3400538	IGFBP7	-1.10737	14.2057	-3.58494	0.0021675
1841	ILMN_1800843	160286	SCAMP4	-0.488519	7.67644	-3.58353	0.00217422
519	ILMN_1689976	130524	EDIL3	1.00942	9.71787	3.58181	0.00218249
2595	ILMN_2359627	6110717	BCL2L11	-0.994715	5.29376	-3.58127	0.0021851
248	ILMN_1670666	4670681	RAB12	-0.805388	7.31384	-3.58055	0.00218859
1180	ILMN_1743402	20653	SIX4	-0.569646	9.1428	-3.57961	0.00219311
1175	ILMN_1743199	6020255	EGR2	-2.22332	7.44544	-3.57849	0.00219853
741	ILMN_1706579	3800053	SHBG	-0.679303	6.03175	-3.57727	0.00220448
994	ILMN_1727992	360427	FEZ1	-2.46676	6.81145	-3.57722	0.00220474
2775	ILMN_3220934	1470707	NCRNA00152	0.819742	6.00128	3.57596	0.00221086
678	ILMN_1701466	1110072	PEX16	0.349441	9.63704	3.5757	0.00221214
1352	ILMN_1758548	6580364	NEK7	-1.25973	8.82115	-3.57566	0.00221231
161	ILMN_1663437	2690181	NECAB2	1.09569	5.93248	3.57184	0.00223105
347	ILMN_1677509	60653	PRR7	0.890607	8.2562	3.57017	0.00223931
2581	ILMN_2352926	6330133	BPGM	-0.719217	5.67722	-3.56799	0.0022501
810	ILMN_1712587	7040600	ARSB	-0.894482	8.00119	-3.56774	0.00225133
2167	ILMN_2075221	6180082	C17orf47	0.329555	5.37304	3.56705	0.00225477
452	ILMN_1685480	2710195	TARS	0.427257	12.5024	3.56646	0.0022577
2954	ILMN_3289650	1170500	LOC402112	0.725377	8.34425	3.56543	0.00226284
899	ILMN_1719039	150630	UBE2G1	0.392502	10.4176	3.56506	0.00226466
350	ILMN_1677887	5260168	PMS2	0.437578	7.85534	3.56473	0.00226631
2476	ILMN_2305721	4390687	POMT1	-0.464133	9.12522	-3.5618	0.00228102
236	ILMN_1669972	5670187	DKFZp686O24166	-1.09218	7.17914	-3.56134	0.00228333
290	ILMN_1673586	2810280	SLC6A6	-1.6322	6.63674	-3.56081	0.00228602
1261	ILMN_1750664	4780059	PPT2	-0.574823	7.88578	-3.5603	0.00228859
2579	ILMN_2352563	4640626	CLDND1	0.681336	11.8386	3.55958	0.00229224
1152	ILMN_1740900	990075	BMP4	-2.1283	8.94873	-3.55941	0.0022931
1075	ILMN_1735453	2100161	FAM98A	-0.379812	11.8957	-3.55851	0.00229762
1589	ILMN_1779547	520162	HPSE	1.04814	7.69561	3.55814	0.00229952
2118	ILMN_1912438	2100739		0.518783	5.63196	3.55516	0.0023147
1843	ILMN_1800912	1010370	ZFP106	-0.606613	10.8023	-3.55469	0.00231707
777	ILMN_1709593	5820025	EN1	-1.01935	5.39205	-3.55443	0.00231839
1375	ILMN_1761450	1070414	DHRS4L2	0.564458	8.75211	3.55358	0.00232275
1911	ILMN_1806293	5890075	LIN7A	-1.30086	5.85531	-3.55258	0.00232788
2889	ILMN_3247223	1940278	TPBG	0.796324	9.60422	3.55104	0.0023358
266	ILMN_1671969	3840053	UGP2	-0.57212	5.86828	-3.54992	0.0023416
1661	ILMN_1785402	4150446	LTBP1	-0.744805	5.40844	-3.54966	0.00234294
1967	ILMN_1810433	1190070	LOC652545	0.529919	9.03747	3.54938	0.00234439
1200	ILMN_1745573	4490014	TTC13	-0.612516	9.92981	-3.54656	0.00235901
44	ILMN_1655191	2450047	CASZ1	1.67813	7.31962	3.54434	0.00237059
450	ILMN_1685286	3450220	PPP1R12C	-0.417872	8.53402	-3.53937	0.0023967
129	ILMN_1660624	4120561	LIMK2	-0.688105	6.11554	-3.53826	0.00240261
1950	ILMN_1809259	4250059	HRASLS2	-0.598159	5.70287	-3.53763	0.00240595
2716	ILMN_2410347	4260630	HHLA3	0.415708	5.67621	3.53751	0.00240656
928	ILMN_1722718	4280577	BMP2	1.77051	8.12819	3.53536	0.002418
2540	ILMN_2336803	2750386	RPGR	0.491513	6.83646	3.5353	0.00241831
485	ILMN_1688011	1450168	UPF1	-0.465435	9.59308	-3.53333	0.00242887
740	ILMN_1706498	7210170	DSE	0.780161	12.7923	3.53239	0.00243389
535	ILMN_1690939	7650128	ECGF1	-0.616938	5.10425	-3.53	0.00244675
2455	ILMN_2289924	4570707	TRAK1	-0.563783	9.99836	-3.52874	0.00245359
2690	ILMN_2401730	5390288	C1GALT1C1	-0.761417	8.46455	-3.5285	0.00245486
1056	ILMN_1733579	4590224	EVI2A	1.66637	10.4103	3.52805	0.00245732
256	ILMN_1671478	4150066	CKB	-2.15027	9.21826	-3.52774	0.00245898
1992	ILMN_1812721	3930326	LOC728014	1.01614	9.59517	3.52735	0.00246111
590	ILMN_1695233	2320020	SHOX	-1.50973	5.50679	-3.52659	0.0024652
284	ILMN_1673369	5960544	SEPHS1	0.531818	10.2295	3.52599	0.00246849
2210	ILMN_2100258	2760280	PCDHB16	1.33666	7.03755	3.52585	0.00246923
2308	ILMN_2152465	7200603	PIP5K2A	0.962736	7.29612	3.52569	0.00247014
1600	ILMN_1780058	5220632	DEGS1	-0.431342	13.1019	-3.52528	0.00247238
1859	ILMN_1802292	5080348	WDFY2	0.611579	9.28017	3.52445	0.0024769
1304	ILMN_1754062	2100142	BEND3	0.420529	5.74317	3.52402	0.00247926
411	ILMN_1682444	3140121	C6orf35	-0.513788	5.62565	-3.52277	0.0024861
1927	ILMN_1807423	1770243	IGF2BP3	-2.04209	6.82901	-3.52243	0.00248794
2813	ILMN_3236756	2810253	ACSF2	-0.958263	8.35943	-3.52221	0.00248913
2584	ILMN_2355665	7400025	MTP18	1.29654	9.70874	3.52189	0.0024909
507	ILMN_1689378	460484	CCRN4L	0.712213	9.47808	3.52165	0.00249223
2891	ILMN_3247728	1090452	RNF115	0.578956	9.97115	3.52136	0.00249381
1769	ILMN_1794711	380519	LOC642477	1.38529	9.99997	3.51919	0.00250578
2995	ILMN_3308138	3850189	RNU4-2	1.00239	7.77494	3.51883	0.00250777
219	ILMN_1668795	7000324	TTC30B	0.530974	6.67651	3.51733	0.00251609
2837	ILMN_3239574	2510164	SNORD3A	0.720169	8.7608	3.51719	0.00251687
510	ILMN_1689585	5130167	C20orf194	-0.462648	8.56986	-3.51672	0.00251948
638	ILMN_1698728	1430403	FGD4	-1.13602	5.15482	-3.51331	0.00253846
545	ILMN_1691466	2350397	YES1	0.445039	10.8842	3.51142	0.00254906
203	ILMN_1667408	1580386	EPB41	-0.616069	5.18975	-3.5104	0.00255483
2730	ILMN_3178043	580279	BEND7	0.706774	7.55543	3.51026	0.00255561
217	ILMN_1668629	6280167	LOC401115	0.4545	13.2088	3.50887	0.00256343
2165	ILMN_2073184	1440750	S1PR5	-0.933482	4.93145	-3.50841	0.00256605
2254	ILMN_2126055	5270554	ASB5	-2.64128	6.53973	-3.50708	0.00257357
1132	ILMN_1739586	6200053	FEZ2	-0.46364	12.4656	-3.50588	0.00258038
1332	ILMN_1756814	2650482	PTPRE	0.891523	5.44917	3.50469	0.00258718
1893	ILMN_1805028	5870113	THOC7	0.281551	12.7522	3.50216	0.00260166
2521	ILMN_2328280	5220358	ACTL6A	0.379	10.885	3.50173	0.00260409
2602	ILMN_2364131	1450452	TTPAL	0.543404	10.3194	3.49729	0.00262972
2277	ILMN_2138801	6060131	TP73L	2.03938	7.81104	3.49684	0.00263231
456	ILMN_1685699	5080139	PRSS3	-1.44393	5.40463	-3.49457	0.00264554
2919	ILMN_3261811	1260672	C14orf167	0.710007	8.95736	3.49389	0.0026495
1258	ILMN_1750429	6450278	MKNK1	-0.374122	9.26712	-3.49181	0.00266163
1318	ILMN_1755383	4220347	LRRC1	0.840503	9.41398	3.49041	0.00266988
201	ILMN_1667260	2060561	MAPK3	-0.625321	11.5092	-3.49005	0.00267197
359	ILMN_1678423	5310286	SPA17	0.397563	10.0762	3.48945	0.00267554
962	ILMN_1725387	4780523	TMEM200A	-1.65106	10.5518	-3.48861	0.00268049
506	ILMN_1689371	5890661	GIMAP2	0.731025	6.01005	3.48782	0.00268514
2263	ILMN_2130525	3420452	TSPAN13	-1.70049	5.79899	-3.48752	0.00268695
1637	ILMN_1783956	1820270	ATP8B4	-1.21692	6.61505	-3.48702	0.00268991
2565	ILMN_2346727	3800017	MTUS1	1.79019	6.36043	3.48535	0.00269981
1072	ILMN_1735058	1710546	CHST12	-0.525935	8.6273	-3.4844	0.00270548
1665	ILMN_1785762	6580468	RHOT1	-0.527154	5.1384	-3.4834	0.00271141
2413	ILMN_2232121	7570367	GPR65	1.15646	6.00009	3.48068	0.00272775
1475	ILMN_1770038	5360110	LAMA1	-1.86392	5.80491	-3.48058	0.00272835
2628	ILMN_2373982	7040243	PICK1	-0.475331	9.31139	-3.47915	0.00273694
1946	ILMN_1808919	6280189	HPS4	0.450236	7.2803	3.47914	0.00273699
2070	ILMN_1857295	2070491		0.668205	6.82012	3.4789	0.00273847
829	ILMN_1713964	10608	BTBD3	0.576026	9.29307	3.47817	0.00274284
628	ILMN_1698019	4560129	LGMN	-0.731093	12.0256	-3.47797	0.00274408
2914	ILMN_3257145	1660131	LOC100129602	1.06252	6.81267	3.47687	0.00275073
511	ILMN_1689652	5560112	RNMTL1	-0.764075	9.74613	-3.47623	0.00275459
2021	ILMN_1814282	4480288	ISG20L1	0.504356	11.0634	3.47614	0.00275514
612	ILMN_1696590	7380767	CHST4	0.567437	5.21259	3.47612	0.0027553
1592	ILMN_1779813	6510487	FAM96B	0.33963	12.1414	3.47578	0.00275732
2814	ILMN_3236808	5130709	MEG8	-0.545816	5.81164	-3.47406	0.00276779
1559	ILMN_1777182	4480747	AGC1	-1.43723	5.31525	-3.47334	0.00277218
2122	ILMN_2043918	5490053	DLEU1	0.464136	9.73291	3.47015	0.00279171
160	ILMN_1663399	1090326	TIMP4	1.64654	7.71745	3.46992	0.00279317
1929	ILMN_1807514	110739	ZNF394	-0.3214	7.44198	-3.46924	0.00279733
245	ILMN_1670542	1990491	AK2	0.408445	11.923	3.46706	0.00281082
469	ILMN_1686981	6330487	SULF2	-2.52617	6.82265	-3.46662	0.00281351
300	ILMN_1674609	1110095	CLTB	-0.386641	12.4153	-3.46597	0.00281757
1793	ILMN_1796423	5870136	CLIC3	2.1403	10.2036	3.46591	0.00281794
396	ILMN_1680856	2320343	MAMLD1	-1.04986	9.79221	-3.4655	0.00282046
2395	ILMN_2222317	4250537	DNAJB4	-0.869149	8.35851	-3.46477	0.002825
1485	ILMN_1770800	6480040	PODN	-2.56884	9.6402	-3.46414	0.00282892
296	ILMN_1674097	2350553	LOC645037	1.75928	5.93227	3.4624	0.00283979
1875	ILMN_1803559	1660341	FLJ39632	1.21335	10.629	3.4616	0.00284478
2445	ILMN_2277537	7150341	MUTYH	0.799836	5.48713	3.46114	0.0028477
2139	ILMN_2059505	6620356	ARPP19	0.531765	11.3455	3.46089	0.00284924
857	ILMN_1715885	3400440	PTPN22	1.0957	6.29006	3.46057	0.00285129
178	ILMN_1665384	240487	SH3BP5L	0.694399	10.4082	3.45976	0.00285633
914	ILMN_1720889	5860348	SC4MOL	1.15674	12.5312	3.45972	0.00285663
2217	ILMN_2103591	3060543	MORC2	-0.300172	8.73557	-3.45839	0.00286501
2547	ILMN_2340643	6650373	INSC	1.17971	6.05329	3.4582	0.00286616
299	ILMN_1674405	2640050	CEPT1	-0.343106	5.51381	-3.45768	0.00286944
138	ILMN_1661106	5050554	LOC649276	0.621311	5.13568	3.4567	0.00287567
2835	ILMN_3239263	3930603	RPL23AP53	0.56537	9.73207	3.45668	0.0028758
692	ILMN_1702363	2570240	SULF1	1.52372	13.796	3.45651	0.0028769
389	ILMN_1680390	6660369	GCNT2	1.06082	6.8077	3.45611	0.0028794
716	ILMN_1704294	7610338	CDH3	-0.690063	5.28132	-3.45586	0.00288096
2797	ILMN_3234831	630035	LOC645296	0.371586	14.1888	3.45493	0.00288692
2682	ILMN_2399588	1990026	THSD1	1.02146	7.57581	3.45487	0.00288731
1391	ILMN_1762678	6280037	NMT1	-0.321817	9.87457	-3.45393	0.00289325
2261	ILMN_2129715	730288	COG3	0.463524	7.91775	3.45316	0.00289814
1522	ILMN_1773125	5550279	ENTPD1	-1.92209	5.83429	-3.45304	0.00289894
1732	ILMN_1791728	10487	SLC25A25	-0.546298	9.91686	-3.45076	0.00291354
2767	ILMN_3209676	3710603	LOC644315	0.441799	12.0199	3.44967	0.0029205
800	ILMN_1711826	6520360	SLC24A2	0.885338	5.5286	3.44838	0.00292881
1682	ILMN_1787576	3930523	CLCNKA	-1.19467	5.91216	-3.44574	0.00294591
10	ILMN_1651949	3180348	SCYL3	-0.497526	7.09946	-3.44567	0.00294635
2379	ILMN_2209180	270524	P15RS	0.430539	11.6491	3.44474	0.00295237
1035	ILMN_1731546	1230309	RPL26	0.47636	9.24093	3.44456	0.00295359
1820	ILMN_1799020	1850315	MUC12	0.370069	5.38539	3.44366	0.00295943
2294	ILMN_2148193	430743	MPPED2	1.38915	5.61884	3.44342	0.00296095
336	ILMN_1676983	6420452	ZNF300	0.735945	7.1877	3.44309	0.00296312
1758	ILMN_1794239	1820315	C4orf26	3.1917	7.07458	3.44276	0.00296528
2446	ILMN_2278433	2810093	LOC285074	0.623893	10.4467	3.44179	0.0029716
942	ILMN_1724145	3830170	CBX4	0.736373	10.2313	3.44164	0.00297262
2705	ILMN_2405628	4220239	TOP1MT	0.609535	10.1588	3.44075	0.00297842
736	ILMN_1706261	1440348	SLCO3A1	0.972567	6.90462	3.44008	0.00298282
924	ILMN_1721901	290475	CTNNAL1	-0.715047	11.2017	-3.43947	0.00298687
1009	ILMN_1729197	1820288	LOC400879	1.33817	10.1314	3.43931	0.00298788
2626	ILMN_2373062	380050	RHBDF2	-1.74984	7.51105	-3.43787	0.00299738
2692	ILMN_2401826	6510148	FTSJ1	0.607115	8.94459	3.43768	0.00299865
2763	ILMN_3205910	2100491	LOC100131541	-0.720534	6.2074	-3.43751	0.00299975
1876	ILMN_1803593	4070615	WNT3	0.930477	7.16308	3.43525	0.00301472
2107	ILMN_1894911	2570039		-1.0855	6.49095	-3.43503	0.00301618
2326	ILMN_2162989	4050072	TMEM189	-0.428068	10.5381	-3.43443	0.00302016
2125	ILMN_2046003	540402	ZDHHC6	0.469001	11.4871	3.43443	0.00302017
2847	ILMN_3241451	2340390	MRAP2	-1.20378	5.27891	-3.43354	0.00302606
569	ILMN_1693319	6760725	EYA4	-1.27219	5.35062	-3.43243	0.00303347
379	ILMN_1679826	4810341	CST7	1.53614	6.78568	3.4319	0.00303704
1160	ILMN_1741729	1510341	LOC653580	0.61406	5.9054	3.42882	0.00305764
2833	ILMN_3239103	1430736	LOC340357	0.405694	5.30172	3.42879	0.00305786
1692	ILMN_1788538	60093	NCALD	-1.59989	5.8229	-3.42831	0.00306112
1086	ILMN_1736096	4210382	DLL3	1.56082	7.35131	3.42793	0.00306366
1854	ILMN_1801606	510328	AMZ2	0.359112	12.6009	3.42737	0.00306741
2665	ILMN_2393712	3850632	CTTN	-0.374769	11.7775	-3.42687	0.00307084
2509	ILMN_2324202	2760403	GABRE	-0.918607	5.9455	-3.42538	0.00308093
422	ILMN_1683127	1240064	ZNF281	0.607284	10.5437	3.4247	0.00308553
1962	ILMN_1810100	2470634	PBX3	-0.713432	9.99405	-3.42435	0.00308789
1275	ILMN_1751403	3940136	NUDT15	0.349179	9.42339	3.42432	0.00308807
144	ILMN_1661695	2360719	IRAK3	-1.39019	6.54427	-3.42428	0.0030884
1662	ILMN_1785424	2570112	ABLIM1	-1.25714	8.93175	-3.42353	0.00309346
1052	ILMN_1733324	1470685	ITGB3	1.57413	7.85927	3.42316	0.003096
476	ILMN_1687495	2140463	SLC37A1	0.855225	7.70458	3.42252	0.00310038
12	ILMN_1652223	7150367	WDR91	0.499098	8.19361	3.42229	0.00310194
1047	ILMN_1732967	7560037	KIAA1949	0.410625	12.0812	3.42222	0.00310237
2710	ILMN_2406313	5820753	RBCK1	0.704462	11.583	3.42194	0.00310432
2983	ILMN_3305735	2260239	LOC730101	-0.910438	7.14368	-3.42159	0.00310673
2695	ILMN_2402341	3870601	MAPK3	-0.639401	10.3363	-3.42109	0.00311013
2146	ILMN_2062701	6270411	GAS1	-1.45855	9.014	-3.41852	0.00312775
2164	ILMN_2072603	430196	MRPL14	0.528193	11.563	3.41814	0.00313038
2137	ILMN_2057479	6330079	EGFL6	-0.921644	5.04622	-3.41809	0.00313073
2493	ILMN_2313946	6130543	CPNE7	-1.51592	5.24293	-3.4179	0.00313203
1212	ILMN_1746027	4200709	GNAL	0.884085	5.82224	3.41668	0.00314047
2518	ILMN_2326737	2810653	PPIE	0.327014	9.0937	3.4152	0.00315067
2621	ILMN_2371055	3710397	EFNA1	2.09821	6.92607	3.41474	0.00315387
1165	ILMN_1742031	4200152	IFRD2	0.350092	8.92901	3.41459	0.00315489
2194	ILMN_2089902	6860673	NUS1	0.58925	7.7794	3.41439	0.00315626
1359	ILMN_1759787	5720369	THBD	-0.897943	5.03702	-3.41438	0.00315635
619	ILMN_1697000	3890215	KIAA0258	-0.562786	5.83083	-3.4139	0.00315967
713	ILMN_1704014	6220762	LOC730256	0.650886	6.47167	3.41344	0.00316291
2980	ILMN_3305055	1770156	TP63	1.87888	8.85908	3.41191	0.00317359
2892	ILMN_3247906	3450041	RNF114	-0.41192	10.7344	-3.41182	0.00317418
2156	ILMN_2069128	5490064	EPB41L2	-0.779196	7.31322	-3.41036	0.0031844
199	ILMN_1667199	6770707	SQRDL	-1.06981	8.62545	-3.41025	0.00318513
2465	ILMN_2298577	4180296	TBX18	-2.18451	8.31902	-3.41001	0.00318682
1313	ILMN_1754913	7330594	WDR88	0.564716	5.42242	3.40977	0.00318857
2597	ILMN_2362122	2760202	AP3M1	-0.429035	9.75981	-3.40885	0.003195
257	ILMN_1671482	2480450	GALM	-1.52711	8.48	-3.40719	0.00320667
409	ILMN_1682176	4260441	CLEC3B	-3.27732	7.77367	-3.40638	0.00321243
2120	ILMN_1915188	7560520		0.876512	9.19013	3.40455	0.00322535
2025	ILMN_1814770	2120064	CPNE4	1.66123	5.62184	3.40363	0.00323188
1671	ILMN_1786382	630273	LOC642398	0.824386	6.41774	3.40277	0.00323799
946	ILMN_1724230	780255	LOC642236	0.340077	11.3038	3.4027	0.0032385
2657	ILMN_2390609	1850709	ANK3	-1.46228	6.30059	-3.40191	0.00324416
909	ILMN_1720595	3800296	MDGA1	-1.06914	6.54871	-3.40164	0.00324603
986	ILMN_1727043	7380279	GLT25D1	0.44346	12.2753	3.4007	0.00325277
2740	ILMN_3187771	2370402	C14orf167	0.640204	9.92744	3.40008	0.0032572
948	ILMN_1724406	580037	INO80E	0.40178	9.62541	3.4	0.00325781
483	ILMN_1687827	270228	ZNF311	0.893906	6.69499	3.39837	0.00326949
930	ILMN_1722769	5220053	UNG	-0.458672	5.65456	-3.39819	0.00327074
1738	ILMN_1792518	4780358	STX7	-0.513288	10.1404	-3.39808	0.00327153
2003	ILMN_1813386	1940332	CORO6	-1.3306	6.72743	-3.39663	0.00328198
2432	ILMN_2252408	6200743	CNPY4	-0.577515	10.3948	-3.39632	0.00328421
2320	ILMN_2160210	4070575	TACSTD1	-0.901305	5.14683	-3.39601	0.00328647
460	ILMN_1686097	3990619	TOP2A	1.60506	11.6443	3.39484	0.00329498
2951	ILMN_3286312	270390	LOC642458	1.46936	6.90665	3.3928	0.00330975
1263	ILMN_1750790	2940554	GSTM5	-1.28623	5.3469	-3.39262	0.00331106
2464	ILMN_2298301	4050408	BNC1	-1.50507	5.34652	-3.39177	0.00331727
1460	ILMN_1768598	4150184	LAIR1	0.361872	5.59006	3.39135	0.00332035
1803	ILMN_1797332	5860592	NARS2	0.622537	9.17636	3.3886	0.00334049
157	ILMN_1663171	2320767	MATN3	1.51949	7.74851	3.38734	0.00334975
1571	ILMN_1778111	2850437	LOC441124	-0.578726	6.87455	-3.38687	0.00335319
2614	ILMN_2368530	3440754	IL32	2.25574	8.20154	3.38667	0.00335469
2687	ILMN_2400947	5390575	CUGBP2	-0.795013	4.97744	-3.38665	0.00335477
2018	ILMN_1814220	670139	LOC646676	0.391789	5.10169	3.3865	0.00335588
1778	ILMN_1795342	2120452	MLPH	-3.06254	7.93227	-3.3863	0.00335741
633	ILMN_1698209	7560154	AGPS	0.560582	10.2348	3.38566	0.00336212
51	ILMN_1655611	4890292	TSHZ2	-1.81649	6.00858	-3.38565	0.00336217
2557	ILMN_2343105	1780161	LIPT1	-0.459277	8.01736	-3.38394	0.00337483
40	ILMN_1654778	4180068	LSP1	1.80717	7.35312	3.38378	0.00337604
2289	ILMN_2146372	5290193	KCTD6	-0.354987	9.68721	-3.38279	0.0033834
1296	ILMN_1753507	1710288	FRMPD3	0.84186	5.64974	3.38276	0.00338363
2531	ILMN_2331266	4230403	NUMB	-0.320387	12.0342	-3.3823	0.00338706
490	ILMN_1688381	4780192	BPTF	-0.392136	7.7968	-3.38217	0.00338804
2755	ILMN_3202448	780564	LOC100132413	0.430352	6.2334	3.3817	0.00339147
2037	ILMN_1818632	6940047		0.453409	6.31234	3.38086	0.00339776
684	ILMN_1701918	3870100	KLHDC9	-1.12656	5.99252	-3.38016	0.00340301
63	ILMN_1656134	3120176	CNOT7	0.380464	10.9912	3.3792	0.00341018
2442	ILMN_2271584	2760743	FARP1	-0.777504	6.82476	-3.37794	0.00341968
2742	ILMN_3188076	1050678	LOC100128060	0.548542	10.0556	3.37736	0.00342401
2000	ILMN_1813055	6960689	LOC401093	-1.35994	6.56732	-3.37726	0.00342478
218	ILMN_1668727	150546	ARSB	-0.650482	5.59533	-3.37652	0.00343034
1505	ILMN_1772302	6560066	MTHFS	0.564617	10.0672	3.37591	0.00343494
1270	ILMN_1751276	770603	BDNF	-1.92483	9.64718	-3.37562	0.00343714
1089	ILMN_1736154	780767	ProSAPiP1	0.773949	7.3686	3.37551	0.00343793
675	ILMN_1701347	7100762	CCL28	0.969752	6.54476	3.37547	0.00343825
2186	ILMN_2085236	4200187	SNX24	0.733078	8.01005	3.37508	0.0034412
74	ILMN_1656920	1170047	CRIP1	-2.71793	8.46087	-3.37476	0.0034436
1105	ILMN_1737631	6550367	PAQR6	1.05674	5.92404	3.37417	0.00344809
2179	ILMN_2082585	6330730	SNAI2	0.799164	12.5168	3.37379	0.00345101
1472	ILMN_1769704	1400433	FLJ39632	1.26346	8.52796	3.37286	0.00345804
1500	ILMN_1771964	130561	GSTA4	-1.56992	9.44171	-3.37085	0.00347334
900	ILMN_1719517	1240253	CTTNBP2NL	-0.493433	8.71998	-3.36922	0.00348581
2205	ILMN_2095660	2000364	TMEM156	1.66092	8.3538	3.36886	0.00348853
1205	ILMN_1745772	650722	ASCC3	0.505188	11.4418	3.36722	0.00350111
2019	ILMN_1814221	6100468	NPTX1	-2.12248	5.52994	-3.36708	0.00350221
661	ILMN_1700257	4590167	C4orf32	0.824847	8.34579	3.36651	0.00350664
2138	ILMN_2058327	6400382	HERC2P4	0.558521	5.45473	3.36475	0.00352015
1956	ILMN_1809467	2630195	VAMP5	0.530143	11.6185	3.36286	0.00353483
2271	ILMN_2136446	940722	CTNNAL1	-0.735601	11.129	-3.36176	0.00354339
495	ILMN_1688625	580255	AIM1	1.14543	7.99766	3.35984	0.00355839
929	ILMN_1722726	1340288	RICS	0.649136	9.78743	3.35903	0.00356468
1367	ILMN_1760493	4280010	LIMS2	-1.86687	8.29732	-3.3585	0.00356883
1860	ILMN_1802338	2230703	HHLA3	0.876671	8.16644	3.35837	0.0035699
305	ILMN_1674934	1660470	FOXF2	1.48045	8.70944	3.35764	0.0035756
1960	ILMN_1809543	6760091	BDNF	-0.995694	5.83726	-3.35743	0.00357723
2585	ILMN_2356632	130075	NCK2	0.583686	7.00271	3.35579	0.00359018
413	ILMN_1682495	2760224	FOXP1	-0.68726	7.70922	-3.3529	0.00361304
1250	ILMN_1749634	1470082	PLRG1	0.32127	11.9887	3.35279	0.00361389
2300	ILMN_2149494	540243	NPL	1.28045	6.6692	3.35273	0.00361438
1497	ILMN_1771620	6270288	SNRPB2	0.326879	10.039	3.35202	0.00362001
2860	ILMN_3243333	4590487	GAGE12J	1.39756	6.03975	3.35071	0.00363046
788	ILMN_1710268	6380646	ZNF385D	1.32186	8.70449	3.34966	0.00363879
1780	ILMN_1795442	7160253	LAMA4	2.43192	11.1383	3.34948	0.00364021
782	ILMN_1709824	6560450	PCDHGB1	0.480694	5.39897	3.34742	0.00365672
975	ILMN_1726266	520689	ADAM12	-1.06847	7.17932	-3.3473	0.00365769
1496	ILMN_1771599	7040477	PLOD2	0.560789	14.7711	3.34714	0.00365899
2001	ILMN_1813175	770474	LPHN1	1.49244	8.54479	3.34671	0.00366246
1844	ILMN_1800942	5130168	KCTD6	-0.334099	8.53673	-3.34581	0.00366972
505	ILMN_1689180	520228	LOC644390	0.603454	5.20728	3.34384	0.00368563
1899	ILMN_1805561	5560400	SLC14A1	-2.63659	6.93137	-3.34383	0.00368565
616	ILMN_1696704	2470136	TLE4	-1.85872	6.5701	-3.34319	0.00369082
1804	ILMN_1797362	1980400	LIMK1	-0.623173	7.93618	-3.34299	0.0036925
2371	ILMN_2205162	2970240	ZNF699	0.549116	5.852	3.34298	0.00369257
2560	ILMN_2345119	7050110	NLGN4X	1.79367	6.18267	3.34281	0.0036939
763	ILMN_1708537	2450554	RBPJ	-0.975175	8.56591	-3.34199	0.00370058
1771	ILMN_1794829	6040458	C6orf117	-1.87102	5.98444	-3.34155	0.0037042
945	ILMN_1724213	1240195	PAGE2	2.19869	6.10536	3.34133	0.00370597
1326	ILMN_1756439	1030239	SCRN1	-1.96517	10.5548	-3.34094	0.00370917
2425	ILMN_2243308	4570240	ACVR1B	-0.421662	9.6567	-3.34087	0.00370972
1663	ILMN_1785570	1770168	SUSD3	-0.397132	5.155	-3.34075	0.00371068
1112	ILMN_1738095	6040286	PER2	1.05783	9.11668	3.34047	0.00371296
439	ILMN_1684440	6450541	PXN	0.423461	9.05274	3.33969	0.0037193
2624	ILMN_2372681	5490367	MAGEA6	0.663623	6.17577	3.33935	0.00372208
494	ILMN_1688534	1090576	EIF2B5	0.316912	9.38304	3.33777	0.00373504
399	ILMN_1681103	450619	AQP1	-1.14553	5.44321	-3.33745	0.00373765
1329	ILMN_1756657	6330397	TRIM7	1.35406	6.61032	3.33725	0.00373929
820	ILMN_1713174	1070753	TCP11L1	0.612379	9.50478	3.33627	0.00374733
2702	ILMN_2405470	7160402	KLHDC9	-0.608823	5.13493	-3.3362	0.00374792
147	ILMN_1661940	3930411	CAMTA1	0.923611	5.71865	3.33529	0.0037554
2418	ILMN_2233314	7550121	SPANXA1	1.28106	5.35908	3.3332	0.00377264
2778	ILMN_3223204	6770441	LOC730081	0.675633	6.23668	3.33315	0.00377306
370	ILMN_1678968	4560706	GEM	-1.158	6.10389	-3.33136	0.00378792
898	ILMN_1718982	5420600	BEST1	-1.16017	6.99317	-3.33133	0.00378816
315	ILMN_1675482	3930497	LOC732425	-1.3476	6.36815	-3.33087	0.00379204
987	ILMN_1727309	4730184	FAM82A2	-0.360243	11.6143	-3.33013	0.00379814
234	ILMN_1669881	6660131	TSPAN13	-2.1099	7.4673	-3.32801	0.00381586
818	ILMN_1713141	670494	LOC389641	-1.25544	5.72693	-3.3274	0.003821
1021	ILMN_1730433	3140646	CD2AP	0.704199	8.45362	3.32726	0.00382213
186	ILMN_1666280	2630411	COX11	0.642035	6.82113	3.32622	0.00383088
2801	ILMN_3235143	6960441	LOC731779	0.493041	6.93559	3.32223	0.0038646
1783	ILMN_1795679	830672	STMN2	-1.21375	5.71918	-3.3215	0.00387076
1710	ILMN_1790008	1470224	CYP2U1	-0.836337	9.01794	-3.32092	0.00387567
2675	ILMN_2396702	3840246	GRIK2	1.30922	6.66891	3.3186	0.00389549
1489	ILMN_1771066	3420598	PCDHB16	0.653895	5.48906	3.3181	0.00389971
983	ILMN_1726769	3390017	CNDP2	0.629521	13.3817	3.31438	0.00393172
371	ILMN_1678974	7560717	SEMA4G	0.999615	6.97456	3.31358	0.00393864
58	ILMN_1655849	7050364	GSC	-0.787563	5.56443	-3.31306	0.00394311
996	ILMN_1728049	110468	S100A16	-0.646587	11.9962	-3.31292	0.00394432
749	ILMN_1707236	2970762	HCCS	-0.371561	10.2708	-3.31111	0.00396001
2245	ILMN_2120555	580561	ADCY1	1.22937	6.27088	3.31092	0.00396168
335	ILMN_1676980	1510121	MTSS1	-1.38136	7.04469	-3.31087	0.00396206
211	ILMN_1668052	4610592	FOXA2	2.16513	6.78042	3.30999	0.00396975
2623	ILMN_2372040	50608	MTP18	1.29863	6.50483	3.30917	0.00397685
1664	ILMN_1785646	7560138	PMP22	-0.888484	12.6573	-3.30671	0.00399838
1234	ILMN_1748827	5860050	LOC388564	-0.79909	6.11998	-3.30289	0.00403197
383	ILMN_1680110	6290168	C10orf116	-2.67703	9.54277	-3.30215	0.00403853
434	ILMN_1684205	4900440	CIB1	0.375598	13.203	3.30213	0.00403873
2306	ILMN_2151281	6420465	GABARAPL1	-0.90666	10.5079	-3.30195	0.00404037
2281	ILMN_2140059	5130435	LAMA4	2.41036	11.2856	3.30187	0.00404104
471	ILMN_1687084	7550546	C3orf64	0.649831	9.74804	3.30098	0.00404891
2525	ILMN_2329773	110010	RAB27A	0.786603	7.05703	3.30031	0.00405485
2996	ILMN_3308310	3400368	RNU86	0.636227	6.47943	3.29933	0.0040636
75	ILMN_1656927	3390575	SEMA5A	-1.37979	6.69439	-3.29865	0.00406969
2997	ILMN_3309453	3990463	RNU4-1	1.03433	8.09048	3.29844	0.00407151
2594	ILMN_2359345	6110279	NET1	-0.958243	7.20123	-3.29775	0.00407766
2886	ILMN_3246388	4540414	MED14	0.622205	9.10134	3.29751	0.00407982
878	ILMN_1717261	1770504	HLA-DRB3	0.533712	9.55646	3.29705	0.00408397
310	ILMN_1675048	3130056	IGF1R	-0.9405	6.19091	-3.29695	0.00408485
1949	ILMN_1809145	4880332	HRIHFB2122	-0.85713	6.84598	-3.29662	0.00408779
636	ILMN_1698666	1070333	CST6	-1.6782	6.39727	-3.29595	0.00409386
1271	ILMN_1751326	6550347	FAM162B	-1.60816	5.30946	-3.29556	0.00409736
2215	ILMN_2103362	1260239	ARHGAP27	0.635316	5.26599	3.2953	0.00409965
1355	ILMN_1758978	1050072	KLHL4	2.09884	6.50095	3.29448	0.00410702
649	ILMN_1699552	3440681	PDZRN3	-1.57633	6.30307	-3.29285	0.00412175
1155	ILMN_1741389	1470132	B3GNT8	-0.50454	5.65922	-3.29246	0.00412529
326	ILMN_1676602	6100717	SLC7A14	-2.19913	5.70778	-3.29188	0.0041305
718	ILMN_1704369	4880537	LIMA1	-0.416552	12.924	-3.29152	0.00413379
2197	ILMN_2090567	2030253	THSD1P	0.826041	6.92354	3.29098	0.00413869
1891	ILMN_1804988	270224	MOAP1	-0.581101	9.75788	-3.29096	0.00413884
2627	ILMN_2373755	3610537	IFT88	0.419131	7.47067	3.29031	0.0041447
2941	ILMN_3277715	2340053	LOC389873	0.647274	9.31938	3.28888	0.0041577
2392	ILMN_2219556	5960221	ISCA1	-0.509464	10.0303	-3.28811	0.00416478
2069	ILMN_1855286	6980500		0.542739	6.10022	3.28786	0.00416708
2899	ILMN_3249658	3930746	LOC100134868	-0.60233	8.3715	-3.28746	0.00417069
1974	ILMN_1811468	5690408	IRX3	0.827878	13.8823	3.28727	0.00417243
2099	ILMN_1888359	2600707		-0.839278	5.68021	-3.28576	0.00418626
1801	ILMN_1797236	5560575	TGM2	1.12397	6.92755	3.28472	0.00419579
155	ILMN_1662973	5130136	CD82	0.662165	8.33943	3.28416	0.00420094
696	ILMN_1703006	3460181	MTCH1	-0.474618	13.8919	-3.28329	0.00420898
1450	ILMN_1767658	4120437	RRS1	0.573098	10.332	3.28278	0.00421365
629	ILMN_1698020	1190446	DLC1	-1.55821	7.73426	-3.28191	0.00422174
2249	ILMN_2122103	6370435	ETS1	0.925216	10.9164	3.28175	0.00422323
548	ILMN_1691717	3420523	RHBDF2	-1.87706	8.53501	-3.28081	0.00423187
1902	ILMN_1805750	6650242	IFITM3	-0.847621	14.4001	-3.2788	0.00425056
2153	ILMN_2066858	6840020	TNFSF13B	-0.951027	8.20363	-3.27841	0.00425421
1845	ILMN_1801068	3520241	DACT1	-2.20489	9.2089	-3.27807	0.00425735
2461	ILMN_2294751	870040	ASCC3	0.590859	9.33737	3.27783	0.00425964
2089	ILMN_1880012	4210215	SEMA5A	-1.45961	9.18509	-3.2774	0.00426368
1196	ILMN_1745075	1470349	RPLP0	0.541386	10.9734	3.27684	0.00426887
1091	ILMN_1736577	3190048	ZNF688	0.46504	8.2189	3.2749	0.00428707
795	ILMN_1711091	7320670	TSC22D1	-0.899795	7.39206	-3.27419	0.00429369
435	ILMN_1684255	1510612	MYL4	-1.35922	5.59566	-3.27414	0.00429419
1316	ILMN_1755281	770044	FBXO15	-0.488919	5.23763	-3.27127	0.00432127
1935	ILMN_1808059	4290079	BCAS4	0.508475	9.60644	3.27121	0.00432179
2133	ILMN_2053103	730164	SLC40A1	-1.44857	8.39881	-3.27081	0.00432559
2487	ILMN_2311278	3420747	ADD3	-1.30355	10.1132	-3.26902	0.00434258
2578	ILMN_2352401	4480037	ERBB2IP	0.396343	6.14753	3.26886	0.00434412
2934	ILMN_3272476	7210593	LOC100130624	0.56109	7.28443	3.26797	0.00435264
1828	ILMN_1799889	1980706	ATP6V0D2	1.78038	6.85809	3.26516	0.00437942
1611	ILMN_1781700	1570367	IL18R1	1.87985	8.10977	3.26468	0.00438407
1526	ILMN_1773459	3180187	SOX11	-1.725	5.33495	-3.2633	0.0043973
1279	ILMN_1751793	3290674	PCNXL2	1.05019	8.72323	3.26323	0.00439804
1681	ILMN_1787555	5130598	UNQ6975	1.39434	6.25255	3.26309	0.00439939
1428	ILMN_1765670	6960136	LOC285216	0.773751	6.36308	3.26158	0.00441395
1924	ILMN_1807206	1470017	DHRS1	-0.583801	11.0811	-3.26061	0.00442326
1601	ILMN_1780357	2760398	PRRT1	-0.774187	5.938	-3.26048	0.00442456
1020	ILMN_1730294	3990382	INO80C	-0.648594	9.77821	-3.26035	0.00442585
117	ILMN_1659649	5670082	SGCG	-1.30401	5.57389	-3.25903	0.00443863
821	ILMN_1713266	6860347	FAM46C	2.11727	8.05663	3.25461	0.00448176
105	ILMN_1659027	4590370	SLC2A1	1.28731	11.9559	3.25415	0.00448627
1278	ILMN_1751789	4220168	HNMT	0.857476	8.45209	3.25344	0.00449326
1639	ILMN_1784110	1660025	PCTK3	1.91422	7.09069	3.25339	0.00449376
990	ILMN_1727605	1090682	FRK	0.578071	5.48884	3.25231	0.00450442
894	ILMN_1718771	2320402	CCDC24	0.417192	8.92466	3.25153	0.00451206
2820	ILMN_3237452	6760270	C17orf100	0.627971	8.48204	3.25106	0.00451676
1629	ILMN_1782922	2680543	PDE4B	-1.13912	6.56976	-3.25019	0.00452536
2821	ILMN_3237562	4230477	SNORA76	0.42335	7.70257	3.24912	0.00453591
2406	ILMN_2229839	1980463	RAP2B	0.780697	5.9544	3.2482	0.00454513
11	ILMN_1651958	940735	MGP	-2.42171	7.48005	-3.24659	0.00456108
2295	ILMN_2148507	4810053	ANKRD13C	0.726645	9.55074	3.24593	0.0045677
2933	ILMN_3271630	4390647	FGGY	0.577251	8.06862	3.24585	0.00456853
267	ILMN_1672004	4390300	TOB1	-0.603518	11.063	-3.24524	0.0045746
1627	ILMN_1782788	2320129	CSDA	0.41342	13.8323	3.24519	0.00457508
325	ILMN_1676296	1770201	PPAP2A	-0.583677	6.72365	-3.2429	0.00459814
2023	ILMN_1814526	1990468	ADD3	-0.996528	12.3012	-3.24096	0.00461763
475	ILMN_1687478	1820242	C10orf21	0.696336	5.29278	3.24055	0.00462174
2607	ILMN_2367070	5220497	ACOT9	0.387379	9.98092	3.2393	0.00463446
1434	ILMN_1766195	4070176	ZNF558	0.401305	9.08855	3.23922	0.00463528
2376	ILMN_2207988	520240	SERPINI1	-1.42832	6.2082	-3.23912	0.00463628
2760	ILMN_3204210	2340400	LOC284393	0.310686	15.1295	3.23889	0.00463855
1090	ILMN_1736533	7040446	RND2	-1.09642	5.96865	-3.23771	0.0046506
934	ILMN_1722872	6620136	MYH9	0.381198	15.1133	3.2377	0.00465072
1390	ILMN_1762666	5560307	DHRS4	0.533687	8.70001	3.23601	0.0046679
551	ILMN_1691892	2340180	TAGLN2	0.756539	10.7753	3.23548	0.00467333
1025	ILMN_1730620	5670673	ARRB1	-0.49419	7.13778	-3.23423	0.00468616
320	ILMN_1676091	2940066	LOC388275	0.602153	11.5694	3.23151	0.00471407
705	ILMN_1703511	4050113	PDZRN3	-1.70462	6.54749	-3.23148	0.00471436
2605	ILMN_2366703	6510500	SGK3	-0.618404	7.85947	-3.23109	0.00471838
2942	ILMN_3278906	2340035	LOC644464	0.318674	14.4081	3.23053	0.00472415
1975	ILMN_1811489	4920669	OXSR1	0.412663	12.087	3.23035	0.00472607
1698	ILMN_1789394	6590544	CATSPER1	0.953533	6.02793	3.23022	0.00472735
2590	ILMN_2358541	2060600	RBMS1	-0.577474	8.24126	-3.22914	0.00473857
2950	ILMN_3285302	1340187	LOC283143	0.748159	5.51946	3.22909	0.00473911
1058	ILMN_1733756	3060095	COL12A1	-3.28573	10.8535	-3.22897	0.00474034
13	ILMN_1652244	1470324	POPDC3	-2.00629	7.60304	-3.22856	0.00474455
116	ILMN_1659553	7210259	ANAPC1	0.810903	9.24619	3.22712	0.00475948
2452	ILMN_2285568	5690390	NAAA	-1.32839	6.50343	-3.22578	0.00477347
210	ILMN_1667893	5560561	TNS3	0.580764	13.3623	3.22568	0.00477454
2655	ILMN_2389970	6770008	TSPAN32	1.39445	6.6287	3.22562	0.00477517
2024	ILMN_1814661	2850162	PHLPP1	1.25264	7.79297	3.22546	0.00477687
1687	ILMN_1788180	4390487	RAB13	-0.517664	10.5343	-3.22492	0.00478246
2344	ILMN_2176768	5700612	SEPHS1	0.506511	11.2892	3.22479	0.00478383
739	ILMN_1706357	1470673	RFX2	0.872182	7.26851	3.2242	0.00478997
1448	ILMN_1767324	3890176	EIF4EBP1	0.845153	8.61692	3.22352	0.00479709
1763	ILMN_1794534	1470148	CCDC81	-1.86795	6.80008	-3.22292	0.00480339
271	ILMN_1672366	2320093	PIGY	0.286974	12.6697	3.22276	0.0048051
55	ILMN_1655740	50255	SNAI2	0.873978	11.4574	3.22262	0.0048066
2126	ILMN_2047206	1820187	TMX3	0.434602	10.8244	3.22105	0.00482314
850	ILMN_1715625	2690431	C20orf94	0.461174	8.48014	3.22048	0.00482915
1877	ILMN_1803745	630110	SUOX	-0.489596	9.80534	-3.21855	0.00484949
1082	ILMN_1735959	1940246	CNOT4	-0.438315	6.81378	-3.21823	0.00485291
1303	ILMN_1754018	1780615	FRMPD4	-1.06074	5.29728	-3.21756	0.00485997
260	ILMN_1671557	4810128	PHLDA2	-1.692	7.06907	-3.21664	0.0048698
1023	ILMN_1730504	3440025	AGPAT4	0.644754	8.65791	3.21565	0.00488034
2393	ILMN_2220283	7320424	HNRPA1L-2	0.661968	11.7089	3.21407	0.00489717
59	ILMN_1655894	1440368	MYL1	-0.429455	5.51536	-3.2139	0.00489902
382	ILMN_1680104	940672	SLC35C1	0.40836	10.0846	3.21378	0.00490028
140	ILMN_1661376	3390148	GRIK2	1.11754	6.15509	3.21308	0.00490785
1585	ILMN_1779401	6760192	CHP	0.518206	11.2923	3.21287	0.00491011
1524	ILMN_1773395	110326	RDH5	-1.76782	9.24999	-3.21254	0.00491364
2739	ILMN_3187744	4730095	LOC100129484	-0.473782	5.36384	-3.21146	0.00492523
576	ILMN_1693853	2360639	HHAT	0.511293	7.55673	3.20917	0.00494989
1301	ILMN_1753790	7050561	ZNF259	0.377069	9.225	3.20764	0.00496652
1005	ILMN_1728923	1980730	F2RL2	2.26545	8.75798	3.2073	0.00497024
735	ILMN_1706140	4850528	PAGE2B	1.7398	5.98876	3.20469	0.00499858
896	ILMN_1718866	1450161	C5orf46	2.90206	10.7341	3.20448	0.00500095
926	ILMN_1722156	6420368	RWDD2A	-0.46582	10.0395	-3.20309	0.00501615
168	ILMN_1664516	4780129	CENPF	1.29235	10.2059	3.20136	0.00503513
69	ILMN_1656393	3420519	PPP2R3A	0.545097	9.90272	3.20087	0.00504052
1557	ILMN_1776826	3120682	FLJ32810	0.858401	6.47686	3.20079	0.00504138
2348	ILMN_2182704	840280	BIRC2	0.453165	11.6486	3.20044	0.00504519
2109	ILMN_1898938	7320678		1.20482	6.5986	3.1996	0.00505446
1541	ILMN_1775182	5220762	GSR	0.460291	8.99946	3.1994	0.0050567
1553	ILMN_1776327	460142	LOC727820	0.621386	7.27218	3.19908	0.00506022
873	ILMN_1716608	4230369	NGF	-2.91941	8.7124	-3.19834	0.00506836
1647	ILMN_1784333	2470762	SECISBP2L	-0.456656	10.335	-3.19767	0.00507578
2572	ILMN_2348503	2690634	PPIE	0.307618	8.92022	3.19683	0.00508509
2606	ILMN_2366864	110634	JUP	-0.465098	5.09369	-3.19658	0.00508793
698	ILMN_1703100	4050327	LOC284701	-0.477869	5.22795	-3.19649	0.00508896
2534	ILMN_2334350	6020653	BTBD3	0.558462	9.64026	3.19523	0.00510294
344	ILMN_1677446	2320041	TMEM189-UBE2V1	-0.481487	8.06501	-3.1923	0.00513564
2643	ILMN_2385278	940129	WDR21A	0.476948	9.49264	3.19001	0.00516139
1427	ILMN_1765668	3400095	IL20RB	1.49659	8.6815	3.18826	0.00518112
1702	ILMN_1789535	3440403	DHDDS	-0.356031	9.46477	-3.18804	0.00518366
1398	ILMN_1763347	4480523	PIK3CB	0.526289	8.16639	3.18623	0.00520421
177	ILMN_1665207	6770291	C10orf85	0.646467	6.18787	3.18433	0.00522576
1513	ILMN_1772719	7560327	GPN1	0.346423	11.6394	3.18329	0.00523771
2588	ILMN_2357770	110427	TCEA1	0.555965	11.8317	3.18292	0.00524192
2729	ILMN_3177354	6650390	LOC100128425	0.515662	7.43797	3.18208	0.00525146
2737	ILMN_3187283	1340403	LOC100128460	-0.512983	5.86159	-3.1814	0.00525932
2436	ILMN_2262444	4890592	PDE7A	0.720861	7.03849	3.18028	0.00527223
1945	ILMN_1808783	5340692	STRBP	0.923654	6.97172	3.17975	0.00527823
2158	ILMN_2070013	6590546	SLC25A15	0.60769	6.91213	3.17886	0.0052886
904	ILMN_1720027	2470446	ZNF23	0.387545	9.8058	3.17799	0.00529856
2792	ILMN_3233930	6270193	LOC390557	-1.41156	10.833	-3.17755	0.00530365
2062	ILMN_1843403	2850088		0.387357	6.8212	3.17731	0.00530645
2147	ILMN_2063114	3870433	TAF1D	0.617054	6.89357	3.17693	0.0053109
758	ILMN_1708009	7560301	LANCL2	-0.877485	8.47037	-3.17467	0.00533708
1360	ILMN_1759984	430386	KCTD1	0.654524	7.14935	3.17427	0.00534172
1757	ILMN_1794233	1850296	FLJ43663	-0.57172	5.46974	-3.17228	0.00536503
1623	ILMN_1782501	4390386	LOC653219	0.75005	5.46137	3.17146	0.00537463
2022	ILMN_1814333	3440156	SERPINI1	-1.47448	8.01221	-3.17035	0.00538764
655	ILMN_1699836	6420403	LSP1	1.16814	6.56596	3.16976	0.0053946
2459	ILMN_2293374	5870390	TOP1MT	0.635346	7.57929	3.16883	0.00540557
1397	ILMN_1763326	5960639	C5orf25	0.414204	9.24632	3.16587	0.00544049
1164	ILMN_1741917	150762	OSCAR	1.89969	7.19884	3.16556	0.00544414
2865	ILMN_3243783	7510240	NCRNA00162	1.34285	5.73402	3.16492	0.00545173
289	ILMN_1673503	2260446	CACNB4	-1.25854	5.60609	-3.16374	0.00546584
592	ILMN_1695316	3120543	SLC39A8	1.21261	8.60384	3.16331	0.0054709
1480	ILMN_1770454	6370500	AGRN	1.14289	10.8953	3.16297	0.005475
589	ILMN_1695181	6590672	SCRIB	0.620602	6.18908	3.16276	0.00547754
19	ILMN_1652533	3360273	DKFZp434K191	-0.755308	7.45698	-3.16109	0.00549748
2613	ILMN_2367883	1170246	GEM	-1.37636	9.03632	-3.15777	0.00553742
2115	ILMN_1910550	3170037		-0.644756	6.60626	-3.15767	0.0055386
1562	ILMN_1777344	3120717	RPS13	0.287269	14.5053	3.15748	0.00554094
1140	ILMN_1740493	7610598	TRAF5	-0.701374	9.10412	-3.15739	0.005542
978	ILMN_1726516	4290196	SCRIB	0.30197	10.4636	3.15622	0.00555616
1179	ILMN_1743394	2900088	HNF4G	0.759318	5.20508	3.15603	0.00555842
1484	ILMN_1770787	5360041	DDAH2	-0.990202	9.34178	-3.15601	0.00555872
2714	ILMN_2409220	4050400	HMMR	1.60193	9.67999	3.15228	0.00560407
437	ILMN_1684407	6110156	LOC440509	0.523921	6.05707	3.15225	0.00560448
2332	ILMN_2165975	1780470	CES3	1.28927	5.83491	3.15194	0.00560824
1670	ILMN_1786326	3130196	KCTD15	0.901399	9.09175	3.15156	0.00561291
1044	ILMN_1732782	4730066	SCN2A	1.98408	7.57432	3.15051	0.00562568
2216	ILMN_2103547	5690671	GOLGA8B	0.698135	11.5642	3.14952	0.00563786
2836	ILMN_3239531	7650703	C4orf48	0.445745	8.31024	3.14935	0.00563999
1451	ILMN_1767685	7200243	SERPINB7	2.30431	8.6549	3.14888	0.00564576
2555	ILMN_2343048	6900241	ABCB9	-0.753503	8.35339	-3.14655	0.00567448
153	ILMN_1662741	1170605	EDG4	0.594313	7.33021	3.14652	0.00567487
206	ILMN_1667460	7200242	SULF2	-2.72326	8.26234	-3.1459	0.00568247
591	ILMN_1695290	1820328	FERMT2	-0.441985	13.4543	-3.14563	0.00568588
883	ILMN_1717644	430176	ZNF717	0.496549	6.09434	3.14562	0.00568603
840	ILMN_1714522	1940315	CLMN	0.774134	6.12469	3.14471	0.00569724
2270	ILMN_2135798	3060563	NR2C2AP	0.530623	8.97571	3.14359	0.00571121
1254	ILMN_1749960	7000674	FAM78B	0.438504	5.30738	3.14224	0.00572801
2285	ILMN_2143250	5090309	FAR1	0.718859	9.87564	3.14222	0.00572827
1708	ILMN_1789830	1240593	CFLAR	-0.603543	9.98415	-3.14188	0.00573248
2067	ILMN_1851492	3460020		0.888417	8.60164	3.13951	0.00576219
2890	ILMN_3247261	4120615	RAPGEF2	0.765944	10.5722	3.13823	0.00577819
2104	ILMN_1893633	4560088	LOC439949	1.25054	5.72562	3.13655	0.00579941
1226	ILMN_1747395	4180689	SLC24A1	0.57976	8.21072	3.13605	0.00580567
2795	ILMN_3234756	290220	SNORD6	0.522917	6.60305	3.13439	0.00582679
283	ILMN_1673352	1230767	IFITM2	-0.709019	14.6073	-3.13433	0.00582749
2222	ILMN_2104929	620440	C21orf70	0.559109	7.26179	3.13424	0.00582862
2177	ILMN_2079508	2320327	ZNF204	0.997606	5.35027	3.13372	0.00583523
2082	ILMN_1871162	5570164		-0.366103	5.70297	-3.13345	0.00583867
1378	ILMN_1761833	5490601	SLC40A1	-0.988745	6.36481	-3.13343	0.00583893
2812	ILMN_3236709	2940072	C17orf93	-0.456118	5.32807	-3.13286	0.00584616
2790	ILMN_3230241	6220743	LOC728975	0.485268	6.54806	3.13211	0.0058558
586	ILMN_1694985	5720372	AKR1E2	-0.764987	5.31009	-3.13165	0.00586161
2757	ILMN_3203186	6020092	LOC100133045	0.361225	6.95347	3.13051	0.00587611
1349	ILMN_1758418	4900435	TNFSF13B	-1.35924	7.34645	-3.13005	0.00588209
1872	ILMN_1803254	3130523	KIAA2010	0.310573	10.5139	3.12872	0.00589907
1922	ILMN_1807093	2630202	FLJ45248	0.672068	6.56887	3.12865	0.00590005
1045	ILMN_1732831	5900452	CHST7	-1.25316	9.39578	-3.12836	0.00590372
1621	ILMN_1782403	2370072	PRR11	1.36754	7.71811	3.12817	0.00590617
2538	ILMN_2336094	7050066	ODZ3	0.859362	10.8163	3.12774	0.00591168
1810	ILMN_1797828	5550204	DDRGK1	-0.531994	10.3508	-3.12689	0.00592261
1997	ILMN_1812976	4760301	DDX54	0.575838	8.529	3.12596	0.00593468
1796	ILMN_1796543	1240139	LOC651680	-0.362045	5.14261	-3.12456	0.0059527
720	ILMN_1704665	3870202	GPM6B	-1.25903	5.21937	-3.12444	0.00595428
198	ILMN_1667183	5420414	AIFM1	0.535952	6.54898	3.1244	0.00595477
620	ILMN_1697024	2690300	LOC730432	-0.335434	11.1402	-3.1244	0.00595489
1282	ILMN_1752247	2060341	AKAP13	-0.586659	7.71336	-3.12407	0.00595914
2291	ILMN_2146657	5700309	FAHD2B	0.493432	9.89538	3.12343	0.00596745
1011	ILMN_1729237	1230025	CYB5R1	-0.617117	11.2313	-3.12282	0.0059754
2898	ILMN_3249608	2360671	ANKLE2	0.459039	11.8838	3.12134	0.00599461
172	ILMN_1664776	110161	EFR3A	0.524664	12.3201	3.12105	0.00599838
1437	ILMN_1766377	1770626	PCDHB6	0.910288	6.12473	3.11971	0.00601589
2713	ILMN_2408987	460463	SMARCD3	-0.530114	8.11342	-3.1197	0.00601605
1714	ILMN_1790338	4150204	PRRX2	-3.17518	9.55843	-3.11864	0.00602986
1280	ILMN_1751816	1690025	MCTS1	0.543675	9.44938	3.11749	0.00604509
815	ILMN_1712999	5890386	LOC642103	1.76845	7.30487	3.11706	0.00605071
1366	ILMN_1760315	1450608	VWCE	-1.48952	7.67653	-3.11692	0.00605258
2603	ILMN_2364535	2340040	SNUPN	-0.392716	10.4019	-3.11669	0.00605561
1655	ILMN_1784799	7330201	TRIM59	-0.708747	5.25878	-3.11667	0.00605581
2661	ILMN_2391400	3990440	PITX2	-1.87644	5.81739	-3.1165	0.00605806
1242	ILMN_1749243	3870136	BANF1	0.505373	8.44022	3.1151	0.00607656
1606	ILMN_1780898	3290731	PRKCH	-0.987074	8.06874	-3.11429	0.00608721
2756	ILMN_3202734	6580017	LOC100132742	0.355872	13.3983	3.11251	0.00611083
4	ILMN_1651628	7330196	EXOC6	-0.704351	7.67899	-3.11151	0.00612414
1583	ILMN_1779213	5090044	TFG	0.522714	6.35956	3.11085	0.00613301
2910	ILMN_3254984	6980482	LOC100129759	0.481534	9.71512	3.11076	0.00613423
1116	ILMN_1738356	2650026	LOC402694	0.437601	13.7171	3.11053	0.00613724
86	ILMN_1657697	3140553	SAR1A	-0.435576	11.1901	-3.11031	0.00614017
2622	ILMN_2371251	2600189	MPG	-0.344658	7.13804	-3.11001	0.00614418
2475	ILMN_2305599	2900646	LDB3	-0.304229	5.25646	-3.10992	0.00614533
2091	ILMN_1880425	2630372		0.628256	7.80129	3.10932	0.00615338
2586	ILMN_2356654	6270554	LGALS8	-0.462477	10.1762	-3.10909	0.00615655
2527	ILMN_2330382	5870397	PAQR6	0.762492	5.51711	3.10901	0.00615761
2537	ILMN_2334765	7150427	ARMCX3	-0.780523	9.34048	-3.10897	0.00615805
2667	ILMN_2395375	7550328	GABBR1	0.583326	8.02207	3.10866	0.00616219
635	ILMN_1698653	1190066	ODF2	0.415511	7.26392	3.10857	0.00616344
393	ILMN_1680689	7330280	SPANXB2	1.45679	5.68745	3.10782	0.00617347
783	ILMN_1709880	3940370	RPLP0	0.607848	11.5738	3.10683	0.00618681
445	ILMN_1684982	3310504	PDK4	-1.62662	5.80493	-3.10669	0.00618876
722	ILMN_1705114	110445	NUMB	-0.349986	10.9011	-3.10549	0.00620491
342	ILMN_1677396	1030364	NDFIP2	-0.622604	10.942	-3.10544	0.00620559
2786	ILMN_3227811	5360189	LOC729423	0.612734	10.7697	3.10482	0.00621385
1905	ILMN_1805922	5490477	EBPL	0.450045	10.624	3.10455	0.00621756
1343	ILMN_1757837	2760386	C6orf165	0.625123	5.81788	3.10409	0.00622373
1054	ILMN_1733531	7400170	C20orf134	-0.594765	5.31928	-3.1038	0.0062277
863	ILMN_1716071	6960019	PAQR3	0.875243	9.76352	3.10378	0.0062279
1779	ILMN_1795419	1170056	C2orf24	-0.331544	9.63427	-3.10361	0.00623028
376	ILMN_1679391	1300470	MAMDC2	-2.56395	8.00776	-3.10356	0.0062309
1353	ILMN_1758673	4730541	SLC44A1	-0.712033	9.03443	-3.10317	0.00623622
2805	ILMN_3235597	5340653	LOC147727	0.61489	7.45764	3.10306	0.00623776
2296	ILMN_2148796	3870372	MND1	1.34018	7.66222	3.10244	0.00624617
2213	ILMN_2100689	2680047	MAP2K4	0.344538	10.5584	3.10219	0.00624952
1833	ILMN_1800540	830274	CD55	0.838782	8.74641	3.10203	0.00625169
2816	ILMN_3236866	4610703	ULK4	1.17117	7.97744	3.1017	0.00625619
292	ILMN_1673880	6250563	EFEMP1	-3.52081	9.14162	-3.10147	0.00625931
922	ILMN_1721729	1070195	PPARBP	0.275544	9.65955	3.09925	0.00628958
1004	ILMN_1728830	1710523	GRK5	-0.666838	6.43763	-3.09872	0.00629689
2876	ILMN_3245287	1410270	LOC731231	0.760602	6.66074	3.09826	0.00630309
2868	ILMN_3244019	4260440	LOC647886	-1.09257	9.45484	-3.09816	0.00630448
2434	ILMN_2258234	580577	KLHL5	0.603997	7.49943	3.09738	0.00631516
2181	ILMN_2083333	150575	PMS2L5	0.31226	8.08713	3.09705	0.00631975
742	ILMN_1706643	6250192	COL6A3	0.554715	15.2075	3.09688	0.00632212
2533	ILMN_2332964	1300452	LGMN	-0.791211	10.8322	-3.09664	0.00632532
1503	ILMN_1772278	3990324	TANC1	0.759061	10.9055	3.09659	0.00632604
2553	ILMN_2342695	1170653	PDGFA	1.00737	8.85086	3.09463	0.00635305
2671	ILMN_2396039	1450022	HOXC6	-0.642445	5.41076	-3.09378	0.00636483
492	ILMN_1688480	5820601	CCND1	-3.06513	12.5686	-3.09306	0.00637472
1619	ILMN_1782070	110653	NPL	0.93437	7.08224	3.09275	0.00637911
1255	ILMN_1750062	580390	PPARGC1A	-1.17027	5.43634	-3.09114	0.00640141
1221	ILMN_1747020	3940376	SGK3	-0.42849	7.61434	-3.09095	0.00640408
366	ILMN_1678754	6510035	PFDN2	0.406832	7.425	3.09063	0.00640848
1734	ILMN_1792002	4640040	PAPPA2	0.491238	5.27317	3.09008	0.00641614
352	ILMN_1677968	3840193	KIAA0649	0.836076	7.65728	3.08938	0.00642598
2399	ILMN_2224444	6110451	SNX25	-0.782649	10.4783	-3.0881	0.00644387
2176	ILMN_2079285	4070544	ATP5L	-0.311444	9.61504	-3.08683	0.00646161
2218	ILMN_2103761	5310360	TLE4	-2.98549	8.62673	-3.08681	0.00646188
1752	ILMN_1793934	1440278	PISD	-0.450922	8.92435	-3.08667	0.00646389
1076	ILMN_1735617	780328	KIAA1211	-0.358853	5.6214	-3.08657	0.00646526
2707	ILMN_2405756	2350541	VAMP1	-0.639163	5.27115	-3.0863	0.00646907
1191	ILMN_1744611	6200470	WDSOF1	0.464612	9.05225	3.08616	0.00647101
1283	ILMN_1752406	150259	LOC642282	1.23184	8.22787	3.08587	0.00647504
2364	ILMN_2199554	3830615	LOC388692	0.531902	7.77163	3.0858	0.00647607
1707	ILMN_1789828	2760408	VPS13A	-0.719244	6.16071	-3.08438	0.00649614
331	ILMN_1676822	3140113	C2orf40	-1.87311	5.98785	-3.08413	0.00649962
1985	ILMN_1812441	5570224	C17orf63	-0.385011	8.73994	-3.0835	0.00650848
1402	ILMN_1763452	7050152	EVI2B	1.41227	9.52223	3.08319	0.00651295
1487	ILMN_1770865	4850593	TRIM46	-0.922647	5.6781	-3.0831	0.00651417
995	ILMN_1728011	1050390	NLGN4X	2.37563	8.41802	3.08249	0.00652277
2748	ILMN_3199737	2510630	LOC727865	0.56845	10.798	3.08214	0.00652772
1032	ILMN_1731174	6040195	LOC647856	0.402561	13.865	3.08119	0.0065413
2720	ILMN_2411794	5270743	PTPRA	-0.267124	10.5982	-3.08114	0.00654194
542	ILMN_1691413	4010709	NNAT	-1.89184	6.01147	-3.08062	0.00654939
2083	ILMN_1871688	6350253		0.418956	5.19191	3.08013	0.00655626
1673	ILMN_1786473	4040041	FOXD4	0.657354	5.73578	3.07882	0.00657502
1646	ILMN_1784320	2750154	ELMO1	1.70648	6.53626	3.07627	0.00661149
1640	ILMN_1784113	60537	NAT14	-0.801111	9.27012	-3.07616	0.006613
1731	ILMN_1791593	1190047	DENND5B	-0.533917	8.76745	-3.07545	0.00662321
2610	ILMN_2367418	1820450	OSCAR	2.19072	7.28191	3.07354	0.00665075
2867	ILMN_3243856	460707	GAGE12B	1.31908	5.49862	3.07345	0.00665211
1344	ILMN_1757882	3140408	PPP1R16A	0.400338	9.43773	3.07188	0.00667472
1753	ILMN_1793959	5550619	ADPGK	-0.447957	10.213	-3.07066	0.00669251
2007	ILMN_1813701	4850672	RASAL2	1.00025	7.88473	3.07013	0.00670012
890	ILMN_1718061	1260670	FLJ12688	-0.599668	6.17397	-3.06984	0.00670439
87	ILMN_1658283	7040095	RPL17	0.312319	13.9158	3.06975	0.00670565
1440	ILMN_1766551	2340743	CPA3	1.66626	8.44984	3.06941	0.00671065
2882	ILMN_3245879	6860280	FAM13AOS	0.322393	5.47387	3.06928	0.00671261
115	ILMN_1659550	2190546	LOC388654	0.417096	12.3957	3.06888	0.00671837
187	ILMN_1666305	5260014	CDKN3	1.19573	9.76624	3.06829	0.006727
1851	ILMN_1801421	3140670	EMD	0.34773	12.3047	3.0676	0.00673711
2828	ILMN_3237966	2510750	FBXL11	-0.34971	9.83661	-3.0651	0.00677373
991	ILMN_1727618	6480202	C8orf38	0.540384	8.59805	3.06491	0.00677655
2074	ILMN_1864685	2070053		-2.31699	7.6177	-3.0645	0.00678249
2680	ILMN_2399016	7100338	MMP28	2.13519	7.3794	3.06426	0.00678607
2029	ILMN_1815130	670296	MICALL1	0.674284	9.31377	3.06416	0.00678753
2214	ILMN_2102951	6020136	FAHD2A	0.534749	8.96723	3.06408	0.00678875
2488	ILMN_2311674	2190463	ADCY6	-0.495811	8.66369	-3.0638	0.00679287
1150	ILMN_1740857	6660528	PCDHB15	0.592069	5.1942	3.06377	0.00679328
1292	ILMN_1752988	6270112	C11orf17	0.391795	12.1639	3.06258	0.00681086
204	ILMN_1667417	3930047	RAB23	-0.706878	11.3724	-3.06249	0.00681212
1977	ILMN_1811696	1400441	FDXR	0.710653	6.64686	3.06222	0.00681617
1342	ILMN_1757794	4050653	BRWD3	0.699886	6.5321	3.06169	0.00682405
2789	ILMN_3229467	6380259	LOC729217	0.443426	10.7279	3.06142	0.00682804
2561	ILMN_2345142	4050128	SULF2	-2.67759	7.47825	-3.06139	0.00682844
2685	ILMN_2400372	6400326	SULT1A2	0.844796	8.17694	3.06119	0.00683139
2558	ILMN_2343278	4490739	PPAP2A	-0.825794	10.2451	-3.06069	0.00683876
132	ILMN_1660727	540465	ENPP5	-1.23678	5.56269	-3.05963	0.00685452
2027	ILMN_1815083	4060204	WHSC2	-0.431762	7.69084	-3.05945	0.00685721
2057	ILMN_1837271	7160541		0.420737	5.52274	3.05928	0.00685971
797	ILMN_1711269	1440445	ASB5	-2.21327	5.92039	-3.05924	0.00686042
1310	ILMN_1754531	270343	AP4E1	0.332865	10.8794	3.05886	0.00686603
182	ILMN_1666022	830113	TNFRSF10D	-2.16851	7.04381	-3.05882	0.00686662
2618	ILMN_2370588	5220019	TRIOBP	-0.945753	6.4263	-3.05852	0.00687112
2182	ILMN_2083469	6110736	IRS2	-1.39707	8.67993	-3.05792	0.00687996
603	ILMN_1695947	6370026	SCN4B	0.74985	5.64116	3.05577	0.00691214
2092	ILMN_1880834	4640674	FBXO41	0.560228	5.32102	3.05473	0.00692774
687	ILMN_1701998	2690187	AFAP1	-1.05696	11.9032	-3.05296	0.0069544
1062	ILMN_1733956	5390100	IARS	0.457116	13.238	3.05264	0.00695923
1744	ILMN_1793378	5550315	KCTD16	-1.26586	5.70381	-3.05236	0.00696338
119	ILMN_1659856	1050332	FAM167B	-0.454257	5.29623	-3.05202	0.00696865
2365	ILMN_2200153	1190653	GAPDHS	-0.605127	5.34026	-3.05176	0.00697251
2863	ILMN_3243568	2320301	LOC100131835	-0.38103	5.71392	-3.05153	0.00697599
2246	ILMN_2120695	460010	TSPAN7	1.34423	6.67946	3.05104	0.00698345
1826	ILMN_1799642	6510196	TRIM24	0.493581	8.38678	3.05074	0.006988
1322	ILMN_1755643	6220593	MGAT4A	0.841743	5.65878	3.04947	0.00700722
388	ILMN_1680364	4230292	CD109	0.971007	9.27178	3.04851	0.00702176
1634	ILMN_1783671	1940279	PCDHB12	1.30174	5.80599	3.04819	0.00702661
480	ILMN_1687711	3310414	ZNF576	-0.337115	8.21085	-3.04808	0.00702829
1584	ILMN_1779234	6620487	CXCL6	-1.95741	5.76949	-3.04803	0.00702914
2439	ILMN_2265759	270379	SLC2A11	-0.64669	5.90892	-3.04762	0.00703543
582	ILMN_1694548	240594	ANXA3	2.49049	8.32169	3.04735	0.00703949
1083	ILMN_1735996	5900152	NOX4	-1.87782	6.14614	-3.04678	0.00704821
2132	ILMN_2052163	20164	YIPF1	0.291781	11.0504	3.04645	0.00705321
1330	ILMN_1756685	3800095	DEPDC6	-2.19601	8.60294	-3.04636	0.00705459
103	ILMN_1658835	620360	CAV2	1.05167	11.3581	3.04572	0.00706436
2451	ILMN_2283001	3930609	DSE	0.496076	5.40999	3.04564	0.00706555
2354	ILMN_2191803	2640343	MYPN	-1.53487	6.69102	-3.04519	0.00707251
2034	ILMN_1815705	6250154	LZTFL1	0.579992	9.13914	3.04518	0.00707262
1423	ILMN_1765326	4120491	DGKD	0.728035	8.96134	3.04443	0.00708411
1426	ILMN_1765578	6760546	TIPARP	-1.34071	10.5966	-3.04383	0.00709333
2017	ILMN_1814022	3710450	NR1H3	-0.865559	8.50384	-3.0435	0.00709843
2422	ILMN_2235137	2690240	FANCD2	1.31888	9.01593	3.04317	0.00710359
2322	ILMN_2161577	60192	CXCL6	-1.35128	5.47929	-3.0427	0.00711084
1194	ILMN_1744912	130433	CTTN	-0.399411	12.1269	-3.04255	0.00711314
1204	ILMN_1745737	4780102	DIS3L2	0.299811	7.73031	3.04246	0.00711453
2011	ILMN_1813823	6980711	LOC149086	-0.401393	5.55094	-3.04213	0.00711956
2409	ILMN_2230862	670528	GYG1	-0.40459	12.379	-3.0417	0.00712618
1580	ILMN_1779071	3290458	FEZ1	-3.06686	8.88524	-3.04119	0.00713409
2490	ILMN_2313730	4250327	RHOC	0.411865	13.8232	3.04085	0.00713927
2693	ILMN_2401933	4230564	ATP2B1	0.786433	9.69983	3.04084	0.00713941
2563	ILMN_2345908	4890750	DDX11	1.06303	7.06454	3.04009	0.00715111
1266	ILMN_1751040	5390437	RAB23	-0.646146	5.74775	-3.03952	0.0071599
94	ILMN_1658531	7610608	LOC653702	0.446172	7.99082	3.0393	0.00716336
546	ILMN_1691476	7160343	MYLK	0.919401	12.2901	3.03904	0.00716741
2060	ILMN_1842286	4830605		0.54171	5.16378	3.03824	0.00717979
2703	ILMN_2405521	6620689	MTHFD2	0.827673	12.5673	3.03792	0.00718476
282	ILMN_1673305	4390619	RHOC	0.370941	12.7781	3.03747	0.00719179
680	ILMN_1701558	4920202	MAP1A	-1.19077	11.1102	-3.03737	0.00719332
2502	ILMN_2317658	4880161	SLC3A2	0.578204	9.3923	3.03735	0.00719373
465	ILMN_1686750	6840356	MGEA5	0.320011	12.3428	3.03664	0.00720466
1495	ILMN_1771320	670136	FLJ38717	-0.464492	7.4859	-3.03647	0.00720742
2080	ILMN_1869823	1580273		0.328607	5.81289	3.03527	0.00722607
2324	ILMN_2162799	6060367	AHR	-1.98359	8.14265	-3.03477	0.00723399
1376	ILMN_1761531	3370273	SGPL1	0.51702	9.43545	3.03275	0.00726565
183	ILMN_1666122	3290347	HEG1	-0.818443	11.4709	-3.03236	0.00727188
1420	ILMN_1765187	3710161	LHB	1.78225	6.21422	3.03124	0.00728952
1952	ILMN_1809291	3840767	TSPAN7	1.09367	5.96114	3.03109	0.00729192
1147	ILMN_1740711	2650634	KIAA1571	-0.4285	6.14196	-3.03093	0.00729436
2088	ILMN_1877738	2030095		-1.41094	5.82707	-3.03092	0.00729458
1210	ILMN_1745976	3610301	TRAF4	0.494611	5.47557	3.03066	0.00729861
1099	ILMN_1737298	7150176	MAT2A	-0.336214	13.0877	-3.03003	0.00730858
1989	ILMN_1812580	3520475	YDJC	0.544815	7.45818	3.02946	0.0073176
2799	ILMN_3235027	6580075	TAF1D	0.634042	8.44679	3.02819	0.0073378
2609	ILMN_2367384	1010519	EPHB2	1.113	7.56993	3.02809	0.00733939
1767	ILMN_1794643	5490390	ZGPAT	-0.330795	9.95872	-3.02778	0.0073443
2193	ILMN_2089616	6180632	FBXO10	-0.565095	7.9234	-3.02766	0.00734618
1755	ILMN_1794046	2480044	MTX2	0.304764	10.7224	3.02658	0.00736338
2484	ILMN_2309848	7380546	FXYD5	0.473712	13.3157	3.02555	0.00737975
2719	ILMN_2411731	1030259	HPS5	-0.80264	9.421	-3.02536	0.00738278
2443	ILMN_2275248	4230368	ECE2	0.649838	6.19702	3.025	0.00738853
1307	ILMN_1754179	7400468	AP1G2	0.782677	7.90299	3.02499	0.00738873
1008	ILMN_1729123	6040114	PPP2R4	0.407973	11.9865	3.0242	0.00740139
2615	ILMN_2369018	2680162	EVI2A	1.74641	8.07702	3.02336	0.00741483
2008	ILMN_1813763	6590037	SLC20A2	-0.696004	9.4183	-3.02335	0.00741507
2448	ILMN_2278819	3450397	PDE7A	0.823724	7.19785	3.02321	0.00741736
1422	ILMN_1765310	3940424	TCEAL2	1.22868	6.02003	3.02291	0.00742206
354	ILMN_1678086	3290577	CCDC74A	-1.50389	7.26917	-3.02201	0.00743655
2845	ILMN_3241262	5090131	PABPC4L	1.27936	8.2191	3.02196	0.00743738
1726	ILMN_1791328	3370092	STK39	-0.30683	11.2309	-3.02091	0.00745427
[truncated: 1,001 more rows]

## Sheet: RNAseq_GSEA
RNAseq
Samples	GroupA:	GCTB07, GCTB10, GCTB12
	GroupB:	GCTB08, GCTB09, GCTB11
Rank	Group A (GCTB 07,10,12)	SIZE	ES	NES	NOM	FDR	FWER
	Specific Top 10 Hallmark gene sets				p-val	q-val	p-val
1	HALLMARK_E2F_TARGETS	119	0.63	2.28	0	0	0
2	HALLMARK_G2M_CHECKPOINT	130	0.6	2.21	0	0	0
3	HALLMARK_ALLOGRAFT_REJECTION	149	0.54	2.02	0	0	0
4	HALLMARK_MYC_TARGETS_V1	136	0.54	1.99	0	0	0
5	HALLMARK_INTERFERON_ALPHA_RESPONSE	64	0.52	1.72	0	0.004103	0.016
6	HALLMARK_INTERFERON_GAMMA_RESPONSE	129	0.46	1.69	0	0.004739	0.022
7	HALLMARK_IL6_JAK_STAT3_SIGNALING	64	0.5	1.66	0.002725	0.005426	0.029
8	HALLMARK_COMPLEMENT	141	0.44	1.62	0	0.009983	0.059
9	HALLMARK_INFLAMMATORY_RESPONSE	141	0.42	1.58	0.002941	0.0112	0.075
10	HALLMARK_DNA_REPAIR	94	0.41	1.43	0.011429	0.052337	0.327

## Sheet: Splicing_summary
	AS detect prog. #Events		AS detect prog. #Ratio (events/total)
AS event	spliceR	rMATS	spliceR	rMATS
Exon skipping/inclusion	1202	1915	0.704159	0.499478
Multiple exon skipping/inclusion	1		0.000585823	0
Mutually exclusive exons	133	1166	0.0779145	0.304121
Intron skipping/inclusion	228	72	0.133568	0.0187793
Alternative 5' splicie site	10	419	0.00585823	0.109285
Alternative 3' splicie site	2	262	0.00117165	0.0683359
Alternative transcription start site	65		0.0380785	0
Alternative transcription termination site	66		0.0386643	0
total #AS	1707	3834

## Sheet: rMATS_transcripts
GeneID	geneSymbol	chr	PValue	FDR	IncLevel1	IncLevel2	IncLevelDifference	AS_group
B7Z2W3	ACTN1	chr14	0	0	0.833,0.867,0.858	0.999,0.937,0.962	-0.113	A3SS
NP_004449	NA	chrX	4.13771e-138	7.23913e-134	0.767,0.69,0.706	1.0,0.977,1.0	-0.271	A3SS			Row Labels	Count of AS_group
Q6FHD0	SCG5	chr15	2.69074e-136	3.13839e-132	0.452,0.755,0.493	0.863,0.798,0.84	-0.267	A3SS			SE	1915
P13640-2	MT1G	chr16	5.07176e-111	4.43665e-107	NA,0.417,0.268	0.853,0.0,0.0	0.058	A3SS			MXE	1166
uc010upn.1	NA	chr15	7.17109e-102	5.01847e-98	0.626,0.143,0.079	0.047,0.111,0.158	0.177	A3SS			RI	72
P20908	COL5A1	chr9	1.03796e-99	6.0532e-96	0.352,0.469,0.581	0.929,0.808,0.911	-0.415	A3SS			A5SS	419
P22692	IGFBP4	chr17	1.21398e-76	6.06835e-73	0.853,0.994,0.732	NA,1.0,1.0	-0.14	A3SS			A3SS	262
P27816-6	MAP4	chr3	4.86826e-74	2.12932e-70	0.202,0.182,0.297	0.526,0.533,0.437	-0.272	A3SS			(blank)
P22692	IGFBP4	chr17	1.40295e-73	5.45452e-70	0.879,0.995,0.775	NA,1.0,1.0	-0.117	A3SS			Grand Total	3834
Q8N6Z9	CD63	chr12	6.34248e-71	2.2193e-67	0.688,0.706,0.691	0.996,1.0,1.0	-0.304	A3SS
uc003xbd.3	NA	chr8	1.86126e-59	5.92068e-56	0.375,0.571,0.48	0.634,0.569,0.598	-0.125	A3SS
Q969S8	HDAC10	chr22	1.15655e-48	3.3724e-45	1.0,0.969,1.0	0.791,0.904,0.84	0.145	A3SS
D6R906	NA	chr4	2.39166e-46	6.43744e-43	0.493,0.46,0.5	0.0,0.0,0.285	0.389	A3SS
F8WBX1	ARHGAP27	chr17	4.64254e-45	1.16034e-41	0.635,0.0,NA	0.0,0.0,0.046	0.302	A3SS
A6NKN2	RBBP8	chr18	3.11068e-43	7.25638e-40	1.0,1.0,0.754	1.0,1.0,0.979	-0.075	A3SS
Q8NFM4	ADCY4	chr14	1.43933e-40	3.14772e-37	0.19,0.252,0.139	NA,1.0,0.532	-0.572	A3SS
NP_057726	NA	chr15	2.26556e-39	4.66319e-36	1.0,0.658,NA	1.0,1.0,1.0	-0.171	A3SS
Q9BRU2	TCEAL7	chrX	5.24923e-37	1.02042e-33	0.986,0.913,0.411	0.206,0.448,1.0	0.219	A3SS
uc021wjr.1	NA	chr21	5.80988e-37	1.06997e-33	1.0,0.639,NA	1.0,1.0,1.0	-0.18	A3SS
Q9Y6Q3	ZFP37	chr9	9.33328e-34	1.6329e-30	1.0,0.58,0.828	0.216,1.0,0.228	0.321	A3SS
Q969S8	HDAC10	chr22	6.14631e-33	1.02412e-29	1.0,0.974,1.0	0.81,0.912,0.871	0.127	A3SS
Q6GPH4	XAF1	chr17	6.49347e-33	1.03279e-29	0.116,0.2,0.227	0.465,0.242,0.155	-0.106	A3SS
F8WBX1	ARHGAP27	chr17	6.24752e-32	9.50465e-29	0.571,0.0,NA	0.032,0.0,0.156	0.223	A3SS
A8MXL7	NA	chr11	7.63015e-32	1.11244e-28	0.67,0.669,0.793	0.911,0.889,0.944	-0.204	A3SS
O15050	TRANK1	chr3	5.19596e-31	7.27247e-28	0.0,0.248,0.053	0.531,0.053,0.585	-0.289	A3SS
Q9H665	IGFLR1	chr19	5.63304e-31	7.58098e-28	0.089,0.167,0.373	0.119,0.109,0.036	0.122	A3SS
[truncated: 3,808 more rows]

## Sheet: spliceR_genes
																									sum	1202	1	133	228	10	2	65	66
[truncated: 819 more rows]
